# Supplementary material for: Search for Transcriptional and Metabolic Markers of Grape Pre-Ripening and Ripening and Insights into Specific Aroma Development in Three Portuguese Cultivars
Source: PLoS One. 2013 Apr 2;8(4):e60422. doi: 10.1371/journal.pone.0060422 (PMC3614522; doi:10.1371/journal.pone.0060422)
Supplement: File S1 — List of volatiles and polar metabolites analyzed during grape ripening of the three cultivars under study. (XLSX) [file pone.0060422.s004.xlsx]

## Sheet: normalized responses
													Sample-ID		33	34	35	36	37	38	39	40	41	42	43	44	45	46	17	18	19	20	21	22	23	24	25	26	27	28	29	30	31	32	1	2	3	4	5
Metabolite						Analyte			Experiment						aragones A_green EL 32	aragones A_green EL 32	aragones A_green EL 32	aragones A_green EL 32	aragones B_veraison EL 35	aragones B_veraison EL 35	aragones B_veraison EL 35	aragones B_veraison EL 35	aragones C_ripe EL 36	aragones C_ripe EL 36	aragones C_ripe EL 36	aragones C_ripe EL 36	aragones D_harvest EL 38	aragones D_harvest EL 38	touriga nacional- A_green El 32	touriga nacional- A_green El 32	touriga nacional- A_green El 32	touriga nacional- A_green El 32	touriga nacional- B_veraison EL 35	touriga nacional- B_veraison EL 35	touriga nacional- B_veraison EL 35	touriga nacional- B_veraison EL 35	touriga nacional- C_ripe EL 36	touriga nacional- C_ripe EL 36	touriga nacional- C_ripe EL 36	touriga nacional- C_ripe EL 36	touriga nacional- D_harvest EL 38	touriga nacional- D_harvest EL 38	touriga nacional- D_harvest EL 38	touriga nacional- D_harvest EL 38	trincadeira A_green EL 32	trincadeira A_green EL 32	trincadeira A_green EL 32	trincadeira A_green EL 32	trincadeira B_veraison EL 35
Class	Name	MPIMP-ID	Sum Formula	KEGG-ID [preferred]	CAS-ID [preferred]	Derivate	MPIMP-ID	TIME EXPECTED	Cluster_Time	TIME DEVIATION	MATCH VALUE	MATCHING FRAGMENT COUNT	Cluster_Size	technique	10104nf_52	10104nf_49	10104nf_47	10104nf_38	10104nf_42	10104nf_32	10104nf_44	10104nf_39	10104nf_31	10104nf_28	10104nf_35	10104nf_46	10104nf_48	10104nf_29	10104nf_51	10104nf_9	10104nf_7	10104nf_19	10104nf_16	10104nf_22	10104nf_12	10104nf_37	10104nf_18	10104nf_5	10104nf_43	10104nf_13	10104nf_14	10104nf_23	10104nf_34	10104nf_21	10104nf_45	10104nf_41	10104nf_6	10104nf_4	10104nf_8
identified	(E)-2-Heptenal	NA	NA	NA	NA	(E)-2-Heptenal	A107184-101	1071.84	1079.66	0.729587	988	14	14	VOC	50.4411	42.3038	33.2746	36.7541	56.8307	22.4931	29.0713	24.0654	15.5499	11.9902	13.5914	17.2297	18.8363	23.0606	47.457	36.0979	33.9506	36.9548	29.3076	26.4756	31.9501	16.1254	15.376	16.2799	11.3848	21.024	8.52194	8.41112	6.47324	9.43794	45.8516	73.9964	31.6003	24.0234	40.7613
identified	(E)-2-Hexenal	NA	NA	NA	NA	(E)-2-Hexenal	A094932-101	949.32	957.7	0.882737	999	33	33	VOC	37.6821	32.3397	46.2482	38.4224	35.6794	69.1134	33.7572	38.5275	77.7597	76.0774	71.527	65.9432	68.0662	79.1132	48.4689	53.0554	51.394	58.9303	46.3527	31.3579	43.7979	51.4219	91.3185	98.799	81.8024	93.4516	92.6832	87.1431	81.7343	87.2571	34.408	15.6742	56.7357	45.6267	61.0114
identified	(E)-2-Pentenal	NA	NA	NA	NA	(E)-2-Pentenal	A082254-101	822.54	830.58	0.97746	995	9	9	VOC	62.9352	60.2261	52.4437	49.3065	33.6729	40.201	46.2598	43.2576	25.1585	11.4138	24.481	31.968	7.35793	7.06417	76.2793	95.1715	73.7583	100	81.3625	41.1223	45.9553	42.7591	17.2734	14.0784	14.5025	16.4881	8.34541	7.52878	5.24254	6.39652	39.366	29.921	50.7472	42.0447	64.4448
identified	(E,E)-2,4-Hexadien-1-al	NA	NA	NA	NA	(E,E)-2,4-Hexadien-1-al	A102816-101	1028.16	1036.46	0.807267	978	15	15	VOC	27.6036	19.7708	37.6699	29.9298	10.0375	69.6272	13.7176	18.4766	29.346	23.3479	21.7419	14.814	5.67755	15.2343	41.6053	80.5032	85.5705	67.422	32.107	15.3151	34.2551	31.6179	12.5503	16.9991	8.76356	15.8882	12.6859	11.5532	8.45823	13.3918	16.1491	5.3216	100	91.5405	70.3488
identified	(Z)-3-Octen-1-ol	NA	NA	NA	NA	(Z)-3-Octen-1-ol	A116724-101	1167.24	1149.48	-1.52154	909	7	7	VOC	45.2587	40.0365	28.2944	34.2205	33.2561	20.9804	20.8684	16.7265	10.0206	3.96619	6.18597	8.40235	5.16026	4.01957	55.9455	45.2577	48.6067	68.0289	48.5428	30.3281	34.7681	18.4359	12.6925	8.13937	11.9641	10.2413	7.86976	10.8363	4.62201	13.9011	37.9313	38.2045	32.0556	27.6099	61.0287
identified	[3-Hydroxymandelic acid, ethyl ester, di-TMS]	NA	NA	NA	NA	[3-Hydroxymandelic acid, ethyl ester, di-TMS]	A119010-101	1190.1	1189.49	-0.0512562	994	25	25	VOC	36.7614	29.599	34.2483	49.1884	36.8369	52.257	33.1559	34.038	40.3023	52.7913	39.5441	32.0106	31.4898	55.0341	36.1468	62.9299	79.0997	49.8476	53.831	47.7633	62.1476	49.1762	45.8708	81.8163	35.1478	53.524	58.4391	46.028	50.4111	53.5198	51.7129	39.0582	97.9446	98.2705	71.6652
identified	2-Ethylfuran	NA	NA	NA	NA	2-Ethylfuran	A070440-101	704.4	711.07	0.946905	997	20	20	VOC	65.6712	75.352	50.2595	51.9362	19.2918	27.3627	29.2507	28.0605	7.21781	4.76055	5.55733	5.40075	1.23609	3.06882	70.6768	62.1024	46.3849	100	43.5733	37.9072	27.4049	23.6632	2.75385	3.13346	1.85298	3.42589	2.60493	2.18173	1.68902	2.6313	50.9146	19.9156	44.5347	27.8018	36.0432
identified	2-Pentylfuran	NA	NA	NA	NA	2-Pentylfuran	A106596-101	1065.96	1072.48	0.611655	999	3	3	VOC	45.5187	45.0501	59.4385	46.8504	25.9888	31.6727	20.3492	27.3881	7.89493	7.50821	10.8879	21.0815	15.1551	7.40988	52.2216	36.3592	31.2525	76.8203	27.996	28.3722	24.8566	12.5639	19.6345	8.97118	11.3808	18.8815	13.6602	18.653	9.75774	20.2595	49.651	20.1957	39.6449	27.9103	37.3708
identified	3-Methylbutanal	NA	NA	NA	NA	3-Methylbutanal	A067038-101	670.38	679.45	1.35296	991	3	3	VOC	38.9322	30.4405	23.8014	20.9439	18.7346	15.7705	10.1925	31.0156	11.8213	35.3682	15.5063	15.1188	17.0702	17.554	30.4758	31.0156	26.2593	49.632	21.9269	29.5065	40.0682	12.0996	17.3556	13.205	10.9185	18.8753	58.0234	67.2042	25.6185	100	16.8081	20.9646	22.9948	24.7113	30.0637
identified	3-Methylbutanol	NA	NA	NA	NA	3-Methylbutanol	A078606-101	786.06	791.3	0.666616	989	7	8	VOC	100	81.9368	51.6803	41.0849	31.1438	8.26365	27.7925	15.17	1.60311	0.980287	2.79185	3.47513	3.16869	1.03883	77.8279	34.6906	22.8768	63.1342	47.607	33.3243	19.7042	10.535	2.74159	1.13795	1.80763	2.5067	1.6665	2.12814	1.12287	1.93128	35.2243	41.0903	11.2979	6.6367	8.8319
identified	6-Methyl-5-hepten-2-one	NA	NA	NA	NA	6-Methyl-5-hepten-2-one	A108870-101	1088.7	1095.94	0.665013	993	5	5	VOC	34.6038	27.9547	21.4164	18.9912	43.1661	9.22555	21.7399	15.3253	3.55333	3.83148	3.6501	5.95135	7.2496	4.62518	29.5628	19.7808	19.7783	24.1152	30.8812	26.5886	24.2194	9.531	7.52931	7.54501	8.48205	11.6614	3.76843	4.7794	3.35574	4.28227	29.1146	53.0635	12.0012	10.0983	15.0484
identified	Benzaldehyde	NA	NA	NA	NA	Benzaldehyde	A109572-101	1095.72	1104.18	0.772095	996	5	5	VOC	100	51.7882	63.6054	62.2231	22.1566	40.0832	29.6266	27.2056	21.5674	13.2767	21.3534	19.2237	21.3824	11.9316	50.5378	74.7677	62.2754	78.993	79.7664	54.9503	50.5652	31.4112	22.3981	18.518	12.5838	16.0008	17.0531	22.7963	10.2285	20.7747	24.7436	15.19	31.8479	40.1162	45.4892
identified	Decanal	NA	NA	NA	NA	Decanal	A130842-101	1308.42	1315.77	0.561746	997	9	9	VOC	42.3928	27.5769	38.8057	47.9916	45.1849	71.1219	35.4679	29.0298	61.4072	97.4755	56.0226	39.4203	36.7298	77.125	36.9597	62.908	66.6495	48.1426	44.4908	28.3404	52.9533	29.0212	40.2275	79.5754	52.4415	69.5815	57.8662	41.9759	42.7694	53.0603	41.9566	33.4987	61.6539	86.2473	74.1912
identified	Ethanol	NA	NA	NA	NA	Ethanol	A042540-101	425.4	434.02	2.02633	999	6	6	VOC	2.49455	2.69725	0.923182	1.18428	10.2678	1.1478	1.09135	1.06836	1.97982	100	2.7752	2.94677	35.5052	36.2842	12.4741	25.6707	4.90644	2.07806	12.6346	2.31197	1.02045	1.80906	37.9887	12.6269	4.75804	2.09874	2.68509	2.0669	6.87847	8.38244	8.07392	16.6356	15.3209	7.27337	18.5186
identified	Hexanal	NA	NA	NA	NA	Hexanal	A086298-101	862.98	870.56	0.878352	998	6	6	VOC	8.59952	5.10988	18.5766	19.3756	9.26207	48.2862	11.8889	21.8745	72.5571	79.0664	73.3365	66.0694	63.812	83.9764	12.83	42.5265	42.0082	28.1804	21.1214	14.2054	33.8896	29.76	81.8964	99.7303	63.7151	90.0431	96.9851	94.0175	84.9284	98.719	17.8498	6.59332	65.0169	68.3137	62.0744
identified	Nonanal	NA	NA	NA	NA	Nonanal	A121026-101	1210.26	1217.4	0.589956	996	10	10	VOC	40.737	24.7307	35.9762	47.3394	33.8188	51.7414	23.4628	23.2021	39.4083	60.3672	42.9126	36.448	40.1681	46.8543	31.6509	62.2816	48.4898	38.5247	33.5002	25.4239	39.8353	22.7664	40.7535	72.4303	37.3204	73.2412	57.0548	44.7151	41.6878	47.2566	29.8021	21.0405	54.7467	57.8481	48.6778
identified	Octanal	NA	NA	NA	NA	Octanal	A110502-101	1105.02	1111.24	0.562886	986	8	8	VOC	32.651	21.3984	29.1014	33.7516	30.5534	47.5638	24.0622	26.7921	34.55	36.4423	73.8997	36.1889	24.1824	28.1646	25.9541	48.5544	49.5527	34.855	32.2953	25.0815	40.7472	21.9747	34.2132	48.0651	29.3321	60.7099	40.0202	27.0487	31.4908	32.7226	27.3587	22.5428	42.7589	43.01	55.4191
putative	[Ethyl Acetate]	NA	NA	NA	NA	[Ethyl Acetate]	A060372-101	603.72	603.51	-0.0347843	998	6	6	VOC	12.0057	20.4083	8.66875	9.61987	12.1459	7.38373	8.82586	8.48329	8.77151	10.8517	8.89875	8.80844	100	19.3668	11.9871	2.99754	3.15171	6.85573	2.84821	2.92518	3.35202	8.0847	1.50217	2.20599	8.51827	1.57013	2.34837	2.32755	11.0803	3.53936	10.8323	11.3835	2.3056	5.10525	2.94574
putative	[Heptanal]	NA	NA	NA	NA	[Heptanal]	A099648-101	996.48	995.83	-0.0652296	984	10	10	VOC	18.9525	12.3703	21.0552	22.7601	18.3805	61.6295	17.1517	24.5212	71.0645	79.1652	64.9486	51.1471	47.3611	64.8675	20.5499	46.3162	48.6185	34.9545	30.731	23.5086	41.3266	24.7834	71.3862	98.7114	48.2825	84.1502	82.6625	68.8595	49.6824	79.9786	21.625	15.6421	56.008	65.3741	83.2134
putative	[Limonene]	NA	NA	NA	NA	[Limonene]	A112260-101	1122.6	1121.64	-0.0855158	999	5	5	VOC	18.4074	17.8705	13.7262	46.5516	15.7712	30.6062	24.9785	30.3577	9.00329	11.543	29.46	22.1685	16.4089	21.192	24.8755	28.4989	32.9223	29.9472	22.8441	19.5685	29.251	15.7087	16.4441	23.1526	21.4649	19.4666	25.6091	36.2921	59.2849	93.3342	73.3344	29.4613	40.7895	29.6029	21.2331
putative	[Undecane]	NA	NA	NA	NA	[Undecane]	A116166-101	1161.66	1166.94	0.454522	996	4	4	VOC	17.622	27.2942	16.0624	21.7934	33.4131	52.4282	11.0258	38.5762	37.6402	28.1002	33.3111	20.575	29.2009	29.0468	19.7805	25.7747	43.0498	52.1583	35.059	31.155	45.2478	18.8845	67.2899	33.9326	20.688	78.0861	41.6856	24.1177	16.9065	28.6897	72.4453	64.4393	67.2586	64.0436	73.1426
Acids	Aconitic acid, cis-	M000113	C6H6O6	C00417	585-84-2	Aconitic acid, cis- (3TMS)	A176002-101	1742.92	1740.56	-0.135405	977	4	4	POL	1.33446	0.952234			3.84635	1.86552	0.740271	0.568743	0.534237						2.84586	1.10732			2.8864	3.61585	0.858466	0.978845									3.11965	1.09083	1.6953		4.4042
Acids	Benzoic acid	M000347	C7H6O2	C00180	65-85-0	Benzoic acid, (1TMS)	A128003-101	1251.6	1250.76	-0.0671141	985	4	4	POL	2.80587	2.46865	2.22883	2.07164	2.86616	1.6072	1.93764	2.14974	1.54341	2.15641	1.23385	1.37181	1.72994	1.37672	3.02404	2.94989	1.71325	2.89131	1.56732	2.66227	1.60634	2.04467	2.09517	1.76467	1.57119	1.49036	2.02822	1.85486	1.85594	1.81658	2.8008	2.37115	2.46635	2.53351	3.32838
Acids	Benzoic acid, 3,4-dihydroxy-	M001002	NA	NA	NA	Benzoic acid, 3,4-dihydroxy- (3TMS)	A183004-101	1813.56	1812.72	-0.0463177	999	5	5	POL	2.69049	3.07487	4.61467	4.45884	1.85171	2.60742	3.35251	4.37977	1.15107	2.50514	2.55503	2.52497	1.57336	2.32676	2.18296	3.56393	4.17172	5.46807	1.58969	3.00938	3.52235	3.73028	1.24169	1.96113	2.14197	2.38908	1.32281	1.27119	2.02356	1.89899	1.38566	1.394	1.85887	3.39388	1.01648
Acids	Butanoic acid, 2,4-dihydroxy-	M000730	NA	NA	NA	Butanoic acid, 2,4-dihydroxy- (3TMS)	A143004-101	1405.46	1402.75	-0.192819	984	5	5	POL	2.07799	1.56175	1.739	1.62194	0.614309	0.942707	0.919955	0.810569	0.299807	0.355859	0.460991	0.375802	0.337612	0.317906	3.27929	2.73972	2.0427	3.03946	1.13172	2.6447	1.88178	1.75671	0.879735	1.12651	0.898482	0.921321		0.394777	0.537919	0.353075	2.80047	1.54674	3.5108	4.63387	2.89423
Acids	Citric acid	M000069	C6H8O7	C00158	77-92-9	Citric acid (4TMS)	A182004-101	1806.28	1805.4	-0.0487189	985	78	152	POL	3.713	3.20484	2.7817	2.70903	3.66152	3.07984	3.24928	3.82671	0.488876	0.232046	0.362324	0.238487	0.0672907	0.139354	3.0769	4.10318	3.98855	4.6522	2.49574	4.79224	4.33314	3.77615	0.270345	0.193208	0.215021	0.175236	0.062423	0.0800366	0.0713457	0.0688001	2.89383	2.01646	3.72187	3.51933	3.07885
Acids	Fumaric acid	M000067	C4H4O4	C00122	110-17-8	Fumaric acid (2TMS)	A137001-101	1347.49	1345.6	-0.140261	957	16	16	POL	1.37318	1.31158	1.14199	1.40644	2.30543	2.69523	1.81313	2.19466	1.68197	2.19166	1.37889	1.64956	1.08848	1.13918	0.781174	0.924454	0.810258	1.29501	0.923289	2.55867	2.63478	1.09249	1.51192	1.61079	1.34657	1.14648	1.4874	1.91515	1.69772	1.81853	1.8072	1.25747	1.26384	1.55411	3.34736
Acids	Gallic acid	M000801	NA	NA	NA	Gallic acid (4TMS)	A196011-101	1945.62	1946.04	0.0215869	883	11	11	POL	3.06013	3.16436	4.21679	3.49749	2.61989	2.65056	3.02165	2.82454	2.217	4.06338	2.9868	2.78102	2.78237	3.29124	2.67236	3.04936	3.49797	4.25506	1.57731	2.2107	2.30303	2.41925	2.10587	2.328	2.21072	1.95867	1.37689	1.78397	2.67226	1.87526	2.02469	1.93172	3.94588	3.22184	2.44386
Acids	Gluconic acid, 2-oxo-	M000631	NA	NA	NA	Gluconic acid, 2-oxo- (1MEOX) (5TMS) MP	A187003-101	1870.54	1872.65	0.112802	991	6	6	POL	1.68523	1.52794	1.87535	1.45016	0.820282	0.702697	0.675472	0.879797			1.74231			0.880998	0.480623	0.509298	0.36058	0.757732	0.131565	1.17208	0.696538	0.33344							3.35924		3.56032	3.39036	4.39806	3.79664	2.73347
Acids	Glutaric acid, 2-hydroxy-	M000809	C5H8O5	C03196	13095-48-2	Glutaric acid, 2-hydroxy- (3TMS)	A158010-101	1569.38	1567.11	-0.144643	959	5	5	POL	4.32999	3.94784	4.05036	3.6777	2.55561	2.62049	2.15751	2.5372	1.00723	0.812582	0.821527	0.746457	0.907718	1.00973	3.32372	4.3569	4.06864	5.68603	1.95198	2.86533	2.67286	2.88408	1.06627	1.29489	1.11495	0.998284	0.701664	0.734727	0.981445	0.810441	2.99062	2.77695	3.64984	3.73106	1.91056
Acids	Glutaric acid, 2-oxo-	M000571	C5H6O5	C00026	328-50-7	Glutaric acid, 2-oxo- (1MEOX) (2TMS) MP	A158004-101	1572.85	1570.4	-0.155768	964	38	39	POL	0.750664	0.720156	0.643977	0.635613	0.759792	0.664532	0.500823	0.734991	0.0573183	0.0306923	0.038222	0.0294657			0.91851	1.07464	1.19853	1.50471	0.590999	0.711749	0.756418	0.755671	0.0717428	0.0586029	0.0492429	0.041372	0.0137572	0.0141082	0.0165705	0.0117469	1.40064	1.34286	1.79781	1.50525	0.587591
Acids	Glutaric acid, 3-hydroxy-3-methyl-	M000961	NA	NA	NA	Glutaric acid, 3-hydroxy-3-methyl- (3TMS)	A161003-101	1598.69	1596.56	-0.133234	978	7	7	POL	2.23853	2.03492	2.39994	2.14202	2.17065	2.16488	2.23262	2.43144	1.90552	2.4179	1.69275	2.28347	1.09176	0.807909	1.22102	1.22477	1.17967	1.65828	0.809816	0.830436	1.19019	1.88303	2.21704	4.09183	3.17895	3.05845	3.70824	2.69594	3.62081	2.92991	0.437931	0.463222	0.50036	0.677513	0.584356
Acids	Glycolic acid	M000517	C2H4O3	C00160	79-14-1	Glycolic acid (2TMS)	A106002-101	1059.56	1061.1	0.145343	962	3	3	POL	2.73428	1.84578	2.17324	2.5745	1.85679	1.68189	1.52436	1.6469	1.30447	1.17053	0.846786	1.29602	1.14691	1.31213	1.89583	1.65422	1.62713	2.7368	1.40954	4.44869	4.39137	1.5226	1.13757	0.975553	1.20229	1.32265	1.42295	1.12213	1.26178	1.00443	3.96269	1.7179	1.43534	2.29691	3.01385
Acids	Hexanoic acid, 2-ethyl-	M000432	C8H16O2	NA	149-57-5	Hexanoic acid, 2-ethyl- (1TMS)	A116005-101	1154.99	1155.63	0.0554117	917	4	4	POL	3.39656	2.49488	2.56137	2.59943	3.55591	2.0544	1.94466	3.0201	2.22685	2.24626	1.71543	2.12172	2.56029	1.6322	3.39463	3.10664	1.76812	3.15752	1.72764	3.32281	1.70876	2.19277	1.89672	2.06658	1.85703	2.07218	2.84971	2.37041	2.48268	2.44026	3.35739	2.81692	2.88512	2.78234	3.23651
Acids	Lactic acid	M000100	C3H6O3	C00186	79-33-4	Lactic acid, DL- (2TMS)	A105001-101	1042.94	1044.77	0.175466	984	8	8	POL	3.21723	4.35706	3.6817	3.32303	3.5145	2.81822	2.9779	4.1138	1.79347	2.13	2.13962	2.39745	1.93353	2.40194	3.21735	3.28981	3.59452	4.15789		3.17764	3.02598	2.93368	2.33781	2.17276	2.32543	2.11169	2.02777	2.68447	2.70301	2.25742	2.51828	2.292	3.19897	3.65865	2.42973
Acids	Malic acid	M000065	C4H6O5	C00149	97-67-6	Malic acid (3TMS)	A149001-101	1480.13	1483.9	0.254707	992	42	68	POL	4.27161	4.08926	4.34011	4.29008	4.15398	4.1937	3.91519	4.17012	3.49375	3.85699	3.68304	3.4651	2.3075	2.89607	3.2257	4.59487	4.158	5.50926	3.004	4.36034	3.96808	3.74941	3.37184	3.60613	3.53559	3.39148	2.51563	2.56433	2.21691	2.14172	5.02953	4.12778	4.71012	4.54628	4.01054
Acids	Malic acid, 2-methyl-	M000066	C5H8O5	C02612	6236-10-8	Malic acid, 2-methyl- (3TMS)	A148001-101	1464.98	1463.19	-0.122186	951	6	6	POL	1.71805	1.50253	1.997	1.78596	1.07272	1.35744	1.40298	1.72635	1.27742	1.21004	1.51056	1.24365	0.308605	0.256378	2.41063	4.46896	3.8774	4.75691	2.2149	2.92123	2.72613	2.87609	2.51938	1.73303	2.24765	2.2671	0.705137	0.815199	0.650846	0.631754	3.47077	1.82005	3.42784	3.65563	2.67593
Acids	Pyruvic acid	M000071	C3H4O3	C00022	127-17-3	Pyruvic acid (1MEOX) (1TMS)	A104002-101	1038.36	1045.37	0.675103	657	12	13	POL	2.81287	3.54064	4.05036	4.29343	3.29254	2.82477	3.13623	4.3039	2.14877	2.69194	3.0929	3.53434	2.06946	3.35544	2.86725	3.88285	3.83194	5.65421	1.1703	3.05387	3.67608	3.75023	2.11879	2.621	3.36684	3.40566	2.2894	2.75694	3.51346	3.23173	2.77806	2.7829	3.64522	4.04103	2.35887
Acids	Shikimic acid	M000607	C7H10O5	C00493	138-59-0	Shikimic acid (4TMS)	A181002-101	1794.63	1793.77	-0.0479207	989	58	59	POL	3.33348	3.2577	3.31414	2.68136	2.3481	1.66387	1.92087	2.76494	1.93848	1.27341	1.29326	0.835484	0.144765	0.150766	3.19626	4.7847	4.36844	5.02992	1.17255	2.44735	1.99032	1.7328	0.507915	0.361507	0.59269	0.374009	0.0616401	0.0583143	0.0603095	0.0557479	1.85138	1.51919	1.83304	2.05732	1.64174
Acids	Succinic acid	M000074	C4H6O4	C00042	110-15-6	Succinic acid (2TMS)	A134001-101	1310.9	1309.89	-0.0770463	908	29	38	POL	2.15127	2.51157	2.35673	2.71822	3.92616	2.48905	2.7896	3.40692	2.14676	2.82749	1.90539	2.36742	1.2725	1.58453	1.93173	2.1895	1.5441	2.34549	1.05689	1.63831	1.92027	1.27198	1.23839	2.31558	2.65538	1.81642	1.57754	1.65509	1.87216	1.90595	3.24276	4.35965	2.94815	2.7259	1.42947
Acids	Tartaric acid	M000575	NA	NA	NA	Tartaric acid (4TMS)	A164006-101	1628.94	1631.33	0.146721	904	59	230	POL	4.34007	4.12026	4.30692	3.81707	3.90883	3.86651	3.54045	4.02507	2.30971	1.34822	1.8654	1.42876	0.42034	0.664884	3.32416	4.49164	3.75948	5.20344	2.79042	4.0149	3.68748	3.55715	2.20491	1.51114	1.59857	1.20207	0.657544	0.635361	0.426711	0.451624	4.95742	3.86513	4.57179	4.06586	3.9027
Acids	Vanillic acid	M000866	NA	NA	NA	Vanillic acid (2TMS)	A178004-101	1766.24	1763.98	-0.127955	969	10	10	POL									0.697319			0.842145	0.673957	0.903433									1.89529	1.57247	1.78983	2.04484	3.74088	2.6562	2.71473	2.91948
Amino Acids	Homoserine	M000019	C4H9NO3	C00263	672-15-1	Homoserine (4TMS)	A168006-101	1669.99	1662.3	-0.460482	963	3	3	POL	2.61823	2.43201	2.58576	2.60888	2.90123	2.52147	2.24747	2.86284	2.13839	2.80435	2.27214	2.63731	2.29786	2.97491	2.55227	2.74411	2.49595	3.58219	2.43236	2.58272	2.698	2.45875	2.31638	2.41306	2.37631	2.23235	2.22843	2.72447	2.26783	2.1903	2.67462	2.64546	2.78178	2.57747	2.39883
Amino Acids	Pyroglutamic acid (Glutamine, Glutamic acid)	M000037	C5H7NO3	C02238	NA	Pyroglutamic acid (2TMS)	A153002-101	1522.86	1522.27	-0.0387429	987	3	3	POL	0.347421	0.235268	0.163796	0.307361	0.129074	0.128387	0.0993771	0.0838404	0.138393	0.130195	0.0574667	0.0642844	0.054138	0.0751548	0.19549	0.24385	0.3398	0.435317	0.143696	0.151085	0.188158	0.125013	0.318466	0.174353	0.138666	0.0794521	0.159579	0.196243	0.0649397	0.187117	0.345026	0.16145	0.183106	0.174095	0.252764
Fatty Acids	Docosanoic acid	M000498	C22H44O2	C08281	112-85-6	Docosanoic acid (1TMS)	A265002-101	2650.64	2646.57	-0.153548	990	13	13	POL	1.48602	1.07907	1.47945	1.29392	0.831955	1.20917	1.11872	1.05148	1.34217	1.86814	2.58836	1.6529	3.45285	3.42484	1.1891	1.30251	1.40395	1.89952	1.05047	0.968584	0.860824	1.21834	1.47374	1.12907	1.29021	1.34509	1.95599	1.98079	2.16419	1.60857	0.989463	1.28453	1.4099	1.57908	1.33168
Fatty Acids	Eicosanoic acid	M000489	C20H40O2	C06425	506-30-9	Eicosanoic acid (1TMS)	A245001-101	2453.82	2452.13	-0.0688722	998	3	3	POL	1.45046	1.20296	1.45353	1.37193	1.16608	1.3545	1.26993	1.49919	1.61254	1.70009	2.59076	1.97495	3.45285	3.01216	1.03541	1.2454	1.20376	1.84796	1.10327	1.38695	1.19756	1.25703	1.6628	1.58713	1.57532	1.74715	1.87951	1.75838	1.94827	1.65013	1.14321	1.14537	1.29116	1.40908	1.42869
Fatty Acids	Hexacosanoic acid	M000502	NA	NA	NA	Hexacosanoic acid (1TMS)	A304003-101	3036.31	3035.95	-0.0118565	987	34	40	POL	1.31124	0.804936	0.985212	0.731475	0.873428	1.02718	0.894093	0.720303	1.28509	1.40297	1.30572	1.25126	1.42296	0.970072	0.96047	1.2194	1.17592	1.67762	0.935392	0.916021	0.83869	0.992215	3.79326	3.25771	2.94873	2.26245	3.5511	3.26824	2.51245	2.29345	0.603687	0.25801	0.640652	0.698891	0.922843
Fatty Acids	Hexadecanoic acid	M000483	C16H32O2	C00249	57-10-3	Hexadecanoic acid (1TMS)	A205001-101	2045.21	2045.67	0.0224916	965	59	61	POL	3.75489	3.35526	3.35181	3.62769	3.58354	3.30444	3.58633	3.71972	2.99783	3.36734	3.89813	3.67999	3.1977	3.76799	3.15428	3.55487	3.47802	4.99587	3.03512	3.63614	3.44578	3.37002	3.30401	3.35313	4.02413	3.68427	3.66865	3.21087	3.59737	3.51814	3.07468	3.25206	3.44069	3.92489	3.36768
Fatty Acids	Hexanoic acid	M000460	C6H12O2	C01585	142-62-1	Hexanoic acid (1TMS)	A106001-101	1062	1062.57	0.0536723	957	3	3	POL	2.52595	2.1592	2.09301	1.89318	3.07704	1.50944	1.53701	1.92537	1.92974	1.79744	1.19145	1.28642	1.81023	1.17329	2.76223	2.29298	1.44326	3.0171	0.880759	2.3196	1.42887	1.64399	1.69169	1.73478	1.2182	1.47698	2.107	1.98809	1.82336	1.63705	2.70002	2.11664	2.21573	2.14481	2.89636
Fatty Acids	Nonanoic acid	M000461	C9H18O2	C01601	112-05-0	Nonanoic acid (1TMS)	A138003-101	1360.69	1358.89	-0.132286	981	3	3	POL	3.07565	2.58037	2.89198	4.58719	2.49355	1.91292	3.17299	4.20014	2.24719	2.46329	2.79841	2.96932	1.99466	3.32913	2.55547	2.85242	2.09323	5.12093	2.02503	3.31798	1.90224	3.43037	2.08553	2.19217	1.9399	2.66033	2.27312	1.9572	2.4436	3.26516	3.26647	2.72334	4.15084	3.62963	2.87198
Fatty Acids	Octacosanoic acid	M000504	NA	NA	NA	Octacosanoic acid (1TMS)	A323003-101	3214.9	3229.85	0.465022	991	27	32	POL	1.23	0.713278	0.675792	0.545811	1.33381	1.01945	1.27153	0.742692	1.84364	2.05688	1.42979	1.58777	2.0871	1.39889	0.67016	0.69216	0.461106	0.888159	0.610943	0.799052	0.634912	0.488199	3.31739	2.84094	2.77948	1.73801	3.74088	3.00568	2.24612	2.02849	0.461923	0.250688	0.455806	0.469607	0.867766
Fatty Acids	Octadecadienoic acid, n-	M000557	NA	NA	NA	Octadecadienoic acid, n- (1TMS)	A231003-101	2211.85	2209.16	-0.121618	986	13	13	POL	2.72258	2.21543	2.14641	2.23806	2.63689	2.06417	1.97995	1.83572	2.31072	2.02338	1.6881	1.69596	3.12787	2.77715	3.39463	2.35017	2.08201	3.07756	1.88528	2.10723	1.70134	1.86297	2.09859	1.75166	1.97667	1.67336	2.88381	1.79897	1.99084	1.78293	1.31879	2.6994	2.42758	2.07339	2.81513
Fatty Acids	Octadecanoic acid	M000485	C18H36O2	C01530	57-11-4	Octadecanoic acid (1TMS)	A225002-101	2245.33	2242.72	-0.116241	971	83	91	POL	3.78202	3.37567	3.58375	3.64111	3.52404	3.3936	3.54553	3.86583	3.26774	3.46388	3.63367	3.56471	3.2925	3.72357	3.22659	3.69808	3.62707	5.31069	3.241	3.75649	3.46647	3.42325	3.7454	3.64948	3.98022	3.42987	3.59494	3.41357	3.50225	3.58483	3.41978	3.42955	3.46129	3.80896	3.47129
Fatty Acids	Octadecen-1-ol, 9-(Z)-	M000763	NA	NA	NA	Octadecen-1-ol, 9-(Z)- (1TMS)	A213014-101	2131.59	2152.45	0.978612	929	7	7	POL	3.64913	2.88727	3.66658	3.60294	2.51877	3.32144	2.74054	3.94755	2.72121	2.81415	3.33882	2.79467	2.73054	3.82413	3.36063	3.24414	3.08549	4.49055	1.89602	3.7961	2.70287	3.43304	3.30193	3.53025	3.20413	3.19986	2.70596	3.36447	3.29766	2.74639	3.54234	3.11031	2.41438	3.78904	3.01852
Fatty Acids	Octadecenoic acid, 9-(Z)-	M000486	C18H34O2	C00712	112-80-1	Octadecenoic acid, 9-(Z)- (1TMS)	A222001-101	2221.65	2214.8	-0.308329	984	6	6	POL	2.68321	2.34715	1.88253	2.78811	2.40331	1.54061	2.45545	2.55305	1.92592	1.96496	1.44937	1.59677	2.75779	2.98105	2.31694	2.29031	2.3582	3.49558	1.81099	2.44466	1.57996	2.30531	2.97188	2.34326	4.0289	1.49149	3.55762	2.1528	3.1825	2.50449	1.9291	2.53991	2.44406	2.01776	2.89995
Fatty Acids	Tetracosanoic acid	M000499	C24H48O2	C08320	557-59-5	Tetracosanoic acid (1TMS)	A284005-101	2834.42	2833.34	-0.038103	996	16	17	POL	2.585	1.95732	2.34062	2.11165	1.88707	2.09183	2.12894	1.99912	1.86325	1.8033	2.3894	2.40172	1.8519	1.85014	2.71879	3.81389	3.49101	5.14953	1.86985	2.09189	1.75769	2.64929	3.79843	3.05802	2.70227	2.41296	3.20087	2.91782	2.19531	2.06807	1.59029	1.09488	2.12368	2.44955	2.15633
Fatty Acids	Tetradecanoic acid	M000480	C14H28O2	C06424	544-63-8	Tetradecanoic acid (1TMS)	A185004-101	1845.77	1844.51	-0.0682642	995	4	4	POL	3.25011	2.77963	2.70062	2.68347	2.32847	2.41923	2.32375	2.45067	1.9389	2.35671	2.46666	2.71411	1.67172	2.26609	2.55952	2.83777	2.67243	3.6398	1.71795	2.79281	2.36708	2.3116	2.15169	2.15173	4.06122	2.4186	2.42521	1.95393	1.99834	2.14931	2.26007	2.07393	2.20323	2.88096	2.54636
Fatty Acids	Triacontanoic acid	M000496	NA	NA	NA	Triacontanoic acid (1TMS)	A342003-101	3432.5	3432	-0.0145666	991	15	19	POL	2.37527	0.953989	0.934043	0.750438	3.59486	1.34524	2.96548	0.898125	2.40883	2.23237	1.42754	1.52305	2.61684	1.37031	1.36968	0.893247	0.666726	1.2395	0.964938	1.24543	0.754197	0.574021	3.2819	1.89405	3.08102	1.17325	3.73472	1.81435	1.22275	1.10033	0.512073	0.407903	0.524319	0.470731	1.33835
Lipids	Ampelopsin	M001130	NA	NA	NA	Ampelopsin (6TMS)	A298004-101	2985.08	2983.27	-0.0606349	939	12	12	POL									3.64933	2.27006	4.20498	3.47217	1.49791	1.20234									0.638827	0.554104	0.747633	0.513677
Lipids	Campesterol	M000295	NA	NA	NA	Campesterol (1TMS)	A329001-101	3292.25	3292.43	0.00546739	955	37	37	POL	2.51739	1.74956	1.38944	1.55519	2.15996	1.45232	1.67409	1.43724	1.84358	1.82734	1.218	1.12212	1.52883	1.25152	3.3669	2.88031	2.46555	4.49471	2.22592	2.79629	2.45977	1.76393	3.1603	2.30209	3.04771	1.70005	3.38395	2.68077	2.27154	1.76726	3.19778	2.28537	3.17242	2.41759	3.60229
Lipids	Epigallocatechin	M000833	NA	NA	NA	Epigallocatechin (6TMS)	A291010-101	2914.99	2913.27	-0.0590053	984	4	4	POL									1.57249	3.99238	1.87101	2.20441	3.45285	3.52334
Lipids	Phytol	M000764	NA	NA	NA	Phytol (1TMS) MP	A217006-101	2170.86	2167.94	-0.134509	976	4	4	POL	1.13704	0.791138	0.758581	0.795425	0.614024	0.625931	0.487801	0.63658	0.533949	0.383419	0.420663	0.441537	0.444306	0.294092	1.12932	0.805837	0.751996	1.44862	0.65849	0.783218	0.664994	0.718772	3.69086	3.12546	3.27357	3.05785	2.83221	2.40257	4.11171	2.48784	1.27287	0.923583	1.24639	1.00924	1.24469
Lipids	Quercetin	M000526	NA	NA	NA	Quercetin (5TMS)	A319004-101	3172.15	3171.14	-0.0318396	917	5	5	POL	3.72381	1.44663	1.08731	0.844836	0.930744		1.69454		0.719384		0.635285		0.828342		1.93118	3.26986	1.96787	4.86805	3.38405	0.971496			1.03666		1.07916		0.554404				2.56508			0.774897	1.76757
Lipids	Resveratrol, cis-	M000811	NA	NA	NA	Resveratrol, cis- (3TMS)	A241005-101	2396.86	2403.9	0.293718	903	8	8	POL													0.338471	0.370813										0.505471	0.156095	0.917485	3.74088	2.8502	1.68118	1.74697
Lipids	Sitosterol, beta-	M000183	C29H50O	C01753	83-46-5	Sitosterol, beta- (1TMS)	A338002-101	3385.83	3381.59	-0.125228	948	155	173	POL	3.87362	2.63322	2.14087	2.05079	3.07808	1.85885	2.30719	1.51609	2.21075	2.13326	1.56694	1.52654	1.99466	1.39972	3.39463	2.85975	2.1317	3.86666	1.86107	2.05945	1.95202	1.27599	2.75156	1.84074	2.53762	1.28162	2.82844	1.99966	1.61436	1.37669	2.94198	2.02129	2.2398	1.82728	2.83146
Lipids	Stigmastan-3-ol,	M000160	NA	NA	NA	Stigmastan-3-ol, (3-beta)- (1TMS)	A337001-101	3365.66	3395.12	0.875311	878	8	11	POL	3.89849	2.18153	1.56289	1.50131	2.6934	1.87388	2.46106	1.3963	2.71722	2.18495	1.72198	1.93445	2.57025	2.12633	2.58018	1.77339	1.54293	2.9232	1.54761	2.35422	1.6581	1.08438	3.31384	1.59564	2.72951	1.44264	3.69114	2.44757	2.02774	1.54303	1.73163	1.23596	1.42159	1.30893	2.09023
Lipids	Tocopherol, alpha-	M000626	C29H50O2	C02477	59-02-9	Tocopherol, alpha- (1TMS)	A316001-101	3156.04	3151.53	-0.142901	840	9	10	POL	1.42309	1.32789	1.27072	1.10358	0.897324	1.02319	1.31825	0.809327	1.13516	1.69048	1.45373	1.31266	2.33895	1.87364	1.1798	2.43463	1.64545	1.87052	1.15135	1.04433	1.17965	1.10121	2.32584	2.7317	2.61061	2.10451	3.74088	2.86426	2.7988	2.31731	0.480255	0.351229	0.61696	0.601344	1.06685
Lipids	Tocopherol, beta-	M000624	NA	NA	NA	Tocopherol, beta- (1TMS)	A299003-101	3002.09	3007.26	0.172213	968	3	3	POL								0.319416	0.598138	0.772131	0.767517	0.837104	0.779001	0.629115	0.245546			0.342033		0.510369	0.489218		2.22497	2.68348	2.96281	2.42511	3.20275	3.88069	2.26648	3.64794	1.28453	0.771909	1.856	1.71838	1.14082
N- Compounds	Ethanolamine	M000096	C2H7NO	C00189	NA	Ethanolamine (3TMS)	A128002-101	1262.62	1260.52	-0.166321	983	20	32	POL	3.40827	3.65646	3.69177	3.79799	3.68662	3.2978	3.03447	3.43596	2.86672	3.17598	3.06587	2.9194	2.78599	3.46475	3.39463	3.67626	3.55606	5.0126	1.51676	3.52654	3.07378	3.11881	2.9233	3.14677	3.0626	2.94612	3.14634	3.22353	3.32546	3.02718	3.63006	3.50824	3.74046	3.98875	2.87448
N- Compounds	Pyridine, 2-hydroxy-	M000413	NA	NA	NA	Pyridine, 2-hydroxy- (1TMS)	A105003-101	1031.45	1031.28	-0.0164817	979	12	14	POL	3.36705	2.83848	3.1309	3.11651	2.72405	2.52311	2.27655	2.5858	2.18472	2.23803	2.25648	2.04818	2.22194	2.45433	3.39463	2.58484	2.72032	4.50758	1.91607	2.5884	2.59266	2.44702	2.49864	2.38445	2.37729	2.13211	2.70177	2.29921	2.20319	2.10056	3.49982	2.9615	2.67649	3.40832	2.83158
N- Compounds	Pyridine, 3-hydroxy-	M000419	C5H5NO	NA	109-00-2	Pyridine, 3-hydroxy- (1TMS)	A114003-101	1136.97	1135.26	-0.1504	866	6	6	POL	0.799425	0.749425	1.27082	0.954265	0.600404	0.675756	0.617882	1.02749	0.574729	0.302093	0.496224	0.583639	0.395669	0.790893	0.655867	0.761167	0.869128	1.25065	0.112422	0.632814	0.740068	0.733426	0.489513	0.505373	0.561544	0.622868	0.532175	0.72785	0.481983	0.469132	0.915693	0.960116	0.339213	1.08473	0.841487
N- Compounds	Triethanolamine	M000573	C6H15NO3	C06771	102-71-6	Triethanolamine (3TMS)	A163003-101	1620.5	1619.73	-0.0475162	958	5	5	POL		0.0809454	0.312507											0.111153										0.245183			0.289562		0.342339		0.23068	0.119416
Phenylpropanoids	Caffeic acid, trans-	M000649	C9H8O4	C01481	331-39-5	Caffeic acid, trans- (3TMS)	A214001-101	2136.47	2134.95	-0.0711454	843	12	12	POL	1.01436	0.709175	1.21148	0.996969	0.797466		0.467498	0.595283							2.76973	4.87904	3.56455	4.1165	2.08335	1.47626	1.1283	1.70561	0.946145				0.484981				2.06004	1.86703	0.783855	0.886155	1.30702
Phenylpropanoids	Catechin	M000832	C15H14O6	C06562	154-23-4	Catechin (5TMS)	A289005-101	2865.56	2866.26	0.024428	938	43	148	POL	2.35183	2.71919	3.00481	3.19817	2.1447	1.8157	1.88417	1.75592	0.30084	0.809708	0.478648	0.377684	0.468094	0.30037	2.70441	4.87904	2.95328	3.57064	1.07968	1.31769	1.28296	1.23537	0.174533	0.307196	0.194642	0.194753	0.12089	0.125037	0.196426	0.117921	0.654717	1.12808	0.735928	0.610784	0.22118
Phenylpropanoids	Cinnamic acid, 4-hydroxy-, trans-	M000117	C9H8O3	C00811	501-98-4	Cinnamic acid, 4-hydroxy-, trans- (2TMS)	A195001-101	1947.53	1943.1	-0.227468	950	10	10	POL	1.49351	1.20363	1.57774	2.02255	1.45743	0.891551	1.22562	1.23758	0.542588	0.477235	0.388768	0.41001	0.3599	0.412279	3.36474	4.20766	3.9898	5.47881	2.23781	2.04646	1.86363	3.05417	1.73846	0.829308	0.894552	0.791991	0.591446	0.506349	0.54362	0.480309	0.852381	0.874157	0.861556	0.835068	0.80949
Phosphates	Ethanolaminephosphate	M001131	NA	NA	NA	Ethanolaminephosphate (4TMS)	A177014-101	1774.08	1774.11	0.00169102	994	7	7	POL	2.59323	3.6919	3.79415	4.56589	2.04704	2.12676	2.81427	4.44948	1.53105	1.50328	1.93497	2.43534		0.59215	1.3081	2.80726	3.06709	5.75813	0.434657	2.03475	3.09732	2.05767	0.863197	0.822942	1.52224	1.76429		0.490506	0.542479	0.490137	1.29332	1.64335	3.51878	4.04563	1.39376
Phosphates	Glycerol-3-phosphate	M000328	C3H9O6P	C00093	29849-82-9	Glycerol-3-phosphate (4TMS)	A177002-101	1750.51	1749.92	-0.0337045	860	5	5	POL	3.42834	2.64613	2.3794	2.72191	1.95471	1.40253	1.79314	1.98107	1.06303	0.908935	1.19994	1.25953	0.484931	0.544237	2.78895	2.22411	2.32622	3.82778	1.6109	1.4776	2.01982	1.56328	1.70103	0.770432	1.3074	1.01948	0.788875	0.474723	0.451439	0.509414	1.94622	1.62856	2.61519	2.19598	2.68123
Phosphates	Phosphoric acid	M000075	H3O4P	C00009	7664-38-2	Phosphoric acid (3TMS)	A129001-101	1262.34	1263.77	0.113282	965	22	22	POL	1.56027	1.24875	1.28916	1.39949	1.61765	0.833476	1.21939	1.14571	2.20979	2.38027	2.45341	2.47551	2.54535	2.97935	2.23741	1.24549	1.38473	2.06907	1.27048	1.08666	1.09628	0.982445	2.45443	2.02276	3.02027	2.47159	3.41712	2.74951	2.58653	2.78191	0.639104	1.378	1.18009	1.44989	1.05559
Polyhydroxy Acids	Dehydroascorbic acid dimer	M000082	C6H6O6	C05422	NA	Dehydroascorbic acid dimer (2MEOX) MP	A185002-101	1840.61	1840.14	-0.025535	996	7	7	POL	2.16788	2.11165	1.76004	1.62419	1.07449	0.856132	1.11406	1.32502	2.0698	3.02166	3.41017	3.29941	2.38942	2.45766	1.78015	1.47366	1.88866	3.09269	0.801026	1.13675	1.12507	1.22898	3.60527	3.56514	3.96792	3.4814	2.8161	2.50134	3.0787	2.68609	2.67804	1.58288	2.86307	3.96075	1.98516
Polyhydroxy Acids	Gluconic acid-1,5-lactone	M000638	C6H10O6	C00198	90-80-2	Gluconic acid-1,5-lactone (4TMS)	A189008-101	1872.29	1873.33	0.055547	899	4	5	POL									0.451207	0.686608	0.725686	0.878572	0.648985	0.985885									0.63241		0.556876	0.588615		0.671025	0.73251	0.750749			0.714744	0.645216
Polyhydroxy Acids	Glyceric acid	M000073	C3H6O4	C00258	473-81-4	Glyceric acid (3TMS)	A135003-101	1320.58	1321.01	0.0325615	963	15	15	POL	2.33245	1.47493	1.79728	1.4362	0.653511	1.25395	1.03384	1.09038	0.276939	0.223537	0.233974	0.227424	0.082056	0.112135	1.08954	1.51567	1.05197	1.82485	0.493612	2.30529	2.06314	1.13167	0.329595	0.292797	0.3532	0.291719	0.134401	0.128751	0.127481	0.118704	3.20175	1.43307	1.85471	4.80851	2.19454
Polyhydroxy Acids	Lyxonic acid	M000991	NA	NA	NA	Lyxonic acid (5TMS)	A178005-101	1762.07	1760.24	-0.103855	811	13	13	POL	4.48654	3.78469	3.94434	3.21024	1.00681	1.1921	1.14499	1.23332	0.26355	0.343869	0.337184	0.298343	0.338641	0.360168	0.525249	0.402355	0.380763	0.820817		0.669149	0.321652										1.80537	1.00087	1.84168	2.31798	1.69363
Polyhydroxy Acids	Threonic acid	M000078	C4H8O5	C01620	7306-96-9	Threonic acid (4TMS)	A156001-101	1545.94	1547.29	0.0873255	928	56	65	POL	1.96537	1.5073	1.99879	1.5158	0.665262	1.00342	0.79019	0.766025	0.186485	0.134097	0.146961	0.184019	0.0328702	0.0450532	3.39463	2.93832	2.90995	4.68508	1.11059	1.86188	1.61558	2.63468	0.264515	0.211544	0.346275	0.202736	0.0648414	0.0649494	0.0687566	0.0632353	2.63867	2.03119	3.24257	3.19504	2.75011
Polyhydroxy Acids	Threonic acid-1,4-lactone	M000595	C4H6O4	NA	NA	Threonic acid-1,4-lactone (2TMS)	A140005-101	1375.07	1373.85	-0.0887228	880	4	4	POL	1.95952	1.34816	1.87047	1.15443	0.870457	1.42151	1.13874	1.06988	0.448388	0.824981	0.682039	0.760999	0.452323	0.647994	3.39463	2.78687	2.43644	4.19135	1.41622	1.92163	1.12995	2.18443	0.588907	0.645636	0.901237	0.713545	0.549909	0.570462	0.51358	0.463768	1.74842	1.23208	1.79972	1.89168	1.53601
Polyols	Erythritol	M000054	C4H10O4	C00503	149-32-6	Erythritol (4TMS)	A150002-101	1493.27	1493.13	-0.0093754	966	4	4	POL			1.57343			1.41954	1.29793	1.50708	1.1219	1.15807	1.25505	1.35327	3.45285	3.94642	1.17897				0.857834	1.84216	2.20883	1.98331	0.713914	0.785751	0.741884	0.697124	1.0697	1.09135	1.22302	1.18609					1.67905
Polyols	Glycerol	M000053	C3H8O3	C00116	56-81-5	Glycerol (3TMS)	A129003-101	1262.29	1262.59	0.0237663	903	6	6	POL	2.63559	2.50867	2.36813	2.414	2.00946	1.79942	1.94224	2.19692	1.649	2.46868	2.08282	2.16088	3.45285	2.74011	2.34796	2.06379	2.06217	2.48958	1.28387	1.88552	2.01729	2.09964	2.02661	3.38824	2.69354	2.36797	2.27907	2.69884	3.33969	2.2624	2.14616	2.21443	2.41309	2.64823	1.98282
Reagent (Contamination)	Diethyleneglycol	M000805	C4H10O3	NA	111-46-6	Diethylenglycol	A127003-101	1236.53	1235.61	-0.0744018	995	26	43	POL	3.53489	3.1826	3.33705	3.42076	3.31433	2.95598	2.88802	3.07267	2.82524	3.04993	3.01069	2.66938	2.65917	3.13681	3.38996	3.49069	3.16247	4.46993	3.02272	3.3128	3.02645	2.89468	2.97514	3.00623	3.03239	2.77436	2.99613	2.88815	3.00383	2.87455	3.65085	3.29355	3.46364	3.54133	2.88149
Reagent (Contamination)	A104001-101	NA	NA	NA	NA	NA1	A104001-101	1020.76	1017.7	-0.299777	992	6	6	POL	2.87384	2.25839	2.35972	2.8725	1.74003	1.85174	1.65736	1.97605	1.61955	1.79893	1.5141	1.78094	1.70919	1.8705	2.50358	2.28071	2.24856	3.70676	2.19084	1.92973	1.88392	2.05536	2.24074	1.46462	1.84909	1.48728	1.92268	1.58903	1.73578	1.54267	3.91971	2.23108	2.17166	2.60086	2.67285
Reagent (Contamination)	A113001-101	NA	NA	NA	NA	NA2	A113001-101	1117.68	1117.25	-0.0384726	897	5	5	POL	0.222469	0.214793	0.127191	0.214497	0.258998	0.175106	0.125019	0.186909	0.385684	0.19374	0.15722	0.166006	0.247127	0.225276	3.39463	0.23318	0.170244	0.263912	0.117269	0.238564	0.195956	0.244794	0.318312	0.139214	0.161735	0.13998	0.173252	0.174125	0.16761	0.149527	0.291439	0.2249	0.21564	0.195703	0.177812
Reagent (Contamination)	A114002-101	NA	NA	NA	NA	NA3	A114002-101	1123.4	1129.29	0.524301	947	45	65	POL	4.48422	2.84293	2.8277	3.44553	2.87838	2.70017	2.91576	2.78034	2.60432	2.27268	2.46589	3.55553	2.4741	3.67912	2.60158	3.64043	3.06335	4.88552	2.17135	3.06806	3.7418	3.14295	2.2538	2.65624	3.68483	3.74181	2.19823	2.42555	2.75976	2.77746	3.2116	2.33744	2.93882	3.66128	2.4515
Reagent (Contamination)	A131003-101	NA	NA	NA	NA	NA4	A131003-101	1295.16	1293.24	-0.148244	895	9	10	POL	0.147553	0.156381	0.0705532	0.212284	0.213442	0.133385	0.120544	0.12386	0.204649	0.152321	0.131998	0.114757	0.192006	0.18721	3.39463	0.162992	0.134229	0.200426	0.0624855	0.147234	0.13397	0.145738	0.26222	0.106037	0.146811	0.140937	0.119738	0.118575	0.127366	0.13064	0.183204	0.157825	0.198283	0.157795	0.101257
Reagent (Contamination)	A143002-101	NA	NA	NA	NA	NA5	A143002-101	1411.89	1408.85	-0.215314	990	14	14	POL	3.15484	3.16205	3.31015	3.22874	3.51895	3.08593	2.77582	3.10967	2.91357	3.25632	3.21539	2.92362	2.76515	3.41132	3.39463	3.41805	3.29941	4.25412	1.9325	3.16765	2.89119	2.93897	2.84254	3.38084	3.41883	2.92139	3.07195	3.20168	3.47088	3.05016	3.0464	3.09652	3.03006	3.47563	2.76747
Sugars	Fructose	M000606	C6H12O6	C00095	57-48-7	Fructose (1MEOX) (5TMS) MP	A187002-101	1853.97	1855.23	0.0679623	982	62	160	POL	0.0424461	0.0270866	0.0324679	0.0256839	0.622707	0.375837	0.43493	0.889497	3.04621	3.58139	3.33613	3.35335	3.44745	4.0412	0.028243	0.0351356	0.0279638	0.0410633	0.0500926	0.251269	0.223395	0.220131	2.8182	3.3064	3.20536	3.23195	3.35101	3.51769	3.54346	3.53147	0.0143265	0.00878685	0.0272247	0.0184981	0.567023
Sugars	Glucose	M000040	C6H12O6	C00031	50-99-7	Glucose (1MEOX) (5TMS) BP	A191001-101	1898.54	1900.25	0.0900692	948	70	83	POL	0.0659088	0.0461994	0.0506218	0.0441771	0.350693	0.186122	0.25191	0.401758	1.9361	2.39592	2.39379	2.57471	3.45085	3.82215	0.0387234	0.0735762	0.0732903	0.0610987	0.0481881	0.231801	0.187096	0.149982	1.71442	2.33455	2.2111	2.03475	2.52747	2.61683	2.68484	2.72646	0.0475956	0.0475468	0.0672683	0.0584513	0.502295
Sugars	Sedoheptulose, 2,7-anhydro-, beta-	M000703	NA	NA	NA	Sedoheptulose, 2,7-anhydro-, beta- (4TMS)	A212013-101	1920.5	1921.34	0.0437386	909	23	25	POL	1.17947	1.11167	1.18604	1.14089	0.747694	0.501784	0.439617	0.440894	0.280882	0.369461	0.212399	0.301023	1.5528	1.63448	0.629343	0.425048	0.310035	0.644519		0.327258	0.280877	0.297751	0.11447	0.436842	0.409013	0.231795	1.42701	2.42713	3.08125	3.75161	0.636719	0.598048	0.811084	0.749317	0.432991
Sugars	Sucrose	M000044	C12H22O11	C00089	57-50-1	Sucrose (8TMS)	A264001-101	2621.77	2623.93	0.0823871	777	9	9	POL	0.118796	0.0531108	0.066077	0.848949	0.0476918	0.0500698	0.0512922	0.0690699	0.0505783	0.0866846	0.11042	0.0783897	0.144635	0.192004	0.0379061	0.0580036	0.0509031	0.0711342		0.0801523	0.0525536	0.0513061	0.147232	0.0493368	0.10285	0.0570551	0.0791132	0.0563744	0.0753865	0.0624976	0.0584113	0.0526449			0.0591289
MSTs	A241003-101	M000000	NA	NA	NA	NA6	A241003-101	2384.12	2389.37	0.220207	849	12	12	POL	0.522611	0.36278	0.434399	0.296783	0.302676	0.269456	0.263549	0.293092	0.22522	0.117043	0.118654	0.111219	0.128131	0.116283	3.39463	2.99587	3.16702	3.7433	1.16568	0.968593	0.728462	1.45878	0.430116	0.36103	0.338524	0.299102	0.612041	0.257088	0.259192	0.173777	0.821184	0.842353	1.27394	0.897018	0.725279
MSTs	A105002-101	M000418	NA	NA	NA	NA7	A105002-101	1050.89	1050.75	-0.013322	989	8	9	POL	2.59006	2.54889	2.50859	2.56809	2.3204	2.01269	1.79132	2.28967	1.84625	1.93759	1.99356	1.98428	1.69263	2.59558	2.57129	2.62087	2.5057	3.38903	2.03736	2.2395	2.06878	2.17838	1.93627	1.8012	2.2603	2.21634	2.07497	2.09238	2.2074	2.19682	2.81179	2.12411	2.40642	2.79557	2.11641
MSTs	A140003-101	M000000	NA	NA	NA	NA8	A140003-101	1372.22	1365.44	-0.49409	959	4	4	POL	3.01683	2.31106	2.85686	2.13603	1.83019	2.65296	2.40356	2.36756	0.862259	0.708992	1.3651	0.881469	0.654085	0.959897	3.35473	3.84158	3.17082	3.81219	2.84796	3.95338	3.53975	4.15167	1.62963	1.45707	1.65652	1.47369	1.10596	0.949015	0.963523	0.650585	1.87464	1.27222	2.27329	2.11126	1.64587
MSTs	A141003-101	M000000	NA	NA	NA	NA9	A141003-101	1390.39	1386.27	-0.29632	992	5	6	POL	2.24223	2.97912	2.37858	1.90056	3.87866	2.87829	2.79256	3.97577	3.89588	1.93108	3.3875	2.74698	0.0886984		0.568977	0.388037	0.404767	0.820013	0.474296	3.14834	2.19061	1.10511	0.844363	0.53014	1.03894	0.937116					3.23177	4.35186	2.38225	2.01973	3.13331
MSTs	A143003-101	M000000	NA	NA	NA	NA10	A143003-101	1421.71	1418.6	-0.218751	958	31	31	POL	3.57448	3.32388	3.32604	3.52355	3.59693	3.28584	3.15572	3.41824	3.08029	3.52956	3.5902	3.41384	3.00095	3.78016	3.26964	3.62948	3.26712	4.37725	2.14548	3.40844	3.09565	3.01361	3.4147	3.49316	3.58593	3.25841	3.47804	3.54032	3.5963	3.03189	3.5658	3.50022	3.34545	3.75792	2.91373
MSTs	A145005-101	M000000	NA	NA	NA	NA11	A145005-101	1436.84	1442.32	0.381393	874	4	4	POL	2.86595	3.03785	3.0079	3.45221	3.33615	3.17275	2.71319	3.16372	2.88589	3.29622	3.32794	3.05714	2.67771	3.12458	3.02357	3.2406	2.7938	4.07657	2.1467	3.09986	2.55722	2.73115	3.20848	3.23812	3.04779	3.15703	3.18488	3.53671	3.18865	3.29543	3.23418	3.23739	3.00593	3.09086	2.83896
MSTs	A145008-101	M000000	NA	NA	NA	NA12	A145008-101	1448.83	1445.33	-0.241574	830	10	12	POL	1.64366	0.995563	1.14859	1.86523		1.22132	1.42978	1.47872	1.71287	2.48731	2.35933	3.08707	1.64825	3.61817		1.58649	1.26545	2.16061	0.621027	1.18923	1.45522	1.40185	1.32084	2.56963	3.04014	3.80911	1.35793	2.38832	2.69808	3.09096	0.757681	0.818695	1.55161	1.51654	0.862409
MSTs	A147001-101	M000000	NA	NA	NA	NA13	A147001-101	1459.87	1451.89	-0.546624	930	7	7	POL	3.5052	3.48016	3.36788	3.51562	3.48115	3.1635	3.12233	3.33521	3.12032	3.37056	3.46256	3.27964	2.88444	3.77935	3.1997	3.44342	3.35046	4.59304	2.23757	3.37207	3.00096	3.23532	3.09301	3.53347	3.3801	3.28827	3.39149	3.64136	3.35715	3.27108	3.53861	3.47981	3.298	3.50878	3.05054
MSTs	A160001-101	M000000	NA	NA	NA	NA14	A160001-101	1592.18	1590.19	-0.124986	952	6	6	POL	2.98905	2.57308	2.53881	2.17176	2.00452	2.10875	1.80935	2.49029	1.67239	2.11778	2.1621	1.71043	1.73253	1.85043	2.08557	2.09901	1.70789	3.26987	0.761342	3.00831	2.44159	2.04306	1.59732	2.54061	2.30497	2.14854	1.19064	1.55029	1.49953	1.52953	3.61937	2.21015	4.64504	4.80851	4.05338
MSTs	A161002-101	M000000	NA	NA	NA	NA15	A161002-101	1599.84	1597.74	-0.131263	987	3	3	POL	2.12608	1.58802	0.975347	0.889409	2.29134	1.3996	1.06873	1.03053	1.98623	1.15904	0.835067	0.564784	1.80252	0.796288	2.71418	2.49845	1.86284	1.57783	2.19183	2.54205	1.75715	1.50213	2.14295	1.4866	0.978319	0.705023	1.96165	1.34463	0.900385	0.540427	3.96549	2.07185	1.43497	1.08488	2.64889
MSTs	A185003-101	M000000	NA	NA	NA	NA16	A185003-101	1831.98	1831.38	-0.0327514	955	4	4	POL	0.305151		0.556052	0.80123	0.597944	0.335434	0.501469	0.52664	1.80163	2.04379	1.92423	1.47237	3.45285	2.60958	0.266245		0.58329		0.221871	0.508892		0.587226	2.09351	2.11808	2.01473	1.30823	2.62091	2.49903	2.26281	1.61775				1.03223	0.529374
MSTs	A196004-101	M000000	NA	NA	NA	NA17	A196004-101	1946.59	1945.81	-0.0400701	989	11	11	POL		0.554076	1.51852	1.29149	1.27995		1.30733	0.692845	2.32848	3.12984	2.53373	2.62392	3.45285	3.89647			1.16041	2.1551		0.568296	0.446262	0.494085	2.27799	2.76069	2.48247	2.16234	2.89704	2.85946	3.09518	3.19123			1.51623	1.2031	0.598008
MSTs	A201002-101	M000000	NA	NA	NA	NA18	A201002-101	2003.75	2001.26	-0.124267	946	18	22	POL	4.43351	2.90205	4.51497	2.89232	1.67432	1.98259	2.49456	2.38068	1.01648	0.705125	1.53308	1.29135	0.360738	0.386861	2.22679	2.29127	2.15367	4.03683	0.725497	1.06891	0.894563	2.24843	0.523388	0.544874	0.561291	0.348263	0.090336	0.102079	0.125914	0.0941602	1.12088	0.562721	1.56287	1.23345	1.38495
MSTs	A203003-101	M000000	NA	NA	NA	NA19	A203003-101	2013.64	2014.86	0.0605868	967	8	8	POL					0.341304		0.348821	0.56245	1.55968	2.25116	2.75567	2.94652	2.50716	4.23526		1.79006	2.00587		1.29661	1.53937	0.977276	1.23043	1.31932	1.75995	1.98282	2.20234	1.7196	2.37613	2.47231	3.60861					1.1424
MSTs	A250002-101	M000000	NA	NA	NA	NA20	A250002-101	2495.02	2497.82	0.112224	956	18	18	POL	1.8495	1.36328	1.42888	1.26078	0.638623	0.633852	0.625442	0.785124	1.426	0.678342	0.831587	0.974786	0.210726	0.25719	3.38346	2.41999	2.93533	2.87628	1.21233	0.602897	0.584871	1.90411	0.604839	0.366041	0.563847	0.371563	0.219854	0.196615	0.126364	0.133425	1.1672	0.80374	2.06274	1.01937	0.824934
MSTs	A270003-101	M000000	NA	NA	NA	NA21	A270003-101	2686.58	2683.6	-0.110922	900	14	17	POL									1.85723	2.43346	2.02423	2.25442	3.30445	4.19473									1.37351	1.36649	1.54191	1.34175	1.96017	2.25071	2.13281	2.51175
MSTs	A334003-101	M000000	NA	NA	NA	NA22	A334003-101	3329.26	3334.08	0.144777	602	12	13	POL	3.20588	1.70025	1.64367	1.29315	3.02148	1.76823	2.80928	1.13556	1.68426	1.6266	0.964045	1.12405	1.42577	0.852948	2.86224	2.50542	2.18742	3.91251	1.92926	2.25677	1.59925	1.00519	1.89249	1.44391	1.70132	0.779394	2.18766	1.32067	0.859722	0.70624	2.23281	1.27294	1.91342	2.07458	2.99542
MSTs	A295007-101	M000000	NA	NA	NA	NA23	A295007-101	2939.64	2941.42	0.0605516	663	25	31	POL	4.03948	3.09112	3.5312	2.95106	2.18464	2.18468	2.54178	2.20445	1.47734	1.80544	1.19396	1.7644	1.11358	1.16319	2.59601	4.73491	4.37625	5.66336	2.22648	2.49866	2.3882	2.4065	2.71234	2.80553	2.26407	1.96529	2.5447	2.314	2.01333	1.73946	1.71564	0.807664	2.39483	2.52394	2.0018
MSTs	A305001-101	M000000	NA	NA	NA	NA24	A305001-101	3031.67	3039.6	0.261572	930	4	4	POL	3.91664	2.38076	2.96166	2.3553	1.94075	2.06022	2.28781	1.35397	1.90082	1.68413	1.43105	1.22742	1.59277	1.33889	2.58466	4.41288	4.21914	4.99091	2.4537	2.78502	2.58347	2.08087	3.14902	2.68206	2.47603	2.1939	3.74088	3.5114	2.81908	2.1069	1.55777		1.69175	2.25338	2.31467
MSTs	A314003-101	M000000	NA	NA	NA	NA25	A314003-101	3127	3136.04	0.289095	549	21	28	POL	4.15168	2.80518	3.03473	2.27087	3.0358	2.45134	2.9449	1.99587	2.00317	2.24445	1.39504	2.02563	1.56583	1.4022	2.83844	3.76488	3.35187	5.05722	2.13845	2.56808	2.25567	1.69909	2.43801	2.30412	2.14761	1.42985	2.48965	1.97467	1.6456	1.48354	2.53309	1.33556	2.65335	2.84938	3.09847
MSTs	A329005-101	M000000	NA	NA	NA	NA26	A329005-101	3283.56	3281.68	-0.0572549	992	3	3	POL	3.37305		2.70513	2.61666	2.74811		2.62565								2.55625	3.16564	2.9797	3.85119	3.38405			2.36971									2.71064				3.17825
MSTs	A350004-101	M000000	NA	NA	NA	NA27	A350004-101	3495.57	3489.54	-0.172504	856	6	7	POL	2.51472				2.04986		1.81923						2.69613	1.97073	3.09914	2.45471	1.87061	2.94649	3.32927			1.3411	3.1822	2.40586	2.34945	1.72222	3.33234	2.19653	1.82289						2.07111
MSTs	A354001-101	M000000	NA	NA	NA	NA28	A354001-101	3535.4	3529.68	-0.161792	666	9	9	POL	3.46959	1.2519	0.974826	0.817881	4.34778	1.23723	4.22251	0.721351	1.0488	0.988389	0.508975	0.360712	0.932739	0.385023		1.28635	1.19182	3.30694	1.35997	1.67157	0.748858	0.64499	1.63299	0.806063	1.57981	0.597035	2.01803	0.862304	0.450422		1.26314	0.463005	0.533829	1.08476	1.98074
MSTs	A358002-101	M000250	NA	NA	NA	NA29	A358002-101	3609.3	3612.23	0.0811792	946	93	121	POL	4.32278	4.04996	4.11567	3.7763	4.39083	3.98599	4.13875	2.86463	2.88833	2.56519	1.88303	1.87091	2.7733	1.79784	3.22617	4.46855	3.95581	5.4998	3.28777	4.20452	3.28785	3.4665	3.4744	2.96062	3.4247	1.9971	3.4341	2.3483	1.99921	1.78411	4.6561	3.76213	3.79009	3.62488	4.05843
MSTs	A363001-101	M000251	NA	NA	NA	NA30	A363001-101	3637.3	3661.26	0.65873	862	32	38	POL	3.59308	1.13027	0.995573	0.739103	4.52355	1.83794	2.96808	0.816268	1.54499	1.36437	0.924904	0.661454	1.53845	0.610093	1.34331	0.447584	0.34346	0.940495	0.595091	0.402157	0.180871	0.304001	0.387215	0.334111	0.343405	0.151121	0.433023	0.159387	0.204208	0.106225	0.275859	0.157254	0.17823	0.127613	0.181558
[truncated: 11 more columns]
