# Supplementary material for: Search for Transcriptional and Metabolic Markers of Grape Pre-Ripening and Ripening and Insights into Specific Aroma Development in Three Portuguese Cultivars
Source: PLoS One. 2013 Apr 2;8(4):e60422. doi: 10.1371/journal.pone.0060422 (PMC3614522; doi:10.1371/journal.pone.0060422)
Supplement: File S2 — Kruskal-Wallis and Wilcoxon Rank sum statistics applied to metabolomics data. For selected multiple comparisons the Benjamini & Hochberg correction was elected among other tests that are presented. (XLSX) [file pone.0060422.s005.xlsx]

## Sheet: All_comparison
Analyte	Analyte CODE	aragones A_green EL 32	aragones A_green EL 32	aragones A_green EL 32	aragones A_green EL 32	aragones B_veraison EL 35	aragones B_veraison EL 35	aragones B_veraison EL 35	aragones B_veraison EL 35	aragones C_ripe EL 36	aragones C_ripe EL 36	aragones C_ripe EL 36	aragones C_ripe EL 36	aragones D_harvest EL 38	aragones D_harvest EL 38	touriga nacional-TN A_green EL 32	touriga nacional-TN A_green EL 32	touriga nacional-TN A_green EL 32	touriga nacional-TN A_green EL 32	touriga nacional-TN B_veraison EL 35	touriga nacional-TN B_veraison EL 35	touriga nacional-TN B_veraison EL 35	touriga nacional-TN B_veraison EL 35	touriga nacional-TN C_ripe EL 36	touriga nacional-TN C_ripe EL 36	touriga nacional-TN C_ripe EL 36	touriga nacional-TN C_ripe EL 36	touriga nacional-TN D_harvest EL 38	touriga nacional-TN D_harvest EL 38	touriga nacional-TN D_harvest EL 38	touriga nacional-TN D_harvest EL 38	trincadeira A_green EL 32	trincadeira A_green EL 32	trincadeira A_green EL 32	trincadeira A_green EL 32	trincadeira B_veraison EL35	trincadeira B_veraison EL35	trincadeira B_veraison EL35	trincadeira B_veraison EL35	trincadeira C_ripe EL36	trincadeira C_ripe EL36	trincadeira C_ripe EL36	trincadeira C_ripe EL36	trincadeira D_harvest EL 38	trincadeira D_harvest EL 38	trincadeira D_harvest EL 38	trincadeira D_harvest EL 38
(E)-2-Heptenal	A1	50.4411	42.3038	33.2746	36.7541	56.8307	22.4931	29.0713	24.0654	15.5499	11.9902	13.5914	17.2297	18.8363	23.0606	47.457	36.0979	33.9506	36.9548	29.3076	26.4756	31.9501	16.1254	15.376	16.2799	11.3848	21.024	8.52194	8.41112	6.47324	9.43794	45.8516	73.9964	31.6003	24.0234	40.7613	100	40.4838	45.5548	16.9493	26.0693	19.4302	13.5087	11.472	13.2622	17.6645	12.1173	0
(E)-2-Hexenal	A2	37.6821	32.3397	46.2482	38.4224	35.6794	69.1134	33.7572	38.5275	77.7597	76.0774	71.527	65.9432	68.0662	79.1132	48.4689	53.0554	51.394	58.9303	46.3527	31.3579	43.7979	51.4219	91.3185	98.799	81.8024	93.4516	92.6832	87.1431	81.7343	87.2571	34.408	15.6742	56.7357	45.6267	61.0114	48.8213	58.7699	66.2494	83.1359	92.1487	77.1918	83.4169	74.8776	72.8303	88.8485	71.74	0
(E)-2-Pentenal	A3	62.9352	60.2261	52.4437	49.3065	33.6729	40.201	46.2598	43.2576	25.1585	11.4138	24.481	31.968	7.35793	7.06417	76.2793	95.1715	73.7583	100	81.3625	41.1223	45.9553	42.7591	17.2734	14.0784	14.5025	16.4881	8.34541	7.52878	5.24254	6.39652	39.366	29.921	50.7472	42.0447	64.4448	62.4243	74.0863	69.2336	12.5308	17.3235	10.0999	7.65558	4.55615	6.01715	6.89999	6.29876	0
(E,E)-2,4-Hexadien-1-al	A4	27.6036	19.7708	37.6699	29.9298	10.0375	69.6272	13.7176	18.4766	29.346	23.3479	21.7419	14.814	5.67755	15.2343	41.6053	80.5032	85.5705	67.422	32.107	15.3151	34.2551	31.6179	12.5503	16.9991	8.76356	15.8882	12.6859	11.5532	8.45823	13.3918	16.1491	5.3216	100	91.5405	70.3488	24.1523	36.0446	37.0077	8.91716	9.48971	7.60547	6.74634	4.83742	5.14369	7.87208	5.38587	0
(Z)-3-Octen-1-ol	A5	45.2587	40.0365	28.2944	34.2205	33.2561	20.9804	20.8684	16.7265	10.0206	3.96619	6.18597	8.40235	5.16026	4.01957	55.9455	45.2577	48.6067	68.0289	48.5428	30.3281	34.7681	18.4359	12.6925	8.13937	11.9641	10.2413	7.86976	10.8363	4.62201	13.9011	37.9313	38.2045	32.0556	27.6099	61.0287	100	55.4061	76.083	10.9832	10.3326	17.3815	5.44194	4.37413	7.05348	6.42412	6.95408	0
[3-Hydroxymandelic acid, ethyl ester, di-TMS]	A6	36.7614	29.599	34.2483	49.1884	36.8369	52.257	33.1559	34.038	40.3023	52.7913	39.5441	32.0106	31.4898	55.0341	36.1468	62.9299	79.0997	49.8476	53.831	47.7633	62.1476	49.1762	45.8708	81.8163	35.1478	53.524	58.4391	46.028	50.4111	53.5198	51.7129	39.0582	97.9446	98.2705	71.6652	54.7842	47.5744	54.2413	49.5199	62.3625	28.7147	47.526	48.3816	41.2263	76.533	23.1147	0
2-Ethylfuran	A7	65.6712	75.352	50.2595	51.9362	19.2918	27.3627	29.2507	28.0605	7.21781	4.76055	5.55733	5.40075	1.23609	3.06882	70.6768	62.1024	46.3849	100	43.5733	37.9072	27.4049	23.6632	2.75385	3.13346	1.85298	3.42589	2.60493	2.18173	1.68902	2.6313	50.9146	19.9156	44.5347	27.8018	36.0432	24.5066	47.3976	53.11	2.25215	2.0501	1.80359	1.65041	1.29911	1.21145	1.78019	1.37423	0
2-Pentylfuran	A8	45.5187	45.0501	59.4385	46.8504	25.9888	31.6727	20.3492	27.3881	7.89493	7.50821	10.8879	21.0815	15.1551	7.40988	52.2216	36.3592	31.2525	76.8203	27.996	28.3722	24.8566	12.5639	19.6345	8.97118	11.3808	18.8815	13.6602	18.653	9.75774	20.2595	49.651	20.1957	39.6449	27.9103	37.3708	100	55.8597	87.9726	12.5939	28.5786	27.6974	12.8458	12.8028	19.7616	26.9575	22.5451	0
3-Methylbutanal	A9	38.9322	30.4405	23.8014	20.9439	18.7346	15.7705	10.1925	31.0156	11.8213	35.3682	15.5063	15.1188	17.0702	17.554	30.4758	31.0156	26.2593	49.632	21.9269	29.5065	40.0682	12.0996	17.3556	13.205	10.9185	18.8753	58.0234	67.2042	25.6185	100	16.8081	20.9646	22.9948	24.7113	30.0637	47.9068	33.3119	27.2847	16.565	22.9231	25.4518	17.8671	14.7927	19.6825	22.3406	26.2701	0
3-Methylbutanol	A10	100	81.9368	51.6803	41.0849	31.1438	8.26365	27.7925	15.17	1.60311	0.980287	2.79185	3.47513	3.16869	1.03883	77.8279	34.6906	22.8768	63.1342	47.607	33.3243	19.7042	10.535	2.74159	1.13795	1.80763	2.5067	1.6665	2.12814	1.12287	1.93128	35.2243	41.0903	11.2979	6.6367	8.8319	47.0316	24.3403	23.0808	2.57143	3.29254	6.45006	1.89022	1.88239	2.38803	2.24236	4.95371	0
6-Methyl-5-hepten-2-one	A11	34.6038	27.9547	21.4164	18.9912	43.1661	9.22555	21.7399	15.3253	3.55333	3.83148	3.6501	5.95135	7.2496	4.62518	29.5628	19.7808	19.7783	24.1152	30.8812	26.5886	24.2194	9.531	7.52931	7.54501	8.48205	11.6614	3.76843	4.7794	3.35574	4.28227	29.1146	53.0635	12.0012	10.0983	15.0484	100	26.029	26.5148	7.92746	18.046	10.6083	6.96484	6.56133	8.4401	11.2217	10.4429	0
Benzaldehyde	A12	100	51.7882	63.6054	62.2231	22.1566	40.0832	29.6266	27.2056	21.5674	13.2767	21.3534	19.2237	21.3824	11.9316	50.5378	74.7677	62.2754	78.993	79.7664	54.9503	50.5652	31.4112	22.3981	18.518	12.5838	16.0008	17.0531	22.7963	10.2285	20.7747	24.7436	15.19	31.8479	40.1162	45.4892	36.837	73.6416	72.6202	20.2126	20.024	42.2113	19.2639	10.4478	13.8117	15.8696	22.7899	0
Decanal	A13	42.3928	27.5769	38.8057	47.9916	45.1849	71.1219	35.4679	29.0298	61.4072	97.4755	56.0226	39.4203	36.7298	77.125	36.9597	62.908	66.6495	48.1426	44.4908	28.3404	52.9533	29.0212	40.2275	79.5754	52.4415	69.5815	57.8662	41.9759	42.7694	53.0603	41.9566	33.4987	61.6539	86.2473	74.1912	89.7706	57.423	66.2332	54.5862	91.018	53.7051	72.6752	60.6249	68.1262	96.5832	59.9941	0
Ethanol	A14	2.49455	2.69725	0.923182	1.18428	10.2678	1.1478	1.09135	1.06836	1.97982	100	2.7752	2.94677	35.5052	36.2842	12.4741	25.6707	4.90644	2.07806	12.6346	2.31197	1.02045	1.80906	37.9887	12.6269	4.75804	2.09874	2.68509	2.0669	6.87847	8.38244	8.07392	16.6356	15.3209	7.27337	18.5186	32.4499	27.6099	17.6566	4.33282	6.67594	64.5326	21.8392	43.593	13.3862	13.0637	11.7271	0
Hexanal	A15	8.59952	5.10988	18.5766	19.3756	9.26207	48.2862	11.8889	21.8745	72.5571	79.0664	73.3365	66.0694	63.812	83.9764	12.83	42.5265	42.0082	28.1804	21.1214	14.2054	33.8896	29.76	81.8964	99.7303	63.7151	90.0431	96.9851	94.0175	84.9284	98.719	17.8498	6.59332	65.0169	68.3137	62.0744	29.4314	48.429	51.203	85.8216	88.8709	75.7995	90.9033	78.885	73.5485	94.2409	79.8196	0
Nonanal	A16	40.737	24.7307	35.9762	47.3394	33.8188	51.7414	23.4628	23.2021	39.4083	60.3672	42.9126	36.448	40.1681	46.8543	31.6509	62.2816	48.4898	38.5247	33.5002	25.4239	39.8353	22.7664	40.7535	72.4303	37.3204	73.2412	57.0548	44.7151	41.6878	47.2566	29.8021	21.0405	54.7467	57.8481	48.6778	97.6274	40.2991	47.9282	58.3992	96.8768	91.1528	84.9811	45.4085	55.8748	81.8418	56.6459	0
Octanal	A17	32.651	21.3984	29.1014	33.7516	30.5534	47.5638	24.0622	26.7921	34.55	36.4423	73.8997	36.1889	24.1824	28.1646	25.9541	48.5544	49.5527	34.855	32.2953	25.0815	40.7472	21.9747	34.2132	48.0651	29.3321	60.7099	40.0202	27.0487	31.4908	32.7226	27.3587	22.5428	42.7589	43.01	55.4191	97.0095	37.9386	43.8319	35.1164	56.1866	50.257	46.4339	32.5634	38.5696	64.7937	42.2497	0
[Ethyl Acetate]	A18	12.0057	20.4083	8.66875	9.61987	12.1459	7.38373	8.82586	8.48329	8.77151	10.8517	8.89875	8.80844	100	19.3668	11.9871	2.99754	3.15171	6.85573	2.84821	2.92518	3.35202	8.0847	1.50217	2.20599	8.51827	1.57013	2.34837	2.32755	11.0803	3.53936	10.8323	11.3835	2.3056	5.10525	2.94574	4.37529	2.66146	2.27734	8.43549	2.38843	6.78598	7.87814	7.89604	8.34879	3.43725	9.69446	0
[Heptanal]	A19	18.9525	12.3703	21.0552	22.7601	18.3805	61.6295	17.1517	24.5212	71.0645	79.1652	64.9486	51.1471	47.3611	64.8675	20.5499	46.3162	48.6185	34.9545	30.731	23.5086	41.3266	24.7834	71.3862	98.7114	48.2825	84.1502	82.6625	68.8595	49.6824	79.9786	21.625	15.6421	56.008	65.3741	83.2134	93.5541	46.3521	53.9217	67.7426	82.657	70.5781	72.0854	51.9332	53.0626	81.6172	61.4848	0
[Limonene]	A20	18.4074	17.8705	13.7262	46.5516	15.7712	30.6062	24.9785	30.3577	9.00329	11.543	29.46	22.1685	16.4089	21.192	24.8755	28.4989	32.9223	29.9472	22.8441	19.5685	29.251	15.7087	16.4441	23.1526	21.4649	19.4666	25.6091	36.2921	59.2849	93.3342	73.3344	29.4613	40.7895	29.6029	21.2331	48.9944	35.3284	100	21.3311	45.6598	38.3424	35.4171	38.5941	42.2399	62.9516	72.2877	0
[Undecane]	A21	17.622	27.2942	16.0624	21.7934	33.4131	52.4282	11.0258	38.5762	37.6402	28.1002	33.3111	20.575	29.2009	29.0468	19.7805	25.7747	43.0498	52.1583	35.059	31.155	45.2478	18.8845	67.2899	33.9326	20.688	78.0861	41.6856	24.1177	16.9065	28.6897	72.4453	64.4393	67.2586	64.0436	73.1426	100	53.5053	68.2143	31.7653	70.0677	33.1817	48.8737	13.9636	15.2165	47.7812	14.6176	0
Benzoic acid, (1TMS)	A22	2.80587	2.46865	2.22883	2.07164	2.86616	1.6072	1.93764	2.14974	1.54341	2.15641	1.23385	1.37181	1.72994	1.37672	3.02404	2.94989	1.71325	2.89131	1.56732	2.66227	1.60634	2.04467	2.09517	1.76467	1.57119	1.49036	2.02822	1.85486	1.85594	1.81658	2.8008	2.37115	2.46635	2.53351	3.32838	2.20419	2.30951	2.24255	2.2222	2.6011	2.14154	1.42469	1.79325	1.72354	1.8786	1.56039	0
Benzoic acid, 3,4-dihydroxy- (3TMS)	A23	2.69049	3.07487	4.61467	4.45884	1.85171	2.60742	3.35251	4.37977	1.15107	2.50514	2.55503	2.52497	1.57336	2.32676	2.18296	3.56393	4.17172	5.46807	1.58969	3.00938	3.52235	3.73028	1.24169	1.96113	2.14197	2.38908	1.32281	1.27119	2.02356	1.89899	1.38566	1.394	1.85887	3.39388	1.01648	2.04777	2.25739	2.47857	0.864322	1.1917	1.56448	1.18901	0.991792	1.06887	1.39249	1.28565	0
Citric acid (4TMS)	A24	3.713	3.20484	2.7817	2.70903	3.66152	3.07984	3.24928	3.82671	0.488876	0.232046	0.362324	0.238487	0.0672907	0.139354	3.0769	4.10318	3.98855	4.6522	2.49574	4.79224	4.33314	3.77615	0.270345	0.193208	0.215021	0.175236	0.062423	0.0800366	0.0713457	0.0688001	2.89383	2.01646	3.72187	3.51933	3.07885	3.21958	3.73034	2.99983	0.240717	0.180347	0.416086	0.354083	0.0927109	0.164512	0.113478	0.164324	0
Fumaric acid (2TMS)	A25	1.37318	1.31158	1.14199	1.40644	2.30543	2.69523	1.81313	2.19466	1.68197	2.19166	1.37889	1.64956	1.08848	1.13918	0.781174	0.924454	0.810258	1.29501	0.923289	2.55867	2.63478	1.09249	1.51192	1.61079	1.34657	1.14648	1.4874	1.91515	1.69772	1.81853	1.8072	1.25747	1.26384	1.55411	3.34736	3.85742	3.01856	4.05959	3.06254	2.97807	2.66276	2.25509	1.7992	1.8807	2.09377	1.70296	0
Gallic acid (4TMS)	A26	3.06013	3.16436	4.21679	3.49749	2.61989	2.65056	3.02165	2.82454	2.217	4.06338	2.9868	2.78102	2.78237	3.29124	2.67236	3.04936	3.49797	4.25506	1.57731	2.2107	2.30303	2.41925	2.10587	2.328	2.21072	1.95867	1.37689	1.78397	2.67226	1.87526	2.02469	1.93172	3.94588	3.22184	2.44386	2.44561	4.04199	2.78172	2.0827	3.94361	3.47321	2.38272	1.91915	2.06455	2.54733	2.00467	0
Glutaric acid, 2-hydroxy- (3TMS)	A27	4.32999	3.94784	4.05036	3.6777	2.55561	2.62049	2.15751	2.5372	1.00723	0.812582	0.821527	0.746457	0.907718	1.00973	3.32372	4.3569	4.06864	5.68603	1.95198	2.86533	2.67286	2.88408	1.06627	1.29489	1.11495	0.998284	0.701664	0.734727	0.981445	0.810441	2.99062	2.77695	3.64984	3.73106	1.91056	1.95127	2.75187	2.17908	0.922837	0.853756	1.69556	1.08983	0.458305	0.54725	0.505495	0.568236	0
Glutaric acid, 3-hydroxy-3-methyl- (3TMS)	A28	2.23853	2.03492	2.39994	2.14202	2.17065	2.16488	2.23262	2.43144	1.90552	2.4179	1.69275	2.28347	1.09176	0.807909	1.22102	1.22477	1.17967	1.65828	0.809816	0.830436	1.19019	1.88303	2.21704	4.09183	3.17895	3.05845	3.70824	2.69594	3.62081	2.92991	0.437931	0.463222	0.50036	0.677513	0.584356	0.598634	0.66157	0.686721	0.527721	0.607217	0.600069	0.694588	0.699414	0.607992	0.612594	0.673032	0
Glycolic acid (2TMS)	A29	2.73428	1.84578	2.17324	2.5745	1.85679	1.68189	1.52436	1.6469	1.30447	1.17053	0.846786	1.29602	1.14691	1.31213	1.89583	1.65422	1.62713	2.7368	1.40954	4.44869	4.39137	1.5226	1.13757	0.975553	1.20229	1.32265	1.42295	1.12213	1.26178	1.00443	3.96269	1.7179	1.43534	2.29691	3.01385	3.44246	1.94675	3.20697	1.22441	1.32597	0.833282	1.11969	1.46037	1.17835	0.94188	1.33047	0
Hexanoic acid, 2-ethyl- (1TMS)	A30	3.39656	2.49488	2.56137	2.59943	3.55591	2.0544	1.94466	3.0201	2.22685	2.24626	1.71543	2.12172	2.56029	1.6322	3.39463	3.10664	1.76812	3.15752	1.72764	3.32281	1.70876	2.19277	1.89672	2.06658	1.85703	2.07218	2.84971	2.37041	2.48268	2.44026	3.35739	2.81692	2.88512	2.78234	3.23651	3.00336	2.54883	3.11615	2.41298	2.95777	2.25511	2.20577	2.51767	1.93045	2.17974	1.90874	0
Malic acid (3TMS)	A31	4.27161	4.08926	4.34011	4.29008	4.15398	4.1937	3.91519	4.17012	3.49375	3.85699	3.68304	3.4651	2.3075	2.89607	3.2257	4.59487	4.158	5.50926	3.004	4.36034	3.96808	3.74941	3.37184	3.60613	3.53559	3.39148	2.51563	2.56433	2.21691	2.14172	5.02953	4.12778	4.71012	4.54628	4.01054	3.53015	4.36445	3.96749	3.33282	3.44473	3.85565	3.75958	2.63841	2.68949	2.87197	3.31761	0
Malic acid, 2-methyl- (3TMS)	A32	1.71805	1.50253	1.997	1.78596	1.07272	1.35744	1.40298	1.72635	1.27742	1.21004	1.51056	1.24365	0.308605	0.256378	2.41063	4.46896	3.8774	4.75691	2.2149	2.92123	2.72613	2.87609	2.51938	1.73303	2.24765	2.2671	0.705137	0.815199	0.650846	0.631754	3.47077	1.82005	3.42784	3.65563	2.67593	2.29134	3.39722	2.46367	3.23586	2.51981	2.76232	2.44083	1.10663	1.03556	0.976905	1.08481	0
Pyruvic acid (1MEOX) (1TMS)	A33	2.81287	3.54064	4.05036	4.29343	3.29254	2.82477	3.13623	4.3039	2.14877	2.69194	3.0929	3.53434	2.06946	3.35544	2.86725	3.88285	3.83194	5.65421	1.1703	3.05387	3.67608	3.75023	2.11879	2.621	3.36684	3.40566	2.2894	2.75694	3.51346	3.23173	2.77806	2.7829	3.64522	4.04103	2.35887	2.69649	3.24389	3.29657	1.73466	2.90037	3.21245	3.29909	1.93604	2.30791	3.15402	3.26877	0
Shikimic acid (4TMS)	A34	3.33348	3.2577	3.31414	2.68136	2.3481	1.66387	1.92087	2.76494	1.93848	1.27341	1.29326	0.835484	0.144765	0.150766	3.19626	4.7847	4.36844	5.02992	1.17255	2.44735	1.99032	1.7328	0.507915	0.361507	0.59269	0.374009	0.0616401	0.0583143	0.0603095	0.0557479	1.85138	1.51919	1.83304	2.05732	1.64174	1.59707	1.29888	1.62419	0.947506	0.719341	1.09096	1.1016	0.0832693	0.0596018	0.095629	0.136747	0
Succinic acid (2TMS)	A35	2.15127	2.51157	2.35673	2.71822	3.92616	2.48905	2.7896	3.40692	2.14676	2.82749	1.90539	2.36742	1.2725	1.58453	1.93173	2.1895	1.5441	2.34549	1.05689	1.63831	1.92027	1.27198	1.23839	2.31558	2.65538	1.81642	1.57754	1.65509	1.87216	1.90595	3.24276	4.35965	2.94815	2.7259	1.42947	1.68641	1.53797	1.50049	0.964423	0.996992	0.795756	0.861027	0.677087	0.730448	0.703276	0.754889	0
Tartaric acid (4TMS)	A36	4.34007	4.12026	4.30692	3.81707	3.90883	3.86651	3.54045	4.02507	2.30971	1.34822	1.8654	1.42876	0.42034	0.664884	3.32416	4.49164	3.75948	5.20344	2.79042	4.0149	3.68748	3.55715	2.20491	1.51114	1.59857	1.20207	0.657544	0.635361	0.426711	0.451624	4.95742	3.86513	4.57179	4.06586	3.9027	3.58718	4.18377	3.59937	1.91859	1.90337	2.66937	2.65029	0.827226	1.11238	1.04014	1.37982	0
Homoserine (4TMS)	A37	2.61823	2.43201	2.58576	2.60888	2.90123	2.52147	2.24747	2.86284	2.13839	2.80435	2.27214	2.63731	2.29786	2.97491	2.55227	2.74411	2.49595	3.58219	2.43236	2.58272	2.698	2.45875	2.31638	2.41306	2.37631	2.23235	2.22843	2.72447	2.26783	2.1903	2.67462	2.64546	2.78178	2.57747	2.39883	2.52418	2.71796	2.62369	1.81236	2.73741	2.62624	2.69994	2.55137	2.64339	2.0037	2.3777	0
Pyroglutamic acid (2TMS)	A38	0.347421	0.235268	0.163796	0.307361	0.129074	0.128387	0.0993771	0.0838404	0.138393	0.130195	0.0574667	0.0642844	0.054138	0.0751548	0.19549	0.24385	0.3398	0.435317	0.143696	0.151085	0.188158	0.125013	0.318466	0.174353	0.138666	0.0794521	0.159579	0.196243	0.0649397	0.187117	0.345026	0.16145	0.183106	0.174095	0.252764	0.191686	0.199632	0.18112	0.37949	0.0885711	0.400189	0.179162	0.0962038	0.0743561	0.0806078	0.0915003	0
Docosanoic acid (1TMS)	A39	1.48602	1.07907	1.47945	1.29392	0.831955	1.20917	1.11872	1.05148	1.34217	1.86814	2.58836	1.6529	3.45285	3.42484	1.1891	1.30251	1.40395	1.89952	1.05047	0.968584	0.860824	1.21834	1.47374	1.12907	1.29021	1.34509	1.95599	1.98079	2.16419	1.60857	0.989463	1.28453	1.4099	1.57908	1.33168	1.50803	1.12865	1.40157	1.64369	2.03751	1.1614	1.96127	2.28208	2.64816	1.76624	2.297	0
Eicosanoic acid (1TMS)	A40	1.45046	1.20296	1.45353	1.37193	1.16608	1.3545	1.26993	1.49919	1.61254	1.70009	2.59076	1.97495	3.45285	3.01216	1.03541	1.2454	1.20376	1.84796	1.10327	1.38695	1.19756	1.25703	1.6628	1.58713	1.57532	1.74715	1.87951	1.75838	1.94827	1.65013	1.14321	1.14537	1.29116	1.40908	1.42869	1.29346	1.35108	1.36914	1.54705	1.6458	1.355	1.41273	1.5922	1.64656	1.37531	1.65161	0
Hexacosanoic acid (1TMS)	A41	1.31124	0.804936	0.985212	0.731475	0.873428	1.02718	0.894093	0.720303	1.28509	1.40297	1.30572	1.25126	1.42296	0.970072	0.96047	1.2194	1.17592	1.67762	0.935392	0.916021	0.83869	0.992215	3.79326	3.25771	2.94873	2.26245	3.5511	3.26824	2.51245	2.29345	0.603687	0.25801	0.640652	0.698891	0.922843	1.23508	1.11126	0.671837	1.43852	1.58057	1.31086	0.893241	1.09814	1.57945	1.22567	1.18163	0
Hexadecanoic acid (1TMS)	A42	3.75489	3.35526	3.35181	3.62769	3.58354	3.30444	3.58633	3.71972	2.99783	3.36734	3.89813	3.67999	3.1977	3.76799	3.15428	3.55487	3.47802	4.99587	3.03512	3.63614	3.44578	3.37002	3.30401	3.35313	4.02413	3.68427	3.66865	3.21087	3.59737	3.51814	3.07468	3.25206	3.44069	3.92489	3.36768	3.25432	3.47147	3.5079	3.21416	3.32078	3.51217	3.51291	3.20356	3.31287	3.20871	3.71029	0
Hexanoic acid (1TMS)	A43	2.52595	2.1592	2.09301	1.89318	3.07704	1.50944	1.53701	1.92537	1.92974	1.79744	1.19145	1.28642	1.81023	1.17329	2.76223	2.29298	1.44326	3.0171	0.880759	2.3196	1.42887	1.64399	1.69169	1.73478	1.2182	1.47698	2.107	1.98809	1.82336	1.63705	2.70002	2.11664	2.21573	2.14481	2.89636	2.26163	2.17249	1.98274	2.24922	2.38094	2.05288	1.73909	2.22543	1.55312	1.8428	1.4899	0
Nonanoic acid (1TMS)	A44	3.07565	2.58037	2.89198	4.58719	2.49355	1.91292	3.17299	4.20014	2.24719	2.46329	2.79841	2.96932	1.99466	3.32913	2.55547	2.85242	2.09323	5.12093	2.02503	3.31798	1.90224	3.43037	2.08553	2.19217	1.9399	2.66033	2.27312	1.9572	2.4436	3.26516	3.26647	2.72334	4.15084	3.62963	2.87198	2.57283	3.67664	3.15337	2.60666	2.21928	2.44218	2.7174	2.10571	1.65949	1.69471	2.75912	0
Octacosanoic acid (1TMS)	A45	1.23	0.713278	0.675792	0.545811	1.33381	1.01945	1.27153	0.742692	1.84364	2.05688	1.42979	1.58777	2.0871	1.39889	0.67016	0.69216	0.461106	0.888159	0.610943	0.799052	0.634912	0.488199	3.31739	2.84094	2.77948	1.73801	3.74088	3.00568	2.24612	2.02849	0.461923	0.250688	0.455806	0.469607	0.867766	1.30403	0.723836	0.563122	2.08712	2.81047	1.68285	1.01237	1.72811	2.44633	1.54566	1.40302	0
Octadecadienoic acid, n- (1TMS)	A46	2.72258	2.21543	2.14641	2.23806	2.63689	2.06417	1.97995	1.83572	2.31072	2.02338	1.6881	1.69596	3.12787	2.77715	3.39463	2.35017	2.08201	3.07756	1.88528	2.10723	1.70134	1.86297	2.09859	1.75166	1.97667	1.67336	2.88381	1.79897	1.99084	1.78293	1.31879	2.6994	2.42758	2.07339	2.81513	2.55883	2.10154	2.06957	3.52222	2.39087	2.03095	2.04612	3.12507	2.20243	1.87073	1.90783	0
Octadecanoic acid (1TMS)	A47	3.78202	3.37567	3.58375	3.64111	3.52404	3.3936	3.54553	3.86583	3.26774	3.46388	3.63367	3.56471	3.2925	3.72357	3.22659	3.69808	3.62707	5.31069	3.241	3.75649	3.46647	3.42325	3.7454	3.64948	3.98022	3.42987	3.59494	3.41357	3.50225	3.58483	3.41978	3.42955	3.46129	3.80896	3.47129	3.40781	3.66485	3.53296	3.36614	3.64725	3.69929	3.47294	3.26821	3.43991	3.47457	3.71267	0
Octadecen-1-ol, 9-(Z)- (1TMS)	A48	3.64913	2.88727	3.66658	3.60294	2.51877	3.32144	2.74054	3.94755	2.72121	2.81415	3.33882	2.79467	2.73054	3.82413	3.36063	3.24414	3.08549	4.49055	1.89602	3.7961	2.70287	3.43304	3.30193	3.53025	3.20413	3.19986	2.70596	3.36447	3.29766	2.74639	3.54234	3.11031	2.41438	3.78904	3.01852	3.31748	3.0389	3.76531	2.72155	3.21319	2.35038	3.19031	3.63329	3.17606	2.54448	3.40594	0
Octadecenoic acid, 9-(Z)- (1TMS)	A49	2.68321	2.34715	1.88253	2.78811	2.40331	1.54061	2.45545	2.55305	1.92592	1.96496	1.44937	1.59677	2.75779	2.98105	2.31694	2.29031	2.3582	3.49558	1.81099	2.44466	1.57996	2.30531	2.97188	2.34326	4.0289	1.49149	3.55762	2.1528	3.1825	2.50449	1.9291	2.53991	2.44406	2.01776	2.89995	2.423	2.2544	1.99681	3.10205	2.19065	2.47436	2.97972	2.73775	2.62347	1.95066	2.49178	0
Tetracosanoic acid (1TMS)	A50	2.585	1.95732	2.34062	2.11165	1.88707	2.09183	2.12894	1.99912	1.86325	1.8033	2.3894	2.40172	1.8519	1.85014	2.71879	3.81389	3.49101	5.14953	1.86985	2.09189	1.75769	2.64929	3.79843	3.05802	2.70227	2.41296	3.20087	2.91782	2.19531	2.06807	1.59029	1.09488	2.12368	2.44955	2.15633	2.78217	2.79442	1.86066	1.7744	2.09827	1.62837	1.31385	1.5597	2.03026	1.46856	1.65092	0
Tetradecanoic acid (1TMS)	A51	3.25011	2.77963	2.70062	2.68347	2.32847	2.41923	2.32375	2.45067	1.9389	2.35671	2.46666	2.71411	1.67172	2.26609	2.55952	2.83777	2.67243	3.6398	1.71795	2.79281	2.36708	2.3116	2.15169	2.15173	4.06122	2.4186	2.42521	1.95393	1.99834	2.14931	2.26007	2.07393	2.20323	2.88096	2.54636	2.68807	2.47377	2.69756	1.86514	2.11115	2.40681	2.37934	1.92794	2.29059	2.00519	2.46598	0
Triacontanoic acid (1TMS)	A52	2.37527	0.953989	0.934043	0.750438	3.59486	1.34524	2.96548	0.898125	2.40883	2.23237	1.42754	1.52305	2.61684	1.37031	1.36968	0.893247	0.666726	1.2395	0.964938	1.24543	0.754197	0.574021	3.2819	1.89405	3.08102	1.17325	3.73472	1.81435	1.22275	1.10033	0.512073	0.407903	0.524319	0.470731	1.33835	2.22972	0.726914	0.480817	1.82503	3.64151	1.1817	0.584373	1.50351	1.95575	1.09804	0.803777	0
Campesterol (1TMS)	A53	2.51739	1.74956	1.38944	1.55519	2.15996	1.45232	1.67409	1.43724	1.84358	1.82734	1.218	1.12212	1.52883	1.25152	3.3669	2.88031	2.46555	4.49471	2.22592	2.79629	2.45977	1.76393	3.1603	2.30209	3.04771	1.70005	3.38395	2.68077	2.27154	1.76726	3.19778	2.28537	3.17242	2.41759	3.60229	3.79844	2.75095	2.23021	2.30533	2.5463	2.01422	1.67866	2.34788	2.58521	1.91896	1.59616	0
Phytol (1TMS) MP	A54	1.13704	0.791138	0.758581	0.795425	0.614024	0.625931	0.487801	0.63658	0.533949	0.383419	0.420663	0.441537	0.444306	0.294092	1.12932	0.805837	0.751996	1.44862	0.65849	0.783218	0.664994	0.718772	3.69086	3.12546	3.27357	3.05785	2.83221	2.40257	4.11171	2.48784	1.27287	0.923583	1.24639	1.00924	1.24469	1.3089	1.18324	0.930681	1.06133	0.850915	0.711818	0.767354	0.782256	1.13479	0.829331	1.01082	0
Sitosterol, beta- (1TMS)	A55	3.87362	2.63322	2.14087	2.05079	3.07808	1.85885	2.30719	1.51609	2.21075	2.13326	1.56694	1.52654	1.99466	1.39972	3.39463	2.85975	2.1317	3.86666	1.86107	2.05945	1.95202	1.27599	2.75156	1.84074	2.53762	1.28162	2.82844	1.99966	1.61436	1.37669	2.94198	2.02129	2.2398	1.82728	2.83146	3.02783	2.03545	1.39703	1.87063	2.18803	1.52459	1.14477	1.55483	1.64228	1.24206	0.903605	0
Stigmastan-3-ol, (3-beta)- (1TMS)	A56	3.89849	2.18153	1.56289	1.50131	2.6934	1.87388	2.46106	1.3963	2.71722	2.18495	1.72198	1.93445	2.57025	2.12633	2.58018	1.77339	1.54293	2.9232	1.54761	2.35422	1.6581	1.08438	3.31384	1.59564	2.72951	1.44264	3.69114	2.44757	2.02774	1.54303	1.73163	1.23596	1.42159	1.30893	2.09023	2.44691	1.69631	1.18095	1.81571	1.8718	1.40742	0.984016	1.67743	2.25043	1.5402	1.05708	0
Tocopherol, alpha- (1TMS)	A57	1.42309	1.32789	1.27072	1.10358	0.897324	1.02319	1.31825	0.809327	1.13516	1.69048	1.45373	1.31266	2.33895	1.87364	1.1798	2.43463	1.64545	1.87052	1.15135	1.04433	1.17965	1.10121	2.32584	2.7317	2.61061	2.10451	3.74088	2.86426	2.7988	2.31731	0.480255	0.351229	0.61696	0.601344	1.06685	1.08533	0.957148	0.60339	1.22908	1.31634	0.788324	0.896133	1.2564	1.53749	1.20859	1.03353	0
Ethanolamine (3TMS)	A58	3.40827	3.65646	3.69177	3.79799	3.68662	3.2978	3.03447	3.43596	2.86672	3.17598	3.06587	2.9194	2.78599	3.46475	3.39463	3.67626	3.55606	5.0126	1.51676	3.52654	3.07378	3.11881	2.9233	3.14677	3.0626	2.94612	3.14634	3.22353	3.32546	3.02718	3.63006	3.50824	3.74046	3.98875	2.87448	3.21189	3.2125	3.21532	2.85095	3.33369	3.18052	3.09385	2.76283	2.91641	3.00614	3.33431	0
Pyridine, 2-hydroxy- (1TMS)	A59	3.36705	2.83848	3.1309	3.11651	2.72405	2.52311	2.27655	2.5858	2.18472	2.23803	2.25648	2.04818	2.22194	2.45433	3.39463	2.58484	2.72032	4.50758	1.91607	2.5884	2.59266	2.44702	2.49864	2.38445	2.37729	2.13211	2.70177	2.29921	2.20319	2.10056	3.49982	2.9615	2.67649	3.40832	2.83158	2.99283	2.42994	2.91418	2.58839	2.73647	2.38376	2.11068	2.28294	2.22881	2.05906	2.11648	0
Pyridine, 3-hydroxy- (1TMS)	A60	0.799425	0.749425	1.27082	0.954265	0.600404	0.675756	0.617882	1.02749	0.574729	0.302093	0.496224	0.583639	0.395669	0.790893	0.655867	0.761167	0.869128	1.25065	0.112422	0.632814	0.740068	0.733426	0.489513	0.505373	0.561544	0.622868	0.532175	0.72785	0.481983	0.469132	0.915693	0.960116	0.339213	1.08473	0.841487	0.615919	0.378246	0.806165	0.534089	0.549392	0.863566	0.538287	0.260564	0.451807	0.278554	0.308034	0
Catechin (5TMS)	A61	2.35183	2.71919	3.00481	3.19817	2.1447	1.8157	1.88417	1.75592	0.30084	0.809708	0.478648	0.377684	0.468094	0.30037	2.70441	4.87904	2.95328	3.57064	1.07968	1.31769	1.28296	1.23537	0.174533	0.307196	0.194642	0.194753	0.12089	0.125037	0.196426	0.117921	0.654717	1.12808	0.735928	0.610784	0.22118	0.222711	0.282798	0.190515	0.0338293	0.0953393	0.058412	0.0235958	0.0537277	0.0503291	0.0369311	0.0390879	0
Cinnamic acid, 4-hydroxy-, trans- (2TMS)	A62	1.49351	1.20363	1.57774	2.02255	1.45743	0.891551	1.22562	1.23758	0.542588	0.477235	0.388768	0.41001	0.3599	0.412279	3.36474	4.20766	3.9898	5.47881	2.23781	2.04646	1.86363	3.05417	1.73846	0.829308	0.894552	0.791991	0.591446	0.506349	0.54362	0.480309	0.852381	0.874157	0.861556	0.835068	0.80949	0.563431	0.506176	0.583146	0.481717	0.323476	0.277917	0.3818	0.33009	0.319942	0.34281	0.327939	0
Glycerol-3-phosphate (4TMS)	A63	3.42834	2.64613	2.3794	2.72191	1.95471	1.40253	1.79314	1.98107	1.06303	0.908935	1.19994	1.25953	0.484931	0.544237	2.78895	2.22411	2.32622	3.82778	1.6109	1.4776	2.01982	1.56328	1.70103	0.770432	1.3074	1.01948	0.788875	0.474723	0.451439	0.509414	1.94622	1.62856	2.61519	2.19598	2.68123	2.25927	2.32277	2.14808	1.65896	1.41726	1.24414	1.26733	0.760946	0.680256	0.610827	0.758866	0
Phosphoric acid (3TMS)	A64	1.56027	1.24875	1.28916	1.39949	1.61765	0.833476	1.21939	1.14571	2.20979	2.38027	2.45341	2.47551	2.54535	2.97935	2.23741	1.24549	1.38473	2.06907	1.27048	1.08666	1.09628	0.982445	2.45443	2.02276	3.02027	2.47159	3.41712	2.74951	2.58653	2.78191	0.639104	1.378	1.18009	1.44989	1.05559	1.82779	0.903812	1.13074	2.77204	3.57429	2.43711	2.23141	2.69178	3.54463	2.88052	2.97255	0
Dehydroascorbic acid dimer (2MEOX) MP	A65	2.16788	2.11165	1.76004	1.62419	1.07449	0.856132	1.11406	1.32502	2.0698	3.02166	3.41017	3.29941	2.38942	2.45766	1.78015	1.47366	1.88866	3.09269	0.801026	1.13675	1.12507	1.22898	3.60527	3.56514	3.96792	3.4814	2.8161	2.50134	3.0787	2.68609	2.67804	1.58288	2.86307	3.96075	1.98516	2.5514	2.10881	2.16588	2.11465	2.35509	1.89426	2.23713	2.27125	2.06037	2.11183	2.06512	0
Glyceric acid (3TMS)	A66	2.33245	1.47493	1.79728	1.4362	0.653511	1.25395	1.03384	1.09038	0.276939	0.223537	0.233974	0.227424	0.082056	0.112135	1.08954	1.51567	1.05197	1.82485	0.493612	2.30529	2.06314	1.13167	0.329595	0.292797	0.3532	0.291719	0.134401	0.128751	0.127481	0.118704	3.20175	1.43307	1.85471	4.80851	2.19454	2.59809	2.52964	2.00012	0.261771	0.275367	0.287928	0.304958	0.116739	0.1137	0.137079	0.145707	0
Threonic acid (4TMS)	A67	1.96537	1.5073	1.99879	1.5158	0.665262	1.00342	0.79019	0.766025	0.186485	0.134097	0.146961	0.184019	0.0328702	0.0450532	3.39463	2.93832	2.90995	4.68508	1.11059	1.86188	1.61558	2.63468	0.264515	0.211544	0.346275	0.202736	0.0648414	0.0649494	0.0687566	0.0632353	2.63867	2.03119	3.24257	3.19504	2.75011	2.89254	4.39055	2.74373	0.240998	0.308096	0.256753	0.316931	0.0949734	0.0976338	0.100723	0.153345	0
Threonic acid-1,4-lactone (2TMS)	A68	1.95952	1.34816	1.87047	1.15443	0.870457	1.42151	1.13874	1.06988	0.448388	0.824981	0.682039	0.760999	0.452323	0.647994	3.39463	2.78687	2.43644	4.19135	1.41622	1.92163	1.12995	2.18443	0.588907	0.645636	0.901237	0.713545	0.549909	0.570462	0.51358	0.463768	1.74842	1.23208	1.79972	1.89168	1.53601	1.97744	2.41377	1.55178	0.670186	0.528443	0.762503	0.674035	0.417524	0.399362	0.603455	0.538635	0
Glycerol (3TMS)	A69	2.63559	2.50867	2.36813	2.414	2.00946	1.79942	1.94224	2.19692	1.649	2.46868	2.08282	2.16088	3.45285	2.74011	2.34796	2.06379	2.06217	2.48958	1.28387	1.88552	2.01729	2.09964	2.02661	3.38824	2.69354	2.36797	2.27907	2.69884	3.33969	2.2624	2.14616	2.21443	2.41309	2.64823	1.98282	1.86437	1.85694	2.10199	2.06745	2.92623	2.03336	2.51582	2.06502	1.96357	2.3255	2.3273	0
Diethylenglycol	A70	3.53489	3.1826	3.33705	3.42076	3.31433	2.95598	2.88802	3.07267	2.82524	3.04993	3.01069	2.66938	2.65917	3.13681	3.38996	3.49069	3.16247	4.46993	3.02272	3.3128	3.02645	2.89468	2.97514	3.00623	3.03239	2.77436	2.99613	2.88815	3.00383	2.87455	3.65085	3.29355	3.46364	3.54133	2.88149	3.03589	3.08341	2.97509	2.82086	3.09189	3.00693	2.81229	2.84176	2.77927	2.83957	3.03663	0
NA1	A71	2.87384	2.25839	2.35972	2.8725	1.74003	1.85174	1.65736	1.97605	1.61955	1.79893	1.5141	1.78094	1.70919	1.8705	2.50358	2.28071	2.24856	3.70676	2.19084	1.92973	1.88392	2.05536	2.24074	1.46462	1.84909	1.48728	1.92268	1.58903	1.73578	1.54267	3.91971	2.23108	2.17166	2.60086	2.67285	2.46067	1.97042	2.45734	2.75153	1.48257	1.7327	1.41222	1.98285	1.55251	1.38218	1.79348	0
NA2	A72	0.222469	0.214793	0.127191	0.214497	0.258998	0.175106	0.125019	0.186909	0.385684	0.19374	0.15722	0.166006	0.247127	0.225276	3.39463	0.23318	0.170244	0.263912	0.117269	0.238564	0.195956	0.244794	0.318312	0.139214	0.161735	0.13998	0.173252	0.174125	0.16761	0.149527	0.291439	0.2249	0.21564	0.195703	0.177812	0.269714	0.208874	0.201281	0.277259	0.28028	0.20864	0.254258	0.238187	0.172563	0.143987	0.151243	0
NA3	A73	4.48422	2.84293	2.8277	3.44553	2.87838	2.70017	2.91576	2.78034	2.60432	2.27268	2.46589	3.55553	2.4741	3.67912	2.60158	3.64043	3.06335	4.88552	2.17135	3.06806	3.7418	3.14295	2.2538	2.65624	3.68483	3.74181	2.19823	2.42555	2.75976	2.77746	3.2116	2.33744	2.93882	3.66128	2.4515	2.73261	2.5319	2.83949	1.91776	2.87872	2.89443	2.65769	2.29314	2.21782	3.33264	2.85562	0
NA4	A74	0.147553	0.156381	0.0705532	0.212284	0.213442	0.133385	0.120544	0.12386	0.204649	0.152321	0.131998	0.114757	0.192006	0.18721	3.39463	0.162992	0.134229	0.200426	0.0624855	0.147234	0.13397	0.145738	0.26222	0.106037	0.146811	0.140937	0.119738	0.118575	0.127366	0.13064	0.183204	0.157825	0.198283	0.157795	0.101257	0.22807	0.223456	0.156975	0.187378	0.183401	0.157959	0.121756	0.148298	0.110172	0.126666	0.152104	0
NA5	A75	3.15484	3.16205	3.31015	3.22874	3.51895	3.08593	2.77582	3.10967	2.91357	3.25632	3.21539	2.92362	2.76515	3.41132	3.39463	3.41805	3.29941	4.25412	1.9325	3.16765	2.89119	2.93897	2.84254	3.38084	3.41883	2.92139	3.07195	3.20168	3.47088	3.05016	3.0464	3.09652	3.03006	3.47563	2.76747	2.88242	3.02722	3.1702	2.97173	3.16585	3.36051	3.20843	2.90435	3.11539	3.02895	3.1078	0
Fructose (1MEOX) (5TMS) MP	A76	0.0424461	0.0270866	0.0324679	0.0256839	0.622707	0.375837	0.43493	0.889497	3.04621	3.58139	3.33613	3.35335	3.44745	4.0412	0.028243	0.0351356	0.0279638	0.0410633	0.0500926	0.251269	0.223395	0.220131	2.8182	3.3064	3.20536	3.23195	3.35101	3.51769	3.54346	3.53147	0.0143265	0.00878685	0.0272247	0.0184981	0.567023	0.678891	0.152459	0.477663	2.67483	2.79619	2.79262	2.9672	3.39588	3.11766	3.18411	3.47269	0
Glucose (1MEOX) (5TMS) BP	A77	0.0659088	0.0461994	0.0506218	0.0441771	0.350693	0.186122	0.25191	0.401758	1.9361	2.39592	2.39379	2.57471	3.45085	3.82215	0.0387234	0.0735762	0.0732903	0.0610987	0.0481881	0.231801	0.187096	0.149982	1.71442	2.33455	2.2111	2.03475	2.52747	2.61683	2.68484	2.72646	0.0475956	0.0475468	0.0672683	0.0584513	0.502295	0.657267	0.21958	0.461983	1.82284	1.72583	1.62564	1.78194	2.77675	2.38631	2.26939	2.62615	0
NA6	A78	0.522611	0.36278	0.434399	0.296783	0.302676	0.269456	0.263549	0.293092	0.22522	0.117043	0.118654	0.111219	0.128131	0.116283	3.39463	2.99587	3.16702	3.7433	1.16568	0.968593	0.728462	1.45878	0.430116	0.36103	0.338524	0.299102	0.612041	0.257088	0.259192	0.173777	0.821184	0.842353	1.27394	0.897018	0.725279	0.605481	0.477477	0.45175	0.187707	0.169251	0.133287	0.137142	0.248854	0.455281	0.383847	0.34382	0
NA7	A79	2.59006	2.54889	2.50859	2.56809	2.3204	2.01269	1.79132	2.28967	1.84625	1.93759	1.99356	1.98428	1.69263	2.59558	2.57129	2.62087	2.5057	3.38903	2.03736	2.2395	2.06878	2.17838	1.93627	1.8012	2.2603	2.21634	2.07497	2.09238	2.2074	2.19682	2.81179	2.12411	2.40642	2.79557	2.11641	2.17303	2.0911	2.02958	1.76678	2.44824	1.98024	2.18766	2.02107	1.83558	2.10087	2.33455	0
NA8	A80	3.01683	2.31106	2.85686	2.13603	1.83019	2.65296	2.40356	2.36756	0.862259	0.708992	1.3651	0.881469	0.654085	0.959897	3.35473	3.84158	3.17082	3.81219	2.84796	3.95338	3.53975	4.15167	1.62963	1.45707	1.65652	1.47369	1.10596	0.949015	0.963523	0.650585	1.87464	1.27222	2.27329	2.11126	1.64587	2.50552	2.37389	1.76388	0.756113	1.22019	0.940444	0.64223	0.841503	0.769909	0.620382	0.789507	0
NA10	A81	3.57448	3.32388	3.32604	3.52355	3.59693	3.28584	3.15572	3.41824	3.08029	3.52956	3.5902	3.41384	3.00095	3.78016	3.26964	3.62948	3.26712	4.37725	2.14548	3.40844	3.09565	3.01361	3.4147	3.49316	3.58593	3.25841	3.47804	3.54032	3.5963	3.03189	3.5658	3.50022	3.34545	3.75792	2.91373	3.18412	3.07887	3.2238	3.34158	3.63984	3.41743	3.60565	3.32639	3.33559	3.25873	3.45906	0
NA11	A82	2.86595	3.03785	3.0079	3.45221	3.33615	3.17275	2.71319	3.16372	2.88589	3.29622	3.32794	3.05714	2.67771	3.12458	3.02357	3.2406	2.7938	4.07657	2.1467	3.09986	2.55722	2.73115	3.20848	3.23812	3.04779	3.15703	3.18488	3.53671	3.18865	3.29543	3.23418	3.23739	3.00593	3.09086	2.83896	2.87518	2.65474	2.83155	2.96628	3.38311	3.01667	3.30337	2.94254	2.75124	3.24458	2.9322	0
NA13	A83	3.5052	3.48016	3.36788	3.51562	3.48115	3.1635	3.12233	3.33521	3.12032	3.37056	3.46256	3.27964	2.88444	3.77935	3.1997	3.44342	3.35046	4.59304	2.23757	3.37207	3.00096	3.23532	3.09301	3.53347	3.3801	3.28827	3.39149	3.64136	3.35715	3.27108	3.53861	3.47981	3.298	3.50878	3.05054	3.02131	3.12447	3.16726	3.15901	3.53108	3.37509	3.66505	3.25096	3.25629	3.19372	3.49964	0
NA14	A84	2.98905	2.57308	2.53881	2.17176	2.00452	2.10875	1.80935	2.49029	1.67239	2.11778	2.1621	1.71043	1.73253	1.85043	2.08557	2.09901	1.70789	3.26987	0.761342	3.00831	2.44159	2.04306	1.59732	2.54061	2.30497	2.14854	1.19064	1.55029	1.49953	1.52953	3.61937	2.21015	4.64504	4.80851	4.05338	3.61081	4.55912	4.15218	1.52089	2.08397	1.7648	1.67441	1.49398	1.58875	1.29782	1.56868	0
NA15	A85	2.12608	1.58802	0.975347	0.889409	2.29134	1.3996	1.06873	1.03053	1.98623	1.15904	0.835067	0.564784	1.80252	0.796288	2.71418	2.49845	1.86284	1.57783	2.19183	2.54205	1.75715	1.50213	2.14295	1.4866	0.978319	0.705023	1.96165	1.34463	0.900385	0.540427	3.96549	2.07185	1.43497	1.08488	2.64889	1.68142	1.24786	1.02977	2.17728	1.5708	1.15784	0.708006	2.48433	1.14544	0.651855	0.579795	0
NA20	A86	1.8495	1.36328	1.42888	1.26078	0.638623	0.633852	0.625442	0.785124	1.426	0.678342	0.831587	0.974786	0.210726	0.25719	3.38346	2.41999	2.93533	2.87628	1.21233	0.602897	0.584871	1.90411	0.604839	0.366041	0.563847	0.371563	0.219854	0.196615	0.126364	0.133425	1.1672	0.80374	2.06274	1.01937	0.824934	0.861364	0.903293	0.829292	0.585831	0.490791	0.961844	0.788759	0.188329	0.22554	0.270451	0.286572	0
NA22	A87	3.20588	1.70025	1.64367	1.29315	3.02148	1.76823	2.80928	1.13556	1.68426	1.6266	0.964045	1.12405	1.42577	0.852948	2.86224	2.50542	2.18742	3.91251	1.92926	2.25677	1.59925	1.00519	1.89249	1.44391	1.70132	0.779394	2.18766	1.32067	0.859722	0.70624	2.23281	1.27294	1.91342	2.07458	2.99542	3.85742	2.28845	1.21886	1.60371	2.72109	1.02917	0.573843	0.981441	1.30709	0.945011	0.737457	0
NA23	A88	4.03948	3.09112	3.5312	2.95106	2.18464	2.18468	2.54178	2.20445	1.47734	1.80544	1.19396	1.7644	1.11358	1.16319	2.59601	4.73491	4.37625	5.66336	2.22648	2.49866	2.3882	2.4065	2.71234	2.80553	2.26407	1.96529	2.5447	2.314	2.01333	1.73946	1.71564	0.807664	2.39483	2.52394	2.0018	2.72062	2.88445	1.62849	1.30686	1.7542	1.42519	0.926949	0.921533	1.2694	1.00752	0.934682	0
NA25	A89	4.15168	2.80518	3.03473	2.27087	3.0358	2.45134	2.9449	1.99587	2.00317	2.24445	1.39504	2.02563	1.56583	1.4022	2.83844	3.76488	3.35187	5.05722	2.13845	2.56808	2.25567	1.69909	2.43801	2.30412	2.14761	1.42985	2.48965	1.97467	1.6456	1.48354	2.53309	1.33556	2.65335	2.84938	3.09847	3.85742	3.34335	1.83438	2.0238	2.72964	1.7676	1.16663	1.35548	1.87953	1.35411	1.22315	0
NA29	A90	4.32278	4.04996	4.11567	3.7763	4.39083	3.98599	4.13875	2.86463	2.88833	2.56519	1.88303	1.87091	2.7733	1.79784	3.22617	4.46855	3.95581	5.4998	3.28777	4.20452	3.28785	3.4665	3.4744	2.96062	3.4247	1.9971	3.4341	2.3483	1.99921	1.78411	4.6561	3.76213	3.79009	3.62488	4.05843	3.5661	3.02185	2.41438	2.54685	3.15057	1.80585	1.03894	1.91708	1.8414	1.31184	0.871774	0
Butanoic acid, 2,4-dihydroxy- (3TMS)	A91	2.07799	1.56175	1.739	1.62194	0.614309	0.942707	0.919955	0.810569	0.299807	0.355859	0.460991	0.375802	0.337612	0.317906	3.27929	2.73972	2.0427	3.03946	1.13172	2.6447	1.88178	1.75671	0.879735	1.12651	0.898482	0.921321		0.394777	0.537919	0.353075	2.80047	1.54674	3.5108	4.63387	2.89423	3.38864	4.05859	2.67136	0.81959	1.1081	0.700009	0.698566	0.425858	0.551148	0.397953	0.629448	1
Lactic acid, DL- (2TMS)	A92	3.21723	4.35706	3.6817	3.32303	3.5145	2.81822	2.9779	4.1138	1.79347	2.13	2.13962	2.39745	1.93353	2.40194	3.21735	3.28981	3.59452	4.15789		3.17764	3.02598	2.93368	2.33781	2.17276	2.32543	2.11169	2.02777	2.68447	2.70301	2.25742	2.51828	2.292	3.19897	3.65865	2.42973	2.12262	2.64006	2.50842	1.93863	2.16753	2.82697	1.95438	2.43788	2.22055	2.1671	1.91308	1
Sedoheptulose, 2,7-anhydro-, beta- (4TMS)	A93	1.17947	1.11167	1.18604	1.14089	0.747694	0.501784	0.439617	0.440894	0.280882	0.369461	0.212399	0.301023	1.5528	1.63448	0.629343	0.425048	0.310035	0.644519		0.327258	0.280877	0.297751	0.11447	0.436842	0.409013	0.231795	1.42701	2.42713	3.08125	3.75161	0.636719	0.598048	0.811084	0.749317	0.432991	0.430595	0.767239	0.268004	0.120679	0.197332	0.184114	0.206433	1.29647	1.39896	0.962588	1.74142	1
NA24	A94	3.91664	2.38076	2.96166	2.3553	1.94075	2.06022	2.28781	1.35397	1.90082	1.68413	1.43105	1.22742	1.59277	1.33889	2.58466	4.41288	4.21914	4.99091	2.4537	2.78502	2.58347	2.08087	3.14902	2.68206	2.47603	2.1939	3.74088	3.5114	2.81908	2.1069	1.55777		1.69175	2.25338	2.31467	2.33312	2.05692	1.21979	1.41647	1.94636	1.04115	0.80983	0.981818	1.29977	1.0519	1.24015	1
Sucrose (8TMS)	A95	0.118796	0.0531108	0.066077	0.848949	0.0476918	0.0500698	0.0512922	0.0690699	0.0505783	0.0866846	0.11042	0.0783897	0.144635	0.192004	0.0379061	0.0580036	0.0509031	0.0711342		0.0801523	0.0525536	0.0513061	0.147232	0.0493368	0.10285	0.0570551	0.0791132	0.0563744	0.0753865	0.0624976	0.0584113	0.0526449			0.0591289	0.0481834	0.0490172	0.0681081	0.0962538	0.0541255	0.0542889	0.992126	0.106792	0.0546287	0.0810143	0.0806724	3
NA12	A96	1.64366	0.995563	1.14859	1.86523		1.22132	1.42978	1.47872	1.71287	2.48731	2.35933	3.08707	1.64825	3.61817		1.58649	1.26545	2.16061	0.621027	1.18923	1.45522	1.40185	1.32084	2.56963	3.04014	3.80911	1.35793	2.38832	2.69808	3.09096	0.757681	0.818695	1.55161	1.51654	0.862409		1.20197	1.13267	0.921986	0.517995	3.0479	2.68532	1.52802	1.75106	3.18616	2.63766	3
NA18	A97	4.43351	2.90205	4.51497	2.89232	1.67432	1.98259	2.49456	2.38068	1.01648	0.705125	1.53308	1.29135	0.360738	0.386861	2.22679	2.29127	2.15367	4.03683	0.725497	1.06891	0.894563	2.24843	0.523388	0.544874	0.561291	0.348263	0.090336	0.102079	0.125914	0.0941602	1.12088	0.562721	1.56287	1.23345	1.38495	2.27456	1.65007	0.841428	0.145874	0.156703	0.136359	0.20557				0.120568	3
Ethanolaminephosphate (4TMS)	A98	2.59323	3.6919	3.79415	4.56589	2.04704	2.12676	2.81427	4.44948	1.53105	1.50328	1.93497	2.43534		0.59215	1.3081	2.80726	3.06709	5.75813	0.434657	2.03475	3.09732	2.05767	0.863197	0.822942	1.52224	1.76429		0.490506	0.542479	0.490137	1.29332	1.64335	3.51878	4.04563	1.39376	2.6499	3.61608	3.56746	0.750429		2.2523	2.78565		0.424605	0.380464	0.602524	4
NA9	A99	2.24223	2.97912	2.37858	1.90056	3.87866	2.87829	2.79256	3.97577	3.89588	1.93108	3.3875	2.74698	0.0886984		0.568977	0.388037	0.404767	0.820013	0.474296	3.14834	2.19061	1.10511	0.844363	0.53014	1.03894	0.937116					3.23177	4.35186	2.38225	2.01973	3.13331	3.38641	2.10519	3.10857	1.20899	1.35255	0.935569	1.2203	0.344822	0.398635	0.295016	0.252652	5
NA28	A100	3.46959	1.2519	0.974826	0.817881	4.34778	1.23723	4.22251	0.721351	1.0488	0.988389	0.508975	0.360712	0.932739	0.385023		1.28635	1.19182	3.30694	1.35997	1.67157	0.748858	0.64499	1.63299	0.806063	1.57981	0.597035	2.01803	0.862304	0.450422		1.26314	0.463005	0.533829	1.08476	1.98074	3.75349	0.906854	0.566719	0.774613	2.0808			0.5739	0.694882	0.32482		5
Glutaric acid, 2-oxo- (1MEOX) (2TMS) MP	A101	0.750664	0.720156	0.643977	0.635613	0.759792	0.664532	0.500823	0.734991	0.0573183	0.0306923	0.038222	0.0294657			0.91851	1.07464	1.19853	1.50471	0.590999	0.711749	0.756418	0.755671	0.0717428	0.0586029	0.0492429	0.041372	0.0137572	0.0141082	0.0165705	0.0117469	1.40064	1.34286	1.79781	1.50525	0.587591	0.735911	0.930024	0.714674	0.0363936	0.0255426	0.0425583	0.0460934					6
NA30	A102	3.59308	1.13027	0.995573	0.739103	4.52355	1.83794	2.96808	0.816268	1.54499	1.36437	0.924904	0.661454	1.53845	0.610093	1.34331	0.447584	0.34346	0.940495	0.595091	0.402157	0.180871	0.304001	0.387215	0.334111	0.343405	0.151121	0.433023	0.159387	0.204208	0.106225	0.275859	0.157254	0.17823	0.127613	0.181558	0.263657	0.0960738	0.0869316	0.0813802	0.129745							6
NA17	A103		0.554076	1.51852	1.29149	1.27995		1.30733	0.692845	2.32848	3.12984	2.53373	2.62392	3.45285	3.89647			1.16041	2.1551		0.568296	0.446262	0.494085	2.27799	2.76069	2.48247	2.16234	2.89704	2.85946	3.09518	3.19123			1.51623	1.2031	0.598008	1.28128	1.22152	1.32884	1.58252	1.93318	2.0648	2.47861	3.07065	2.52046	2.9255	2.87738	7
NA16	A104	0.305151		0.556052	0.80123	0.597944	0.335434	0.501469	0.52664	1.80163	2.04379	1.92423	1.47237	3.45285	2.60958	0.266245		0.58329		0.221871	0.508892		0.587226	2.09351	2.11808	2.01473	1.30823	2.62091	2.49903	2.26281	1.61775				1.03223	0.529374	0.576447		0.575647	1.8593	2.99229	1.26197	1.44063	3.0069	2.52042	2.05215	1.79839	8
Tocopherol, beta- (1TMS)	A105								0.319416	0.598138	0.772131	0.767517	0.837104	0.779001	0.629115	0.245546			0.342033		0.510369	0.489218		2.22497	2.68348	2.96281	2.42511	3.20275	3.88069	2.26648	3.64794	1.28453	0.771909	1.856	1.71838	1.14082	1.49453	1.25289	0.670683	2.0695	2.18232	1.9827	1.56386	2.2577	2.69414	2.08611	2.10594	11
NA19	A106					0.341304		0.348821	0.56245	1.55968	2.25116	2.75567	2.94652	2.50716	4.23526		1.79006	2.00587		1.29661	1.53937	0.977276	1.23043	1.31932	1.75995	1.98282	2.20234	1.7196	2.37613	2.47231	3.60861					1.1424	1.35818	1.0755	1.6466	1.21873	0.854892	1.57568	1.97063	1.80686	1.9824	2.24361	2.73183	11
Erythritol (4TMS)	A107			1.57343			1.41954	1.29793	1.50708	1.1219	1.15807	1.25505	1.35327	3.45285	3.94642	1.17897				0.857834	1.84216	2.20883	1.98331	0.713914	0.785751	0.741884	0.697124	1.0697	1.09135	1.22302	1.18609					1.67905		2.24545		0.742015	0.828903	0.716175	0.742817	1.16399	0.94235	0.982014	1.14145	13
Gluconic acid, 2-oxo- (1MEOX) (5TMS) MP	A108	1.68523	1.52794	1.87535	1.45016	0.820282	0.702697	0.675472	0.879797			1.74231			0.880998	0.480623	0.509298	0.36058	0.757732	0.131565	1.17208	0.696538	0.33344							3.35924		3.56032	3.39036	4.39806	3.79664	2.73347	3.85742	2.84655	1.7853	1.14088	1.5612	1.25126	2.02879					15
Lyxonic acid (5TMS)	A109	4.48654	3.78469	3.94434	3.21024	1.00681	1.1921	1.14499	1.23332	0.26355	0.343869	0.337184	0.298343	0.338641	0.360168	0.525249	0.402355	0.380763	0.820817		0.669149	0.321652										1.80537	1.00087	1.84168	2.31798	1.69363	1.62223	1.36323	1.02688	0.230989		1.63102						16
Quercetin (5TMS)	A110	3.72381	1.44663	1.08731	0.844836	0.930744		1.69454		0.719384		0.635285		0.828342		1.93118	3.26986	1.96787	4.86805	3.38405	0.971496			1.03666		1.07916		0.554404				2.56508			0.774897	1.76757	1.44208	1.01166		1.89194	1.04089							21
Gluconic acid-1,5-lactone (4TMS)	A111									0.451207	0.686608	0.725686	0.878572	0.648985	0.985885									0.63241		0.556876	0.588615		0.671025	0.73251	0.750749			0.714744	0.645216		0.618976	0.536668		0.478102	0.739091	0.719668	0.892918	0.620969	0.728052	0.568911	0.459095	22
NA27	A112	2.51472				2.04986		1.81923						2.69613	1.97073	3.09914	2.45471	1.87061	2.94649	3.32927			1.3411	3.1822	2.40586	2.34945	1.72222	3.33234	2.19653	1.82289						2.07111	2.01664			1.85676	2.70272			1.47348	1.16189			22
Caffeic acid, trans- (3TMS)	A113	1.01436	0.709175	1.21148	0.996969	0.797466		0.467498	0.595283							2.76973	4.87904	3.56455	4.1165	2.08335	1.47626	1.1283	1.70561	0.946145				0.484981				2.06004	1.86703	0.783855	0.886155	1.30702	0.450396			0.608268								22
NA21	A114									1.85723	2.43346	2.02423	2.25442	3.30445	4.19473									1.37351	1.36649	1.54191	1.34175	1.96017	2.25071	2.13281	2.51175									1.34207	1.48001	1.16703	1.3904	3.06783	2.11769	2.42577	2.69787	24
Vanillic acid (2TMS)	A115									0.697319			0.842145	0.673957	0.903433									1.89529	1.57247	1.78983	2.04484	3.74088	2.6562	2.71473	2.91948									0.865416	0.778943	0.849306	0.744532	2.28535	2.17697	2.70353	1.5343	26
Aconitic acid, cis- (3TMS)	A116	1.33446	0.952234			3.84635	1.86552	0.740271	0.568743	0.534237						2.84586	1.10732			2.8864	3.61585	0.858466	0.978845									3.11965	1.09083	1.6953		4.4042	1.75177	2.01268										27
Ampelopsin (6TMS)	A117									3.64933	2.27006	4.20498	3.47217	1.49791	1.20234									0.638827	0.554104	0.747633	0.513677													2.70252	2.86715	1.95285	2.18432	0.61192	0.636677	0.626114	0.859722	28
NA26	A118	3.37305		2.70513	2.61666	2.74811		2.62565								2.55625	3.16564	2.9797	3.85119	3.38405			2.36971									2.71064				3.17825	2.01865											32
Resveratrol, cis- (3TMS)	A119													0.338471	0.370813										0.505471	0.156095	0.917485	3.74088	2.8502	1.68118	1.74697													0.941234	2.0676	1.0944	2.1609	33
Triethanolamine (3TMS)	A120		0.0809454	0.312507											0.111153										0.245183			0.289562		0.342339		0.23068	0.119416								0.412305	4.36159					0.097826	35
Epigallocatechin (6TMS)	A121									1.57249	3.99238	1.87101	2.20441	3.45285	3.52334																													0.819372	0.712068	0.618079	0.765115	36
	(E)-2-Heptenal	(E)-2-Hexenal	(E)-2-Pentenal	(E,E)-2,4-Hexadien-1-al	(Z)-3-Octen-1-ol	[3-Hydroxymandelic acid, ethyl ester, di-TMS]	2-Ethylfuran	2-Pentylfuran	3-Methylbutanal	3-Methylbutanol	6-Methyl-5-hepten-2-one	Benzaldehyde	Decanal	Ethanol	Hexanal	Nonanal	Octanal	[Ethyl Acetate]	[Heptanal]	[Limonene]	[Undecane]	Benzoic acid, (1TMS)	Benzoic acid, 3,4-dihydroxy- (3TMS)	Citric acid (4TMS)	Fumaric acid (2TMS)	Gallic acid (4TMS)	Glutaric acid, 2-hydroxy- (3TMS)	Glutaric acid, 3-hydroxy-3-methyl- (3TMS)	Glycolic acid (2TMS)	Hexanoic acid, 2-ethyl- (1TMS)	Malic acid (3TMS)	Malic acid, 2-methyl- (3TMS)	Pyruvic acid (1MEOX) (1TMS)	Shikimic acid (4TMS)	Succinic acid (2TMS)	Tartaric acid (4TMS)	Homoserine (4TMS)	Pyroglutamic acid (2TMS)	Docosanoic acid (1TMS)	Eicosanoic acid (1TMS)	Hexacosanoic acid (1TMS)	Hexadecanoic acid (1TMS)	Hexanoic acid (1TMS)	Nonanoic acid (1TMS)	Octacosanoic acid (1TMS)	Octadecadienoic acid, n- (1TMS)	Octadecanoic acid (1TMS)	Octadecen-1-ol, 9-(Z)- (1TMS)	Octadecenoic acid, 9-(Z)- (1TMS)
Kruskal-Wallis test
Chi-sq	37.6055	38.9362	42.197	31.5735	40.5319	13.0199	41.2826	34.5416	24.3788	37.45	34.4681	34.3904	17.1813	24.444	37.1087	21.8562	19.5389	24.9172	29.1896	25.6027	24.9325	24.2026	28.4459	39.6785	34.4667	25.0782	42.6799	41.667	34.7858	20.2035	34.4389	40.0851	11.2202	42.0444	38.6129	39.8242	11.1813	28.7068	32.3784	32.1785	34.568	4.03238	19.84	15.1485	38.7031	18.3108	4.60268	7.09759	15.7438
d.f.	11	11	11	11	11	11	11	11	11	11	11	11	11	11	11	11	11	11	11	11	11	11	11	11	11	11	11	11	11	11	11	11	11	11	11	11	11	11	11	11	11	11	11	11	11	11	11	11	11
p-value	9.11803e-05	5.4313e-05	1.49732e-05	0.000892585	2.90041e-05	0.292027	2.15453e-05	0.000294821	0.0112273	9.6837e-05	0.000303136	0.000312171	0.102626	0.0109857	0.000110498	0.0255116	0.0520806	0.00937448	0.0021211	0.00743311	0.00932644	0.0119056	0.00276498	4.05979e-05	0.000303295	0.00887947	1.2346e-05	1.84938e-05	0.000268778	0.0426265	0.000306494	3.45957e-05	0.425007	1.5913e-05	6.16252e-05	3.83376e-05	0.428201	0.00252019	0.00066305	0.000713998	0.000291895	0.96896	0.0475843	0.1758	5.94933e-05	0.074643	0.948873	0.791126	0.150914
adjusted p-values
Bonferroni	0.0110328	0.00657187	0.00181173	0.108003	0.00350948	1	0.00260694	0.0356733	1	0.0117173	0.0366795	0.0377727	1	1	0.0133703	1	1	1	0.256653	0.899406	1	1	0.334563	0.00491236	0.0366987	1	0.00149387	0.00223777	0.0325221	1	0.0370858	0.00418612	1	0.00192547	0.00745662	0.0046389	1	0.304943	0.080229	0.0863938	0.0353193	1	1	1	0.00719865	1	1	1	1
Holm	0.00847974	0.00526836	0.00172189	0.0606958	0.00310343	1	0.00239149	0.025103	0.48337	0.008909	0.0254634	0.0254634	1	0.48337	0.0100123	0.969442	1	0.429016	0.13575	0.371655	0.429016	0.500036	0.163134	0.0041004	0.0254634	0.417335	0.0014618	0.00208982	0.0233837	1	0.0254634	0.00363258	1	0.00181408	0.00579275	0.00398715	1	0.153732	0.0477396	0.0499799	0.025103	1	1	1	0.00565184	1	1	1	1
Hochberg	0.00847974	0.00522538	0.00172189	0.0606958	0.00310343	0.96896	0.00239149	0.0247893	0.482775	0.008909	0.0247893	0.0247893	0.96896	0.482775	0.00994482	0.952683	0.96896	0.421852	0.13575	0.368374	0.421852	0.500036	0.162754	0.0041004	0.0247893	0.417335	0.00145683	0.00208982	0.0233837	0.96896	0.0247893	0.00363258	0.96896	0.00181408	0.00579275	0.00398715	0.96896	0.153732	0.0477396	0.0499799	0.0247893	0.96896	0.96896	0.96896	0.00565184	0.96896	0.96896	0.96896	0.96896
Hommel	0.00692968	0.00439935	0.00143741	0.0481996	0.00255235	0.96896	0.00198214	0.0194582	0.359274	0.00726277	0.020007	0.0205781	0.96896	0.351542	0.00817939	0.582477	0.781209	0.309358	0.0954493	0.260159	0.307773	0.38098	0.119583	0.00341023	0.0200175	0.295123	0.00119756	0.00173844	0.0180081	0.724651	0.0202286	0.00297526	0.96896	0.00151173	0.00493	0.00325873	0.96896	0.110888	0.0384569	0.0406979	0.0192651	0.96896	0.761246	0.96896	0.00475944	0.903664	0.96896	0.96896	0.96896
Benjamini & Hochberg	0.000380441	0.000253314	0.000223835	0.00200005	0.000223835	0.324177	0.000223835	0.000882985	0.0171963	0.000390576	0.000882985	0.000882985	0.128017	0.0170419	0.000417821	0.0366533	0.0677608	0.0147313	0.00442505	0.0124611	0.0147313	0.0180072	0.0053053	0.000233922	0.000882985	0.0143255	0.000223835	0.000223835	0.000882985	0.057309	0.000882985	0.000233922	0.454494	0.000223835	0.000266308	0.000233922	0.454494	0.00499907	0.00160458	0.00166142	0.000882985	0.96896	0.0625838	0.206523	0.000266308	0.096083	0.956781	0.811239	0.180797
Bonferroni & Yekutieli	0.00204568	0.0013621	0.00120359	0.0107545	0.00120359	1	0.00120359	0.00474793	0.0924666	0.00210018	0.00474793	0.00474793	0.688367	0.0916366	0.00224668	0.19709	0.364359	0.0792123	0.0237941	0.0670048	0.0792123	0.0968273	0.0285273	0.00125783	0.00474793	0.0770304	0.00120359	0.00120359	0.00474793	0.308158	0.00474793	0.00125783	1	0.00120359	0.00143197	0.00125783	1	0.0268807	0.00862805	0.00893367	0.00474793	1	0.336521	1	0.00143197	0.516651	1	1	0.972172
							none	Bonf	Holm	Hochberg	Hommel	Bonf.Hoch	Bonf.Yekut
Selected p-value	0.1		Total of selected "DIF SIG"				96	53	57	57	58	94	80
Columns presenting significant differences among the three varities are indicated as "DIF SIG"
DIF SIG ?	DIF SIG	DIF SIG	DIF SIG	DIF SIG	DIF SIG	-	DIF SIG	DIF SIG	DIF SIG	DIF SIG	DIF SIG	DIF SIG	-	DIF SIG	DIF SIG	DIF SIG	DIF SIG	DIF SIG	DIF SIG	DIF SIG	DIF SIG	DIF SIG	DIF SIG	DIF SIG	DIF SIG	DIF SIG	DIF SIG	DIF SIG	DIF SIG	DIF SIG	DIF SIG	DIF SIG	-	DIF SIG	DIF SIG	DIF SIG	-	DIF SIG	DIF SIG	DIF SIG	DIF SIG	-	DIF SIG	-	DIF SIG	DIF SIG	-	-	-
Bonferroni	DIF SIG	DIF SIG	DIF SIG	-	DIF SIG	-	DIF SIG	DIF SIG	-	DIF SIG	DIF SIG	DIF SIG	-	-	DIF SIG	-	-	-	-	-	-	-	-	DIF SIG	DIF SIG	-	DIF SIG	DIF SIG	DIF SIG	-	DIF SIG	DIF SIG	-	DIF SIG	DIF SIG	DIF SIG	-	-	DIF SIG	DIF SIG	DIF SIG	-	-	-	DIF SIG	-	-	-	-
Holm	DIF SIG	DIF SIG	DIF SIG	DIF SIG	DIF SIG	-	DIF SIG	DIF SIG	-	DIF SIG	DIF SIG	DIF SIG	-	-	DIF SIG	-	-	-	-	-	-	-	-	DIF SIG	DIF SIG	-	DIF SIG	DIF SIG	DIF SIG	-	DIF SIG	DIF SIG	-	DIF SIG	DIF SIG	DIF SIG	-	-	DIF SIG	DIF SIG	DIF SIG	-	-	-	DIF SIG	-	-	-	-
Hochberg	DIF SIG	DIF SIG	DIF SIG	DIF SIG	DIF SIG	-	DIF SIG	DIF SIG	-	DIF SIG	DIF SIG	DIF SIG	-	-	DIF SIG	-	-	-	-	-	-	-	-	DIF SIG	DIF SIG	-	DIF SIG	DIF SIG	DIF SIG	-	DIF SIG	DIF SIG	-	DIF SIG	DIF SIG	DIF SIG	-	-	DIF SIG	DIF SIG	DIF SIG	-	-	-	DIF SIG	-	-	-	-
Hommel	DIF SIG	DIF SIG	DIF SIG	DIF SIG	DIF SIG	-	DIF SIG	DIF SIG	-	DIF SIG	DIF SIG	DIF SIG	-	-	DIF SIG	-	-	-	DIF SIG	-	-	-	-	DIF SIG	DIF SIG	-	DIF SIG	DIF SIG	DIF SIG	-	DIF SIG	DIF SIG	-	DIF SIG	DIF SIG	DIF SIG	-	-	DIF SIG	DIF SIG	DIF SIG	-	-	-	DIF SIG	-	-	-	-
Benjamini & Hochberg	DIF SIG	DIF SIG	DIF SIG	DIF SIG	DIF SIG	-	DIF SIG	DIF SIG	DIF SIG	DIF SIG	DIF SIG	DIF SIG	-	DIF SIG	DIF SIG	DIF SIG	DIF SIG	DIF SIG	DIF SIG	DIF SIG	DIF SIG	DIF SIG	DIF SIG	DIF SIG	DIF SIG	DIF SIG	DIF SIG	DIF SIG	DIF SIG	DIF SIG	DIF SIG	DIF SIG	-	DIF SIG	DIF SIG	DIF SIG	-	DIF SIG	DIF SIG	DIF SIG	DIF SIG	-	DIF SIG	-	DIF SIG	DIF SIG	-	-	-
Bonferroni & Yekutieli	DIF SIG	DIF SIG	DIF SIG	DIF SIG	DIF SIG	-	DIF SIG	DIF SIG	DIF SIG	DIF SIG	DIF SIG	DIF SIG	-	DIF SIG	DIF SIG	-	-	DIF SIG	DIF SIG	DIF SIG	DIF SIG	DIF SIG	DIF SIG	DIF SIG	DIF SIG	DIF SIG	DIF SIG	DIF SIG	DIF SIG	-	DIF SIG	DIF SIG	-	DIF SIG	DIF SIG	DIF SIG	-	DIF SIG	DIF SIG	DIF SIG	DIF SIG	-	-	-	DIF SIG	-	-	-	-
[truncated: 72 more columns]

## Sheet: Compararison 3 Harvest
Analyte	Analyte CODE	aragones D_harvest	aragones D_harvest	touriga nacional-TN D_harvest	touriga nacional-TN D_harvest	touriga nacional-TN D_harvest	touriga nacional-TN D_harvest	trincadeira D_harvest	trincadeira D_harvest	trincadeira D_harvest	trincadeira D_harvest
[Ethyl Acetate]	A18	100	19.3668	2.34837	2.32755	11.0803	3.53936	7.89604	8.34879	3.43725	9.69446
[Limonene]	A20	16.4089	21.192	25.6091	36.2921	59.2849	93.3342	38.5941	42.2399	62.9516	72.2877
3-Methylbutanal	A9	17.0702	17.554	58.0234	67.2042	25.6185	100	14.7927	19.6825	22.3406	26.2701
6-Methyl-5-hepten-2-one	A11	7.2496	4.62518	3.76843	4.7794	3.35574	4.28227	6.56133	8.4401	11.2217	10.4429
Campesterol (1TMS)	A53	1.52883	1.25152	3.38395	2.68077	2.27154	1.76726	2.34788	2.58521	1.91896	1.59616
Decanal	A13	36.7298	77.125	57.8662	41.9759	42.7694	53.0603	60.6249	68.1262	96.5832	59.9941
Docosanoic acid (1TMS)	A39	3.45285	3.42484	1.95599	1.98079	2.16419	1.60857	2.28208	2.64816	1.76624	2.297
Eicosanoic acid (1TMS)	A40	3.45285	3.01216	1.87951	1.75838	1.94827	1.65013	1.5922	1.64656	1.37531	1.65161
Erythritol (4TMS)	A107	3.45285	3.94642	1.0697	1.09135	1.22302	1.18609	1.16399	0.94235	0.982014	1.14145
Fructose (1MEOX) (5TMS) MP	A76	3.44745	4.0412	3.35101	3.51769	3.54346	3.53147	3.39588	3.11766	3.18411	3.47269
Gallic acid (4TMS)	A26	2.78237	3.29124	1.37689	1.78397	2.67226	1.87526	1.91915	2.06455	2.54733	2.00467
Glucose (1MEOX) (5TMS) BP	A77	3.45085	3.82215	2.52747	2.61683	2.68484	2.72646	2.77675	2.38631	2.26939	2.62615
Glycerol (3TMS)	A69	3.45285	2.74011	2.27907	2.69884	3.33969	2.2624	2.06502	1.96357	2.3255	2.3273
Hexacosanoic acid (1TMS)	A41	1.42296	0.970072	3.5511	3.26824	2.51245	2.29345	1.09814	1.57945	1.22567	1.18163
Nonanal	A16	40.1681	46.8543	57.0548	44.7151	41.6878	47.2566	45.4085	55.8748	81.8418	56.6459
Octanal	A17	24.1824	28.1646	40.0202	27.0487	31.4908	32.7226	32.5634	38.5696	64.7937	42.2497
Phytol (1TMS) MP	A54	0.444306	0.294092	2.83221	2.40257	4.11171	2.48784	0.782256	1.13479	0.829331	1.01082
Resveratrol, cis- (3TMS)	A119	0.338471	0.370813	3.74088	2.8502	1.68118	1.74697	0.941234	2.0676	1.0944	2.1609
Shikimic acid (4TMS)	A34	0.144765	0.150766	0.0616401	0.0583143	0.0603095	0.0557479	0.0832693	0.0596018	0.095629	0.136747
Sitosterol, beta- (1TMS)	A55	1.99466	1.39972	2.82844	1.99966	1.61436	1.37669	1.55483	1.64228	1.24206	0.903605
Tocopherol, alpha- (1TMS)	A57	2.33895	1.87364	3.74088	2.86426	2.7988	2.31731	1.2564	1.53749	1.20859	1.03353
Triacontanoic acid (1TMS)	A52	2.61684	1.37031	3.73472	1.81435	1.22275	1.10033	1.50351	1.95575	1.09804	0.803777
Vanillic acid (2TMS)	A115	0.673957	0.903433	3.74088	2.6562	2.71473	2.91948	2.28535	2.17697	2.70353	1.5343
Epigallocatechin (6TMS)	A121	3.45285	3.52334					0.819372	0.712068	0.618079	0.765115
	[Ethyl Acetate]	[Limonene]	3-Methylbutanal	6-Methyl-5-hepten-2-one	Campesterol (1TMS)	Decanal	Docosanoic acid (1TMS)	Eicosanoic acid (1TMS)	Erythritol (4TMS)	Fructose (1MEOX) (5TMS) MP	Gallic acid (4TMS)	Glucose (1MEOX) (5TMS) BP	Glycerol (3TMS)	Hexacosanoic acid (1TMS)	Nonanal	Octanal	Phytol (1TMS) MP	Resveratrol, cis- (3TMS)	Shikimic acid (4TMS)	Sitosterol, beta- (1TMS)	Tocopherol, alpha- (1TMS)	Triacontanoic acid (1TMS)	Vanillic acid (2TMS)	Epigallocatechin (6TMS)
Kruskal-Wallis test
																								Wilcoxon
Chi-sq	4.85455	4.58182	5.94545	6.6	4.85455	4.00909	5.72727	7.03636	5.23636	3.76364	5.23636	4.58182	4.44545	6.62727	2.80909	4.99091	7.85455	5.23636	6.32727	2.37273	7.28182	1.28182	7.03636	8
d.f.	2	2	2	2	2	2	2	2	2	2	2	2	2	2	2	2	2	2	2	2	2	2	2
p-value	0.0882773	0.101174	0.0511636	0.0368832	0.0882773	0.134722	0.0570609	0.0296533	0.0729354	0.152313	0.0729354	0.101174	0.108313	0.0363836	0.245479	0.082459	0.0196973	0.0729354	0.0422717	0.30533	0.0262285	0.526813	0.0296533	0.133333
adjusted p-values
Bonferroni	1	1	1	0.885196	1	1	1	0.711679	1	1	1	1	1	0.873207	1	1	0.472736	1	1	1	0.629484	1	0.711679	1
Holm	1	1	0.869781	0.727673	1	1	0.912974	0.652373	1	1	1	1	1	0.727673	1	1	0.472736	1	0.760891	1	0.603255	1	0.652373	1
Hochberg	0.526813	0.526813	0.526813	0.526813	0.526813	0.526813	0.526813	0.526813	0.526813	0.526813	0.526813	0.526813	0.526813	0.526813	0.526813	0.526813	0.472736	0.526813	0.526813	0.526813	0.526813	0.526813	0.526813	0.526813
Hommel	0.380782	0.404698	0.304626	0.258182	0.380782	0.407106	0.304626	0.237226	0.364677	0.456939	0.364677	0.404698	0.407106	0.254685	0.490957	0.380782	0.20943	0.364677	0.266548	0.526813	0.228469	0.526813	0.237226	0.407106
Benjamini & Hochberg	0.141244	0.142835	0.141244	0.141244	0.141244	0.161666	0.141244	0.141244	0.141244	0.174072	0.141244	0.142835	0.144418	0.141244	0.267795	0.141244	0.141244	0.141244	0.141244	0.318605	0.141244	0.526813	0.141244	0.161666
Bonferroni & Yekutieli	0.53333	0.539337	0.53333	0.53333	0.53333	0.610443	0.53333	0.53333	0.53333	0.657288	0.53333	0.539337	0.545315	0.53333	1	0.53333	0.53333	0.53333	0.53333	1	0.53333	1	0.53333	0.610443
							none	Bonf	Holm	Hochberg	Hommel	Bonf.Hoch	Bonf.Yekut
Selected p-value	0.1		Total of selected "DIF SIG"				15	0	0	0	0	0	0
Columns presenting significant differences among the three varities are indicated as "DIF SIG"
DIF SIG ?	DIF SIG	-	DIF SIG	DIF SIG	DIF SIG	-	DIF SIG	DIF SIG	DIF SIG	-	DIF SIG	-	-	DIF SIG	-	DIF SIG	DIF SIG	DIF SIG	DIF SIG	-	DIF SIG	-	DIF SIG	-
Bonferroni	-	-	-	-	-	-	-	-	-	-	-	-	-	-	-	-	-	-	-	-	-	-	-	-
Holm	-	-	-	-	-	-	-	-	-	-	-	-	-	-	-	-	-	-	-	-	-	-	-	-
Hochberg	-	-	-	-	-	-	-	-	-	-	-	-	-	-	-	-	-	-	-	-	-	-	-	-
Hommel	-	-	-	-	-	-	-	-	-	-	-	-	-	-	-	-	-	-	-	-	-	-	-	-
Benjamini & Hochberg	-	-	-	-	-	-	-	-	-	-	-	-	-	-	-	-	-	-	-	-	-	-	-	-
Bonferroni & Yekutieli	-	-	-	-	-	-	-	-	-	-	-	-	-	-	-	-	-	-	-	-	-	-	-	-

## Sheet: Compararison 3 Ripe
Analyte	Analyte CODE	aragones C_ripe	aragones C_ripe	aragones C_ripe	aragones C_ripe	touriga nacional-TN C_ripe	touriga nacional-TN C_ripe	touriga nacional-TN C_ripe	touriga nacional-TN C_ripe	trincadeira C_ripe	trincadeira C_ripe	trincadeira C_ripe	trincadeira C_ripe
(E)-2-Hexenal	A2	77.7597	76.0774	71.527	65.9432	91.3185	98.799	81.8024	93.4516	83.1359	92.1487	77.1918	83.4169
[3-Hydroxymandelic acid, ethyl ester, di-TMS]	A6	40.3023	52.7913	39.5441	32.0106	45.8708	81.8163	35.1478	53.524	49.5199	62.3625	28.7147	47.526
Hexanal	A15	72.5571	79.0664	73.3365	66.0694	81.8964	99.7303	63.7151	90.0431	85.8216	88.8709	75.7995	90.9033
Ampelopsin (6TMS)	A117	3.64933	2.27006	4.20498	3.47217	0.638827	0.554104	0.747633	0.513677	2.70252	2.86715	1.95285	2.18432
	(E)-2-Hexenal	[3-Hydroxymandelic acid, ethyl ester, di-TMS]	Hexanal	Ampelopsin (6TMS)
Kruskal-Wallis test
Chi-sq	7.26923	1.19231	3.57692	8.76923
d.f.	2	2	2	2
p-value	0.0263941	0.550927	0.167217	0.0124677
adjusted p-values
Bonferroni	0.105576	1	0.668869	0.0498707
Holm	0.0791823	0.550927	0.334434	0.0498707
Hochberg	0.0791823	0.550927	0.334434	0.0498707
Hommel	0.0791823	0.550927	0.334434	0.0498707
Benjamini & Hochberg	0.0527882	0.550927	0.222956	0.0498707
Bonferroni & Yekutieli	0.109975	1	0.464492	0.103897
						none	Bonf	Holm	Hochberg	Hommel	Bonf.Hoch	Bonf.Yekut
Selected p-value	0.1		Total of selected "DIF SIG"			2	1	2	2	2	2	0
Columns presenting significant differences among the three varities are indicated as "DIF SIG"
DIF SIG ?	DIF SIG	-	-	DIF SIG
Bonferroni	-	-	-	DIF SIG
Holm	DIF SIG	-	-	DIF SIG
Hochberg	DIF SIG	-	-	DIF SIG
Hommel	DIF SIG	-	-	DIF SIG
Benjamini & Hochberg	DIF SIG	-	-	DIF SIG
Bonferroni & Yekutieli	-	-	-	-

## Sheet: Compararison 3 Green
Analyte	Analyte CODE	aragones A_green	aragones A_green	aragones A_green	aragones A_green	touriga nacional-TN A_green	touriga nacional-TN A_green	touriga nacional-TN A_green	touriga nacional-TN A_green	trincadeira A_green	trincadeira A_green	trincadeira A_green	trincadeira A_green
Citric acid (4TMS)	A24	3.713	3.20484	2.7817	2.70903	3.0769	4.10318	3.98855	4.6522	2.89383	2.01646	3.72187	3.51933
Fumaric acid (2TMS)	A25	1.37318	1.31158	1.14199	1.40644	0.781174	0.924454	0.810258	1.29501	1.8072	1.25747	1.26384	1.55411
Shikimic acid (4TMS)	A34	3.33348	3.2577	3.31414	2.68136	3.19626	4.7847	4.36844	5.02992	1.85138	1.51919	1.83304	2.05732
Succinic acid (2TMS)	A35	2.15127	2.51157	2.35673	2.71822	1.93173	2.1895	1.5441	2.34549	3.24276	4.35965	2.94815	2.7259
Catechin (5TMS)	A61	2.35183	2.71919	3.00481	3.19817	2.70441	4.87904	2.95328	3.57064	0.654717	1.12808	0.735928	0.610784
Cinnamic acid, 4-hydroxy-, trans- (2TMS)	A62	1.49351	1.20363	1.57774	2.02255	3.36474	4.20766	3.9898	5.47881	0.852381	0.874157	0.861556	0.835068
Caffeic acid, trans- (3TMS)	A113	1.01436	0.709175	1.21148	0.996969	2.76973	4.87904	3.56455	4.1165	2.06004	1.86703	0.783855	0.886155
	Citric acid (4TMS)	Fumaric acid (2TMS)	Shikimic acid (4TMS)	Succinic acid (2TMS)	Catechin (5TMS)	Cinnamic acid, 4-hydroxy-, trans- (2TMS)	Caffeic acid, trans- (3TMS)
Kruskal-Wallis test
Chi-sq	4.19231	4.96154	8.34615	8.76923	7.73077	9.84615	7.53846
d.f.	2	2	2	2	2	2	2
p-value	0.122928	0.0836788	0.0154048	0.0124677	0.0209549	0.00727671	0.0230698
adjusted p-values
Bonferroni	0.860498	0.585752	0.107834	0.0872738	0.146684	0.0509369	0.161489
Holm	0.167358	0.167358	0.0770239	0.0748061	0.0838194	0.0509369	0.0838194
Hochberg	0.122928	0.122928	0.0692094	0.0692094	0.0692094	0.0509369	0.0692094
Hommel	0.122928	0.122928	0.0462144	0.0461396	0.0628646	0.0363835	0.0692094
Benjamini & Hochberg	0.122928	0.0976253	0.0322977	0.0322977	0.0322977	0.0322977	0.0322977
Bonferroni & Yekutieli	0.318736	0.253128	0.0837434	0.0837434	0.0837434	0.0837434	0.0837434
							none	Bonf	Holm	Hochberg	Hommel	Bonf.Hoch	Bonf.Yekut
Selected p-value	0.1		Total of selected "DIF SIG"				6	2	5	5	5	6	5
Columns presenting significant differences among the three varities are indicated as "DIF SIG"
DIF SIG ?	-	DIF SIG	DIF SIG	DIF SIG	DIF SIG	DIF SIG	DIF SIG
Bonferroni	-	-	-	DIF SIG	-	DIF SIG	-
Holm	-	-	DIF SIG	DIF SIG	DIF SIG	DIF SIG	DIF SIG
Hochberg	-	-	DIF SIG	DIF SIG	DIF SIG	DIF SIG	DIF SIG
Hommel	-	-	DIF SIG	DIF SIG	DIF SIG	DIF SIG	DIF SIG
Benjamini & Hochberg	-	DIF SIG	DIF SIG	DIF SIG	DIF SIG	DIF SIG	DIF SIG
Bonferroni & Yekutieli	-	-	DIF SIG	DIF SIG	DIF SIG	DIF SIG	DIF SIG

## Sheet: Compararison 3 Veraison
Analyte	Analyte CODE	aragones B_veraison	aragones B_veraison	aragones B_veraison	aragones B_veraison	touriga nacional-TN B_veraison	touriga nacional-TN B_veraison	touriga nacional-TN B_veraison	touriga nacional-TN B_veraison	trincadeira B_veraison	trincadeira B_veraison	trincadeira B_veraison	trincadeira B_veraison
Citric acid (4TMS)	A24	3.07984	3.66152	3.24928	3.82671	2.49574	4.79224	4.33314	3.77615	3.07885	3.21958	3.73034	2.99983
Fumaric acid (2TMS)	A25	2.69523	2.30543	1.81313	2.19466	0.923289	2.55867	2.63478	1.09249	3.34736	3.85742	3.01856	4.05959
Shikimic acid (4TMS)	A34	1.66387	2.3481	1.92087	2.76494	1.17255	2.44735	1.99032	1.7328	1.64174	1.59707	1.29888	1.62419
Succinic acid (2TMS)	A35	2.48905	3.92616	2.7896	3.40692	1.05689	1.63831	1.92027	1.27198	1.42947	1.68641	1.53797	1.50049
Catechin (5TMS)	A61	1.8157	2.1447	1.88417	1.75592	1.07968	1.31769	1.28296	1.23537	0.22118	0.222711	0.282798	0.190515
Cinnamic acid, 4-hydroxy-, trans- (2TMS)	A62	0.891551	1.45743	1.22562	1.23758	2.23781	2.04646	1.86363	3.05417	0.80949	0.563431	0.506176	0.583146
Caffeic acid, trans- (3TMS)	A113	NA	0.797466	0.467498	0.595283	2.08335	1.47626	1.1283	1.70561	1.30702	0.450396	NA	NA
	Citric acid (4TMS)	Fumaric acid (2TMS)	Shikimic acid (4TMS)	Succinic acid (2TMS)	Catechin (5TMS)	Cinnamic acid, 4-hydroxy-, trans- (2TMS)	Caffeic acid, trans- (3TMS)
Kruskal-Wallis test
Chi-sq	2.19231	7.53846	4.76923	7.42308	9.84615	9.84615	4.9
d.f.	2	2	2	2	2	2	2
p-value	0.334154	0.0230698	0.0921244	0.0244399	0.00727671	0.00727671	0.0862936
adjusted p-values
Bonferroni	1	0.161489	0.644871	0.171079	0.0509369	0.0509369	0.604055
Holm	0.334154	0.115349	0.258881	0.115349	0.0509369	0.0509369	0.258881
Hochberg	0.334154	0.0977596	0.184249	0.0977596	0.0436602	0.0436602	0.184249
Hommel	0.334154	0.0922792	0.184249	0.0977596	0.0436602	0.0436602	0.172587
Benjamini & Hochberg	0.334154	0.0427698	0.107478	0.0427698	0.0254685	0.0254685	0.107478
Bonferroni & Yekutieli	0.866413	0.110896	0.278676	0.110896	0.0660361	0.0660361	0.278676
							none	Bonf	Holm	Hochberg	Hommel	Bonf.Hoch	Bonf.Yekut
Selected p-value	0.1		Total of selected "DIF SIG"				6	2	2	4	4	4	2
Columns presenting significant differences among the three varities are indicated as "DIF SIG"
DIF SIG ?	-	DIF SIG	DIF SIG	DIF SIG	DIF SIG	DIF SIG	DIF SIG
Bonferroni	-	-	-	-	DIF SIG	DIF SIG	-
Holm	-	-	-	-	DIF SIG	DIF SIG	-
Hochberg	-	DIF SIG	-	DIF SIG	DIF SIG	DIF SIG	-
Hommel	-	DIF SIG	-	DIF SIG	DIF SIG	DIF SIG	-
Benjamini & Hochberg	-	DIF SIG	-	DIF SIG	DIF SIG	DIF SIG	-
Bonferroni & Yekutieli	-	-	-	-	DIF SIG	DIF SIG	-

## Sheet: Compare Green e Verai. (Touri)
Analyte	Analyte CODE	touriga nacional-TN A_green	touriga nacional-TN A_green	touriga nacional-TN A_green	touriga nacional-TN A_green	touriga nacional-TN B_veraison	touriga nacional-TN B_veraison	touriga nacional-TN B_veraison	touriga nacional-TN B_veraison
Citric acid (4TMS)	A24	3.0769	4.10318	3.98855	4.6522	2.49574	4.79224	4.33314	3.77615
Fumaric acid (2TMS)	A25	0.781174	0.924454	0.810258	1.29501	0.923289	2.55867	2.63478	1.09249
Shikimic acid (4TMS)	A34	3.19626	4.7847	4.36844	5.02992	1.17255	2.44735	1.99032	1.7328
Succinic acid (2TMS)	A35	1.93173	2.1895	1.5441	2.34549	1.05689	1.63831	1.92027	1.27198
Catechin (5TMS)	A61	2.70441	4.87904	2.95328	3.57064	1.07968	1.31769	1.28296	1.23537
Cinnamic acid, 4-hydroxy-, trans- (2TMS)	A62	3.36474	4.20766	3.9898	5.47881	2.23781	2.04646	1.86363	3.05417
Caffeic acid, trans- (3TMS)	A113	2.76973	4.87904	3.56455	4.1165	2.08335	1.47626	1.1283	1.70561
	Citric acid (4TMS)	Fumaric acid (2TMS)	Shikimic acid (4TMS)	Succinic acid (2TMS)	Catechin (5TMS)	Cinnamic acid, 4-hydroxy-, trans- (2TMS)	Caffeic acid, trans- (3TMS)
Wilcoxon Rank Sum test
Chi-sq	8	3	16	14	16	16	16
p-value	1	0.2	0.0285714	0.114286	0.0285714	0.0285714	0.0285714
adjusted p-values
Bonferroni	1	1	0.2	0.8	0.2	0.2	0.2
Holm	1	0.4	0.2	0.342857	0.2	0.2	0.2
Hochberg	1	0.4	0.114286	0.342857	0.114286	0.114286	0.114286
Hommel	1	0.4	0.114286	0.3	0.114286	0.114286	0.114286
Benjamini & Hochberg	1	0.233333	0.05	0.16	0.05	0.05	0.05
Bonferroni & Yekutieli	1	0.605	0.129643	0.414857	0.129643	0.129643	0.129643
							none	Bonf	Holm	Hochberg	Hommel	Bonf.Hoch	Bonf.Yekut
Selected p-value	0.1		Total of selected "DIF SIG"				4	0	0	0	0	4	0
Columns presenting significant differences are indicated as "DIF SIG"
DIF SIG ?	-	-	DIF SIG	-	DIF SIG	DIF SIG	DIF SIG
Bonferroni	-	-	-	-	-	-	-
Holm	-	-	-	-	-	-	-
Hochberg	-	-	-	-	-	-	-
Hommel	-	-	-	-	-	-	-
Benjamini & Hochberg	-	-	DIF SIG	-	DIF SIG	DIF SIG	DIF SIG
Bonferroni & Yekutieli	-	-	-	-	-	-	-

## Sheet: Compare Ripe e Veraison
Analyte	Analyte CODE	aragones B_veraison	aragones B_veraison	aragones B_veraison	aragones B_veraison	aragones C_ripe	aragones C_ripe	aragones C_ripe	aragones C_ripe	touriga nacional-TN B_veraison	touriga nacional-TN B_veraison	touriga nacional-TN B_veraison	touriga nacional-TN B_veraison	touriga nacional-TN C_ripe	touriga nacional-TN C_ripe	touriga nacional-TN C_ripe	touriga nacional-TN C_ripe	trincadeira B_veraison	trincadeira B_veraison	trincadeira B_veraison	trincadeira B_veraison	trincadeira C_ripe	trincadeira C_ripe	trincadeira C_ripe	trincadeira C_ripe
Threonic acid (4TMS)	A67	0.665262	1.00342	0.79019	0.766025	0.186485	0.134097	0.146961	0.184019	1.11059	1.86188	1.61558	2.63468	0.264515	0.211544	0.346275	0.202736	2.75011	2.89254	4.39055	2.74373	0.240998	0.308096	0.256753	0.316931
Dehydroascorbic acid dimer (2MEOX) MP	A65	1.07449	0.856132	1.11406	1.32502	2.0698	3.02166	3.41017	3.29941	0.801026	1.13675	1.12507	1.22898	3.60527	3.56514	3.96792	3.4814	1.98516	2.5514	2.10881	2.16588	2.11465	2.35509	1.89426	2.23713
ARAGONES
	Threonic acid (4TMS)	Dehydroascorbic acid dimer (2MEOX) MP
Wilcoxon Rank Sum test
Chi-sq	16	0
p-value	0.02857	0.02857
adjusted p-values
Bonferroni	0.0571429	0.0571429
Holm	0.0571429	0.0571429
Hochberg	0.0285714	0.0285714
Hommel	0.0285714	0.0285714
Bonferroni & Hochberg	0.0285714	0.0285714
Bonferroni & Yekutieli	0.0428571	0.0428571
						none	Bonf	Holm	Hochberg	Hommel	Bonf.Hoch	Bonf.Yekut
Selected p-value	0.1		Total of selected "DIF SIG"			2	2	2	2	2	2	2
Columns presenting significant differences are indicated as "DIF SIG"
DIF SIG ?	DIF SIG	DIF SIG
Bonferroni	DIF SIG	DIF SIG
Holm	DIF SIG	DIF SIG
Hochberg	DIF SIG	DIF SIG
Hommel	DIF SIG	DIF SIG
Bonferroni & Hochberg	DIF SIG	DIF SIG
Bonferroni & Yekutieli	DIF SIG	DIF SIG
TOURIGA NACIONAL
	Threonic acid (4TMS)	Dehydroascorbic acid dimer (2MEOX) MP
Wilcoxon Rank Sum test
Chi-sq	16	0
p-value	0.02857	0.02857
adjusted p-values
Bonferroni	0.0571429	0.0571429
Holm	0.0571429	0.0571429
Hochberg	0.0285714	0.0285714
Hommel	0.0285714	0.0285714
Bonferroni & Hochberg	0.0285714	0.0285714
Bonferroni & Yekutieli	0.0428571	0.0428571
						none	Bonf	Holm	Hochberg	Hommel	Bonf.Hoch	Bonf.Yekut
Selected p-value	0.1		Total of selected "DIF SIG"			2	2	2	2	2	2	2
Columns presenting significant differences are indicated as "DIF SIG"
DIF SIG ?	DIF SIG	DIF SIG
Bonferroni	DIF SIG	DIF SIG
Holm	DIF SIG	DIF SIG
Hochberg	DIF SIG	DIF SIG
Hommel	DIF SIG	DIF SIG
Bonferroni & Hochberg	DIF SIG	DIF SIG
Bonferroni & Yekutieli	DIF SIG	DIF SIG
TRINCADEIRA
	Threonic acid (4TMS)	Dehydroascorbic acid dimer (2MEOX) MP
Wilcoxon Rank Sum test
Chi-sq	16	8
p-value	0.02857	1
adjusted p-values
Bonferroni	0.0571429	1
Holm	0.0571429	1
Hochberg	0.0571429	1
Hommel	0.0571429	1
Benjamini & Hochberg	0.0571429	1
Bonferroni & Yekutieli	0.0571429	1
						none	Bonf	Holm	Hochberg	Hommel	Bonf.Hoch	Bonf.Yekut
Selected p-value	0.1		Total of selected "DIF SIG"			1	1	1	1	1	1	1
Columns presenting significant differences are indicated as "DIF SIG"
DIF SIG ?	DIF SIG	-
Bonferroni	DIF SIG	-
Holm	DIF SIG	-
Hochberg	DIF SIG	-
Hommel	DIF SIG	-
Benjamini & Hochberg	DIF SIG	-
Bonferroni & Yekutieli	DIF SIG	-

## Sheet: Compare Harv. e Verai. (Touri)
Analyte	Analyte CODE	touriga nacional-TN B_veraison	touriga nacional-TN B_veraison	touriga nacional-TN B_veraison	touriga nacional-TN B_veraison	touriga nacional-TN D_harvest	touriga nacional-TN D_harvest	touriga nacional-TN D_harvest	touriga nacional-TN D_harvest
(E)-2-Heptenal	A1	29.3076	26.4756	31.9501	16.1254	8.52194	8.41112	6.47324	9.43794
Benzaldehyde	A12	79.7664	54.9503	50.5652	31.4112	17.0531	22.7963	10.2285	20.7747
Hexanal	A15	21.1214	14.2054	33.8896	29.76	96.9851	94.0175	84.9284	98.719
Nonanal	A16	33.5002	25.4239	39.8353	22.7664	57.0548	44.7151	41.6878	47.2566
[Limonene]	A20	22.8441	19.5685	29.251	15.7087	25.6091	36.2921	59.2849	93.3342
Benzoic acid, (1TMS)	A22	1.56732	2.66227	1.60634	2.04467	2.02822	1.85486	1.85594	1.81658
Gallic acid (4TMS)	A26	1.57731	2.2107	2.30303	2.41925	1.37689	1.78397	2.67226	1.87526
Shikimic acid (4TMS)	A34	1.17255	2.44735	1.99032	1.7328	0.0616401	0.0583143	0.0603095	0.0557479
Pyroglutamic acid (2TMS)	A38	0.143696	0.151085	0.188158	0.125013	0.159579	0.196243	0.0649397	0.187117
Docosanoic acid (1TMS)	A39	1.05047	0.968584	0.860824	1.21834	1.95599	1.98079	2.16419	1.60857
Eicosanoic acid (1TMS)	A40	1.10327	1.38695	1.19756	1.25703	1.87951	1.75838	1.94827	1.65013
Hexacosanoic acid (1TMS)	A41	0.935392	0.916021	0.83869	0.992215	3.5511	3.26824	2.51245	2.29345
Octacosanoic acid (1TMS)	A45	0.610943	0.799052	0.634912	0.488199	3.74088	3.00568	2.24612	2.02849
Triacontanoic acid (1TMS)	A52	0.964938	1.24543	0.754197	0.574021	3.73472	1.81435	1.22275	1.10033
Campesterol (1TMS)	A53	2.22592	2.79629	2.45977	1.76393	3.38395	2.68077	2.27154	1.76726
Phytol (1TMS) MP	A54	0.65849	0.783218	0.664994	0.718772	2.83221	2.40257	4.11171	2.48784
Sitosterol, beta- (1TMS)	A55	1.86107	2.05945	1.95202	1.27599	2.82844	1.99966	1.61436	1.37669
Tocopherol, alpha- (1TMS)	A57	1.15135	1.04433	1.17965	1.10121	3.74088	2.86426	2.7988	2.31731
Glycerol-3-phosphate (4TMS)	A63	1.6109	1.4776	2.01982	1.56328	0.788875	0.474723	0.451439	0.509414
	(E)-2-Heptenal	Benzaldehyde	Hexanal	Nonanal	[Limonene]	Benzoic acid, (1TMS)	Gallic acid (4TMS)	Shikimic acid (4TMS)	Pyroglutamic acid (2TMS)	Docosanoic acid (1TMS)	Eicosanoic acid (1TMS)	Hexacosanoic acid (1TMS)	Octacosanoic acid (1TMS)	Triacontanoic acid (1TMS)	Campesterol (1TMS)	Phytol (1TMS) MP	Sitosterol, beta- (1TMS)	Tocopherol, alpha- (1TMS)	Glycerol-3-phosphate (4TMS)
Kruskal-Wallis test
Chi-sq	16	16	0	0	1	8	10	16	6	0	0	0	0	2	6	0	7	0	16
p-value	0.0285714	0.0285714	0.0285714	0.0285714	0.0571429	1	0.685714	0.0285714	0.685714	0.0285714	0.0285714	0.0285714	0.0285714	0.114286	0.685714	0.0285714	0.885714	0.0285714	0.0285714
adjusted p-values
Bonferroni	0.542857	0.542857	0.542857	0.542857	1	1	1	0.542857	1	0.542857	0.542857	0.542857	0.542857	1	1	0.542857	1	0.542857	0.542857
Holm	0.542857	0.542857	0.542857	0.542857	0.542857	1	1	0.542857	1	0.542857	0.542857	0.542857	0.542857	0.685714	1	0.542857	1	0.542857	0.542857
Hochberg	0.228571	0.228571	0.228571	0.228571	0.4	1	1	0.228571	1	0.228571	0.228571	0.228571	0.228571	0.685714	1	0.228571	1	0.228571	0.228571
Hommel	0.228571	0.228571	0.228571	0.228571	0.4	1	1	0.228571	1	0.228571	0.228571	0.228571	0.228571	0.685714	1	0.228571	1	0.228571	0.228571
Benjamini & Hochberg	0.0452381	0.0452381	0.0452381	0.0452381	0.0835165	1	0.766387	0.0452381	0.766387	0.0452381	0.0452381	0.0452381	0.0452381	0.155102	0.766387	0.0452381	0.934921	0.0452381	0.0452381
Bonferroni & Yekutieli	0.160493	0.160493	0.160493	0.160493	0.296295	1	1	0.160493	1	0.160493	0.160493	0.160493	0.160493	0.550262	1	0.160493	1	0.160493	0.160493
							none	Bonf	Holm	Hochberg	Hommel	Bonf.Hoch	Bonf.Yekut
Selected p-value	0.1		Total of selected "DIF SIG"				13	0	0	0	0	13	0
Columns presenting significant differences are indicated as "DIF SIG"
DIF SIG ?	DIF SIG	DIF SIG	DIF SIG	DIF SIG	DIF SIG	-	-	DIF SIG	-	DIF SIG	DIF SIG	DIF SIG	DIF SIG	-	-	DIF SIG	-	DIF SIG	DIF SIG
Bonferroni	-	-	-	-	-	-	-	-	-	-	-	-	-	-	-	-	-	-	-
Holm	-	-	-	-	-	-	-	-	-	-	-	-	-	-	-	-	-	-	-
Hochberg	-	-	-	-	-	-	-	-	-	-	-	-	-	-	-	-	-	-	-
Hommel	-	-	-	-	-	-	-	-	-	-	-	-	-	-	-	-	-	-	-
Benjamini & Hochberg	DIF SIG	DIF SIG	DIF SIG	DIF SIG	DIF SIG	-	-	DIF SIG	-	DIF SIG	DIF SIG	DIF SIG	DIF SIG	-	-	DIF SIG	-	DIF SIG	DIF SIG
Bonferroni & Yekutieli	-	-	-	-	-	-	-	-	-	-	-	-	-	-	-	-	-	-	-
