# Supplementary material for: Search for Transcriptional and Metabolic Markers of Grape Pre-Ripening and Ripening and Insights into Specific Aroma Development in Three Portuguese Cultivars
Source: PLoS One. 2013 Apr 2;8(4):e60422. doi: 10.1371/journal.pone.0060422 (PMC3614522; doi:10.1371/journal.pone.0060422)
Supplement: File S3 — List of entire gene set (8696 probesets) and common gene set (2255 probesets) of modulated genes during grape ripening. Information concerning fold change values, annotation and functional category is provided. (XLSX) [file pone.0060422.s006.xlsx]

## Sheet: alldiferentiallyexpressed
Grapegen_12xProbesets_ProbeID	Unique gene 12x ID V1	Annotation	Functional category 1		Trincadeira2008	Touriga Nacional2008	Aragonês2008	Redundant_grapegen_probesets
					EL 36 vs EL 35	EL 36 vs EL 35	EL 36 vs EL 35
VVTU27568_s_at	VIT_16s0050g01070	MIND (accumulation and replication of chloroplast 11)	Cellular process,Cell growth and death	.	.	-1.74	.	VVTU27568_s_at
VVTU30460_at	VIT_17s0000g07700	glucose inhibited division protein B	Cellular process,Cell growth and death	.	2.27	.	.	VVTU30460_at VVTU30449_at
VVTU12244_s_at	VIT_03s0038g02770	Programmed cell death 6	Cellular process,Cell growth and death,Cell death	.	.	-1.73	.	VVTU12244_s_at
VVTU12295_at	VIT_15s0021g00990	LOL3 (LSD ONE LIKE 3)	Cellular process,Cell growth and death,Cell death	.	.	-2.05	.	VVTU12295_at
VVTU12684_at	VIT_11s0052g00240	ACCELERATED CELL DEATH 11 (ACD11)	Cellular process,Cell growth and death,Cell death	.	-2.25	-5.77	.	VVTU12684_at
VVTU14133_at	VIT_16s0100g00470	BCL2 binding anthogene	Cellular process,Cell growth and death,Cell death	.	1.87	2.52	2.5	VVTU15786_at VVTU14133_at VVTU13237_at
VVTU15786_at	VIT_16s0100g00470	BCL2 binding anthogene	Cellular process,Cell growth and death,Cell death	.	2.1	2.43	2.21	VVTU15786_at VVTU14133_at VVTU13237_at
VVTU16316_at	VIT_08s0040g02180	Mlo3	Cellular process,Cell growth and death,Cell death	.	.	.	-2.73	VVTU16316_at VVTU27983_at
VVTU16372_at	VIT_10s0003g00150	NSL1 (NECROTIC SPOTTED LESIONS 1)	Cellular process,Cell growth and death,Cell death	.	1.82	2.53	1.68	VVTU16372_at
VVTU16719_at	VIT_16s0013g00220	Metacaspase AtMCP1b	Cellular process,Cell growth and death,Cell death	.	-2.32	-3.93	-4.04	VVTU16719_at
VVTU18966_s_at	VIT_00s0227g00140	MLO1	Cellular process,Cell growth and death,Cell death	.	-3.29	-2.44	-2.15	VVTU35443_s_at VVTU18966_s_at
VVTU27767_s_at	VIT_05s0094g01570	MLO1	Cellular process,Cell growth and death,Cell death	.	-3.46	-4.05	.	VVTU6662_at VVTU27767_s_at
VVTU27983_at	VIT_08s0040g02180	Mlo3	Cellular process,Cell growth and death,Cell death	.	-1.57	.	-2.28	VVTU16316_at VVTU27983_at
VVTU3208_at	VIT_10s0003g04270	BCL2 binding anthogene	Cellular process,Cell growth and death,Cell death	.	2.3	.	.	VVTU34654_s_at VVTU3208_at
VVTU34654_s_at	VIT_10s0003g04270	BCL2 binding anthogene	Cellular process,Cell growth and death,Cell death	.	2.09	.	.	VVTU34654_s_at VVTU3208_at
VVTU35443_s_at	VIT_00s0227g00140	MLO1	Cellular process,Cell growth and death,Cell death	.	-3.03	-2.4	-2.02	VVTU35443_s_at VVTU18966_s_at
VVTU35868_s_at	VVTU35868_s_at	MLO1	Cellular process,Cell growth and death,Cell death	.	1.67	.	2.07	VVTU35868_s_at
VVTU36217_at	VIT_13s0019g04710	PUB17 (PLANT U-BOX17)	Cellular process,Cell growth and death,Cell death	.	-2.11	.	.	VVTU36217_at VVTU4799_at
VVTU442_at	VVTU442_at	PUB17 (PLANT U-BOX17)	Cellular process,Cell growth and death,Cell death	.	2.21	.	.	VVTU442_at
VVTU4799_at	VIT_13s0019g04710	PUB17 (PLANT U-BOX17)	Cellular process,Cell growth and death,Cell death	.	-1.63	.	-1.62	VVTU36217_at VVTU4799_at
VVTU5331_at	VIT_01s0146g00150	BCL-2-ASSOCIATED ATHANOGENE 5	Cellular process,Cell growth and death,Cell death	.	-8.7	-16.16	.	VVTU5331_at
VVTU5779_at	VIT_06s0061g00790	Pheophorbide a oxygenase	Cellular process,Cell growth and death,Cell death	.	.	-1.82	.	VVTU5779_at
VVTU5854_at	VIT_00s2342g00010	PUB9 (PLANT U-BOX9)	Cellular process,Cell growth and death,Cell death	.	.	2.12	.	VVTU5854_at
VVTU6662_at	VIT_05s0094g01570	MLO1	Cellular process,Cell growth and death,Cell death	.	-2.25	-3.42	.	VVTU6662_at VVTU27767_s_at
VVTU7762_at	VIT_01s0011g04520	Programmed cell death 6-interacting protein	Cellular process,Cell growth and death,Cell death	.	.	.	1.58	VVTU7762_at VVTU2793_at
VVTU888_at	VIT_10s0003g00410	MLO6 (MILDEW RESISTANCE LOCUS O 6)	Cellular process,Cell growth and death,Cell death	.	.	2.66	2.21	VVTU888_at
VVTU9977_at	VIT_10s0003g01730	PUB17 (PLANT U-BOX17)	Cellular process,Cell growth and death,Cell death	.	2.98	3.26	1.95	VVTU9977_at
VVTU20812_at	VIT_19s0014g01790	apoptosis inhibitory 5 (API5)	Cellular process,Cell growth and death,Cell death attenuation	.	.	2.16	1.93	VVTU20812_at
VVTU2867_at	VIT_19s0027g00740	Inhibitor of apoptosis	Cellular process,Cell growth and death,Cell death attenuation	.	.	-2.96	-2.07	VVTU2867_at
VVTU34149_at	VIT_00s1665g00010	Bax inhibitor	Cellular process,Cell growth and death,Cell death attenuation	.	.	.	1.91	VVTU3955_s_at VVTU34149_at
VVTU15216_at	VIT_18s0001g12540	Maf, septum formation protein	Cellular process,Cell growth and death,Cell division	.	.	-1.64	.	VVTU15216_at
VVTU21260_at	VVTU21260_at	Maf, septum formation protein	Cellular process,Cell growth and death,Cell division	.	2.2	3.87	6.21	VVTU21260_at
VVTU25595_at	VVTU25595_at	Maf, septum formation protein	Cellular process,Cell growth and death,Cell division	.	1.59	.	.	VVTU25595_at
VVTU4599_at	VIT_04s0023g01800	Maf, septum formation protein	Cellular process,Cell growth and death,Cell division	.	3.89	10.85	9.08	VVTU4599_at
VVTU11722_at	VVTU11722_at	anaphase-promoting complex component APC3	Cellular process,Cell growth and death,Cell division,Mitosis	.	1.52	1.78	1.84	VVTU11722_at
VVTU3592_s_at	VIT_02s0025g04680	cell division cycle 20-like protein 1	Cellular process,Cell growth and death,Cell division,Mitosis	.	-1.82	.	.	VVTU3592_s_at
VVTU11987_s_at	VIT_08s0007g00440	alpha-expansin 6 precursor	Cellular process,Cell growth and death,Cell growth	.	-8.62	-2.19	-1.55	VVTU11987_s_at VVTU35335_at
VVTU11988_at	VIT_01s0026g02620	expansin [Vitis labrusca x Vitis vinifera] EXPA15	Cellular process,Cell growth and death,Cell growth	.	4	3.34	.	VVTU11988_at VVTU17433_s_at
VVTU12273_at	VIT_13s0067g02930	expansin [Vitis labrusca x Vitis vinifera] EXPA8	Cellular process,Cell growth and death,Cell growth	.	-1.71	.	.	VVTU29469_s_at VVTU12273_at VVTU29589_x_at VVTU29407_s_at VVTU29589_s_at
VVTU13627_at	VIT_14s0108g01020	alpha-expansin 1 precursor	Cellular process,Cell growth and death,Cell growth	.	.	.	-3.22	VVTU13627_at VVTU14447_s_at
VVTU14447_s_at	VIT_14s0108g01020	alpha-expansin 1 precursor	Cellular process,Cell growth and death,Cell growth	.	1.73	.	-2.78	VVTU13627_at VVTU14447_s_at
VVTU17433_s_at	VIT_01s0026g02620	expansin [Vitis labrusca x Vitis vinifera] EXPA15	Cellular process,Cell growth and death,Cell growth	.	1.65	.	.	VVTU11988_at VVTU17433_s_at
VVTU21814_s_at	VIT_06s0004g07970	alpha-expansin 10 precursor	Cellular process,Cell growth and death,Cell growth	.	1.88	4.01	-1.98	VVTU21814_s_at
VVTU28593_at	VIT_17s0000g05210	LNG1 (LONGIFOLIA1)	Cellular process,Cell growth and death,Cell growth	.	.	.	-1.52	VVTU37751_at VVTU9529_at VVTU28593_at
VVTU29407_s_at	VIT_13s0067g02930	expansin [Vitis labrusca x Vitis vinifera] EXPA8	Cellular process,Cell growth and death,Cell growth	.	-1.65	1.94	.	VVTU29469_s_at VVTU12273_at VVTU29589_x_at VVTU29407_s_at VVTU29589_s_at
VVTU29469_s_at	VIT_13s0067g02930	expansin [Vitis labrusca x Vitis vinifera] EXPA8	Cellular process,Cell growth and death,Cell growth	.	-1.83	.	.	VVTU29469_s_at VVTU12273_at VVTU29589_x_at VVTU29407_s_at VVTU29589_s_at
VVTU29589_s_at	VIT_13s0067g02930	expansin [Vitis labrusca x Vitis vinifera] EXPA8	Cellular process,Cell growth and death,Cell growth	.	-1.63	1.85	.	VVTU29469_s_at VVTU12273_at VVTU29589_x_at VVTU29407_s_at VVTU29589_s_at
VVTU29589_x_at	VIT_13s0067g02930	expansin [Vitis labrusca x Vitis vinifera] EXPA8	Cellular process,Cell growth and death,Cell growth	.	-1.87	1.89	.	VVTU29469_s_at VVTU12273_at VVTU29589_x_at VVTU29407_s_at VVTU29589_s_at
VVTU3170_s_at	VIT_17s0053g00990	alpha-expansin 1 precursor	Cellular process,Cell growth and death,Cell growth	.	-2.96	.	-2.55	VVTU3170_s_at
VVTU35335_at	VIT_08s0007g00440	alpha-expansin 6 precursor	Cellular process,Cell growth and death,Cell growth	.	-1.77	-2.59	-2.01	VVTU11987_s_at VVTU35335_at
VVTU39764_s_at	VIT_06s0004g04860	alpha-expansin 6 precursor	Cellular process,Cell growth and death,Cell growth	.	-2.44	-2.15	-2.63	VVTU39764_s_at
VVTU4576_at	VIT_04s0079g00420	Alpha-expansin 13 precursor	Cellular process,Cell growth and death,Cell growth	.	-3.24	-6.05	-2.69	VVTU4576_at
VVTU549_at	VIT_14s0068g00360	LNG1 (LONGIFOLIA1)	Cellular process,Cell growth and death,Cell growth	.	.	.	1.69	VVTU24107_at VVTU11775_at VVTU549_at
VVTU6630_at	VIT_13s0019g01720	abscisic acid insensitive 8	Cellular process,Cell growth and death,Cell growth,Cell elongation	.	1.54	1.74	.	VVTU6630_at
VVTU1295_at	VVTU1295_at	COBRA protein	Cellular process,Cellular component organization and biogenesis,Cell wall organization and biogenesis	.	.	1.58	1.55	VVTU1295_at
VVTU1690_s_at	VIT_17s0000g05050	COBRA-like protein 4	Cellular process,Cellular component organization and biogenesis,Cell wall organization and biogenesis	.	-1.8	.	-1.7	VVTU11824_s_at VVTU3019_s_at VVTU1690_s_at
VVTU3019_s_at	VIT_17s0000g05050	COBRA-like protein 4	Cellular process,Cellular component organization and biogenesis,Cell wall organization and biogenesis	.	-1.68	.	.	VVTU11824_s_at VVTU3019_s_at VVTU1690_s_at
VVTU13207_at	VIT_15s0048g00340	GAE3 (UDP-D-GLUCURONATE 4-EPIMERASE 3)	Cellular process,Cellular component organization and biogenesis,Cell wall organization and biogenesis,Cell wall metabolism,Cell wall biosynthesis,Cell wall glycan monomers generation	.	1.59	1.96	1.76	VVTU13207_at
VVTU15269_s_at	VIT_04s0023g03170	GDP-D-mannose-4,6-dehydratase (MUR1)	Cellular process,Cellular component organization and biogenesis,Cell wall organization and biogenesis,Cell wall metabolism,Cell wall biosynthesis,Cell wall glycan monomers generation	.	.	2.56	.	VVTU742_at VVTU15269_s_at
VVTU17932_at	VIT_05s0020g04510	GDP-mannose 3,5-epimerase 1	Cellular process,Cellular component organization and biogenesis,Cell wall organization and biogenesis,Cell wall metabolism,Cell wall biosynthesis,Cell wall glycan monomers generation	.	.	-1.53	-1.78	VVTU17932_at VVTU9987_s_at
VVTU2455_at	VIT_06s0004g04390	UDP-glucuronic acid decarboxylase 1	Cellular process,Cellular component organization and biogenesis,Cell wall organization and biogenesis,Cell wall metabolism,Cell wall biosynthesis,Cell wall glycan monomers generation	.	1.67	2.42	1.59	VVTU2455_at
VVTU24969_at	VIT_08s0040g02710	UDP-glucuronic acid decarboxylase 1	Cellular process,Cellular component organization and biogenesis,Cell wall organization and biogenesis,Cell wall metabolism,Cell wall biosynthesis,Cell wall glycan monomers generation	.	-1.56	.	-1.57	VVTU5701_at VVTU24969_at
VVTU26812_at	VIT_10s0003g05640	UDP-arabinose 4-epimerase 3	Cellular process,Cellular component organization and biogenesis,Cell wall organization and biogenesis,Cell wall metabolism,Cell wall biosynthesis,Cell wall glycan monomers generation	.	1.83	2.4	2.65	VVTU26812_at VVTU35526_s_at
VVTU27380_s_at	VIT_14s0030g02180	GDP-mannose 3,5-epimerase 1	Cellular process,Cellular component organization and biogenesis,Cell wall organization and biogenesis,Cell wall metabolism,Cell wall biosynthesis,Cell wall glycan monomers generation	.	-1.75	-1.78	-1.77	VVTU27380_s_at
VVTU29926_x_at	CB976956	UDP-glucuronic acid decarboxylase 3	Cellular process,Cellular component organization and biogenesis,Cell wall organization and biogenesis,Cell wall metabolism,Cell wall biosynthesis,Cell wall glycan monomers generation	.	.	2.22	.	VVTU29926_x_at VVTU29926_at
VVTU29938_at	VIT_13s0019g00840	UDP-glucuronate decarboxylase,	Cellular process,Cellular component organization and biogenesis,Cell wall organization and biogenesis,Cell wall metabolism,Cell wall biosynthesis,Cell wall glycan monomers generation	.	.	1.59	.	VVTU6799_s_at VVTU29938_at
VVTU34667_s_at	VIT_03s0017g00980	UDP-arabinose 4-epimerase 3	Cellular process,Cellular component organization and biogenesis,Cell wall organization and biogenesis,Cell wall metabolism,Cell wall biosynthesis,Cell wall glycan monomers generation	.	.	.	1.9	VVTU5318_at VVTU34667_s_at
VVTU35526_s_at	VIT_10s0003g05640	UDP-arabinose 4-epimerase 3	Cellular process,Cellular component organization and biogenesis,Cell wall organization and biogenesis,Cell wall metabolism,Cell wall biosynthesis,Cell wall glycan monomers generation	.	1.78	2.5	2.14	VVTU26812_at VVTU35526_s_at
VVTU37445_at	VIT_06s0061g01120	UDP-D-apiose/UDP-D-xylose synthase	Cellular process,Cellular component organization and biogenesis,Cell wall organization and biogenesis,Cell wall metabolism,Cell wall biosynthesis,Cell wall glycan monomers generation	.	4.68	2.24	1.93	VVTU1610_at VVTU37445_at
VVTU5105_at	VIT_00s1525g00010	GAE3 (UDP-D-GLUCURONATE 4-EPIMERASE 3)	Cellular process,Cellular component organization and biogenesis,Cell wall organization and biogenesis,Cell wall metabolism,Cell wall biosynthesis,Cell wall glycan monomers generation	.	1.96	2.39	1.73	VVTU5105_at
VVTU5701_at	VIT_08s0040g02710	UDP-glucuronic acid decarboxylase 1	Cellular process,Cellular component organization and biogenesis,Cell wall organization and biogenesis,Cell wall metabolism,Cell wall biosynthesis,Cell wall glycan monomers generation	.	-1.71	.	-1.55	VVTU5701_at VVTU24969_at
VVTU9987_s_at	VIT_05s0020g04510	GDP-mannose 3,5-epimerase 1	Cellular process,Cellular component organization and biogenesis,Cell wall organization and biogenesis,Cell wall metabolism,Cell wall biosynthesis,Cell wall glycan monomers generation	.	-3.41	-2.23	-2.84	VVTU17932_at VVTU9987_s_at
VVTU5318_at	VIT_03s0017g00980	UDP-arabinose 4-epimerase 3	Cellular process,Cellular component organization and biogenesis,Cell wall organization and biogenesis,Cell wall metabolism,Cell wall biosynthesis,Cell wall glycan monomers generation	.	.	.	1.75	VVTU5318_at VVTU34667_s_at
VVTU6799_s_at	VIT_13s0019g00840	UDP-glucuronate decarboxylase,	Cellular process,Cellular component organization and biogenesis,Cell wall organization and biogenesis,Cell wall metabolism,Cell wall biosynthesis,Cell wall glycan monomers generation	.	.	1.98	.	VVTU6799_s_at VVTU29938_at
VVTU742_at	VIT_04s0023g03170	GDP-D-mannose-4,6-dehydratase (MUR1)	Cellular process,Cellular component organization and biogenesis,Cell wall organization and biogenesis,Cell wall metabolism,Cell wall biosynthesis,Cell wall glycan monomers generation	.	.	2.07	.	VVTU742_at VVTU15269_s_at
VVTU820_at	VIT_07s0005g00490	UDP-glucuronic acid decarboxylase 1	Cellular process,Cellular component organization and biogenesis,Cell wall organization and biogenesis,Cell wall metabolism,Cell wall biosynthesis,Cell wall glycan monomers generation	.	.	1.58	.	VVTU820_at
VVTU12321_at	VIT_18s0001g08580	cellulose synthase CSLC12	Cellular process,Cellular component organization and biogenesis,Cell wall organization and biogenesis,Cell wall metabolism,Cell wall biosynthesis,Cellulose biosynthesis	.	5.09	4.28	3.81	VVTU2812_at VVTU30662_s_at VVTU12321_at
VVTU12927_at	VIT_14s0083g01100	alpha-1,4-glucan-protein synthase 1	Cellular process,Cellular component organization and biogenesis,Cell wall organization and biogenesis,Cell wall metabolism,Cell wall biosynthesis,Cellulose biosynthesis	.	-2.67	-6.92	-5.55	VVTU12927_at VVTU466_s_at
VVTU15797_at	VIT_18s0072g00370	cellulose synthase CESA2	Cellular process,Cellular component organization and biogenesis,Cell wall organization and biogenesis,Cell wall metabolism,Cell wall biosynthesis,Cellulose biosynthesis	.	.	1.86	1.76	VVTU15797_at
VVTU21264_at	VVTU21264_at	cellulose synthase CSLG3	Cellular process,Cellular component organization and biogenesis,Cell wall organization and biogenesis,Cell wall metabolism,Cell wall biosynthesis,Cellulose biosynthesis	.	.	.	1.9	VVTU21264_at
VVTU22137_at	VIT_05s0049g00010	cellulose synthase CSLG2	Cellular process,Cellular component organization and biogenesis,Cell wall organization and biogenesis,Cell wall metabolism,Cell wall biosynthesis,Cellulose biosynthesis	.	1.91	4.26	2.27	VVTU37242_at VVTU22137_at VVTU25034_at
VVTU22365_at	VIT_07s0005g02470	cellulose synthase CESA3	Cellular process,Cellular component organization and biogenesis,Cell wall organization and biogenesis,Cell wall metabolism,Cell wall biosynthesis,Cellulose biosynthesis	.	-2.83	.	.	VVTU4704_at VVTU22365_at VVTU26669_at
VVTU22726_at	VIT_00s0975g00020	cellulose synthase CSLE1	Cellular process,Cellular component organization and biogenesis,Cell wall organization and biogenesis,Cell wall metabolism,Cell wall biosynthesis,Cellulose biosynthesis	.	-3.83	-9.72	.	VVTU22726_at
VVTU22731_s_at	VIT_17s0000g05030	alpha-1,4-glucan-protein synthase 1	Cellular process,Cellular component organization and biogenesis,Cell wall organization and biogenesis,Cell wall metabolism,Cell wall biosynthesis,Cellulose biosynthesis	.	.	.	-2.29	VVTU11863_s_at VVTU22731_s_at
VVTU25034_at	VIT_05s0049g00010	cellulose synthase CSLG2	Cellular process,Cellular component organization and biogenesis,Cell wall organization and biogenesis,Cell wall metabolism,Cell wall biosynthesis,Cellulose biosynthesis	.	1.66	2.85	.	VVTU37242_at VVTU22137_at VVTU25034_at
VVTU26669_at	VIT_07s0005g02470	cellulose synthase CESA3	Cellular process,Cellular component organization and biogenesis,Cell wall organization and biogenesis,Cell wall metabolism,Cell wall biosynthesis,Cellulose biosynthesis	.	-5.43	-5.92	-2.92	VVTU4704_at VVTU22365_at VVTU26669_at
VVTU26877_at	VIT_12s0059g00960	Cellulose synthase CSLB04	Cellular process,Cellular component organization and biogenesis,Cell wall organization and biogenesis,Cell wall metabolism,Cell wall biosynthesis,Cellulose biosynthesis	.	-1.77	-3.14	-2.44	VVTU26877_at
VVTU27555_x_at	VIT_00s0414g00060	cellulose synthase CSLE1	Cellular process,Cellular component organization and biogenesis,Cell wall organization and biogenesis,Cell wall metabolism,Cell wall biosynthesis,Cellulose biosynthesis	.	-2.05	-4.86	.	VVTU27555_x_at
VVTU2812_at	VIT_18s0001g08580	cellulose synthase CSLC12	Cellular process,Cellular component organization and biogenesis,Cell wall organization and biogenesis,Cell wall metabolism,Cell wall biosynthesis,Cellulose biosynthesis	.	4.93	2.55	1.55	VVTU2812_at VVTU30662_s_at VVTU12321_at
VVTU28186_at	VIT_00s0469g00010	cellulose synthase CSLE1	Cellular process,Cellular component organization and biogenesis,Cell wall organization and biogenesis,Cell wall metabolism,Cell wall biosynthesis,Cellulose biosynthesis	.	.	-2.8	.	VVTU28186_at
VVTU29814_at	VIT_00s1213g00010	cellulose synthase CSLE1	Cellular process,Cellular component organization and biogenesis,Cell wall organization and biogenesis,Cell wall metabolism,Cell wall biosynthesis,Cellulose biosynthesis	.	.	-1.84	.	VVTU29814_at
VVTU29946_x_at	VIT_06s0061g01230	Cellulose synthase CSLA02	Cellular process,Cellular component organization and biogenesis,Cell wall organization and biogenesis,Cell wall metabolism,Cell wall biosynthesis,Cellulose biosynthesis	.	-3.88	-3.57	-1.98	VVTU29946_x_at
VVTU30662_s_at	VIT_18s0001g08580	cellulose synthase CSLC12	Cellular process,Cellular component organization and biogenesis,Cell wall organization and biogenesis,Cell wall metabolism,Cell wall biosynthesis,Cellulose biosynthesis	.	7.66	6.97	4.49	VVTU2812_at VVTU30662_s_at VVTU12321_at
VVTU3304_at	VIT_05s0020g05050	cellulose synthase CSLE1	Cellular process,Cellular component organization and biogenesis,Cell wall organization and biogenesis,Cell wall metabolism,Cell wall biosynthesis,Cellulose biosynthesis	.	-3.53	-2.22	-2.72	VVTU3304_at
VVTU3353_at	VIT_19s0015g00730	cellulose synthase CSLE1	Cellular process,Cellular component organization and biogenesis,Cell wall organization and biogenesis,Cell wall metabolism,Cell wall biosynthesis,Cellulose biosynthesis	.	-4.21	-2.42	-2.08	VVTU3353_at
VVTU35174_at	VIT_17s0000g01290	RGP1 (REVERSIBLY GLYCOSYLATED POLYPEPTIDE 1)	Cellular process,Cellular component organization and biogenesis,Cell wall organization and biogenesis,Cell wall metabolism,Cell wall biosynthesis,Cellulose biosynthesis	.	.	-1.94	.	VVTU35174_at
VVTU35364_s_at	VIT_07s0005g04110	Cellulose synthase CESA4	Cellular process,Cellular component organization and biogenesis,Cell wall organization and biogenesis,Cell wall metabolism,Cell wall biosynthesis,Cellulose biosynthesis	.	-1.73	.	.	VVTU35364_s_at
VVTU35545_s_at	VIT_08s0007g08380	cellulose synthase CESA3	Cellular process,Cellular component organization and biogenesis,Cell wall organization and biogenesis,Cell wall metabolism,Cell wall biosynthesis,Cellulose biosynthesis	.	.	-2.34	-1.53	VVTU35545_s_at
VVTU3562_s_at	VIT_03s0038g04250	cellulose synthase CESA2	Cellular process,Cellular component organization and biogenesis,Cell wall organization and biogenesis,Cell wall metabolism,Cell wall biosynthesis,Cellulose biosynthesis	.	.	-1.64	.	VVTU39745_at VVTU3562_s_at VVTU18997_s_at
VVTU37195_at	VIT_04s0069g00780	Cellulose synthase CSLC05	Cellular process,Cellular component organization and biogenesis,Cell wall organization and biogenesis,Cell wall metabolism,Cell wall biosynthesis,Cellulose biosynthesis	.	-1.62	.	.	VVTU8325_at VVTU37195_at
VVTU390_at	VIT_02s0025g01980	cellulose synthase CSLG3	Cellular process,Cellular component organization and biogenesis,Cell wall organization and biogenesis,Cell wall metabolism,Cell wall biosynthesis,Cellulose biosynthesis	.	.	.	-1.56	VVTU390_at
VVTU39745_at	VIT_03s0038g04250	cellulose synthase CESA2	Cellular process,Cellular component organization and biogenesis,Cell wall organization and biogenesis,Cell wall metabolism,Cell wall biosynthesis,Cellulose biosynthesis	.	-1.81	.	.	VVTU39745_at VVTU3562_s_at VVTU18997_s_at
VVTU4343_at	VIT_16s0039g02020	Cellulose synthase CSLD3	Cellular process,Cellular component organization and biogenesis,Cell wall organization and biogenesis,Cell wall metabolism,Cell wall biosynthesis,Cellulose biosynthesis	.	.	.	1.62	VVTU4343_at
VVTU4471_at	VVTU4471_at	cellulose synthase CSLE1	Cellular process,Cellular component organization and biogenesis,Cell wall organization and biogenesis,Cell wall metabolism,Cell wall biosynthesis,Cellulose biosynthesis	.	-1.83	-8.58	-3.12	VVTU4471_at
VVTU466_s_at	VIT_14s0083g01100	alpha-1,4-glucan-protein synthase 1	Cellular process,Cellular component organization and biogenesis,Cell wall organization and biogenesis,Cell wall metabolism,Cell wall biosynthesis,Cellulose biosynthesis	.	-1.71	-3.62	-2.25	VVTU12927_at VVTU466_s_at
VVTU4704_at	VIT_07s0005g02470	cellulose synthase CESA3	Cellular process,Cellular component organization and biogenesis,Cell wall organization and biogenesis,Cell wall metabolism,Cell wall biosynthesis,Cellulose biosynthesis	.	-4.68	-6.67	-3.57	VVTU4704_at VVTU22365_at VVTU26669_at
VVTU522_at	VIT_04s0008g05220	cellulose synthase CESA1	Cellular process,Cellular component organization and biogenesis,Cell wall organization and biogenesis,Cell wall metabolism,Cell wall biosynthesis,Cellulose biosynthesis	.	-1.95	.	.	VVTU522_at
VVTU6094_at	VIT_00s0414g00030	cellulose synthase CSLE1	Cellular process,Cellular component organization and biogenesis,Cell wall organization and biogenesis,Cell wall metabolism,Cell wall biosynthesis,Cellulose biosynthesis	.	.	-1.97	.	VVTU6094_at
VVTU7705_at	VIT_05s0049g00040	cellulose synthase CSLG2	Cellular process,Cellular component organization and biogenesis,Cell wall organization and biogenesis,Cell wall metabolism,Cell wall biosynthesis,Cellulose biosynthesis	.	.	1.61	.	VVTU7705_at
VVTU7934_s_at	VIT_08s0007g03990	Cellulose synthase CSLA09	Cellular process,Cellular component organization and biogenesis,Cell wall organization and biogenesis,Cell wall metabolism,Cell wall biosynthesis,Cellulose biosynthesis	.	.	1.87	.	VVTU15029_at VVTU7934_s_at
VVTU8325_at	VIT_04s0069g00780	Cellulose synthase CSLC05	Cellular process,Cellular component organization and biogenesis,Cell wall organization and biogenesis,Cell wall metabolism,Cell wall biosynthesis,Cellulose biosynthesis	.	-1.62	.	-2.38	VVTU8325_at VVTU37195_at
VVTU9385_at	VIT_02s0025g01750	cellulose synthase CSLG3	Cellular process,Cellular component organization and biogenesis,Cell wall organization and biogenesis,Cell wall metabolism,Cell wall biosynthesis,Cellulose biosynthesis	.	-32.33	-19.9	-4.35	VVTU9385_at
VVTU5588_at	VIT_17s0000g04960	Polygalacturonate 4-alpha-galacturonosyltransferase GAUT11	Cellular process,Cellular component organization and biogenesis,Cell wall organization and biogenesis,Cell wall metabolism,Cell wall biosynthesis,Pectin biosynthesis	.	.	.	1.68	VVTU5588_at
VVTU8384_at	VIT_04s0023g01120	Galacturonosyltransferase	Cellular process,Cellular component organization and biogenesis,Cell wall organization and biogenesis,Cell wall metabolism,Cell wall biosynthesis,Pectin biosynthesis	.	.	4.92	.	VVTU8384_at
VVTU9301_at	VIT_04s0008g03610	xylan synthase	Cellular process,Cellular component organization and biogenesis,Cell wall organization and biogenesis,Cell wall metabolism,Cell wall biosynthesis,Xylan biosynthesis	.	.	-1.81	-1.56	VVTU9301_at
VVTU5870_at	VIT_05s0020g01530	Alpha-1,6-xylosyltransferase	Cellular process,Cellular component organization and biogenesis,Cell wall organization and biogenesis,Cell wall metabolism,Cell wall biosynthesis,Xyloglucan biosynthesis	.	.	-1.74	.	VVTU5870_at
VVTU11220_at	VIT_02s0025g01380	Endo-1,4-beta-glucanase	Cellular process,Cellular component organization and biogenesis,Cell wall organization and biogenesis,Cell wall metabolism,Cell wall catabolism,Cellulose catabolism	.	-19.82	-2.35	-2.37	VVTU11220_at
VVTU17389_s_at	VIT_00s0187g00320	Cellulase	Cellular process,Cellular component organization and biogenesis,Cell wall organization and biogenesis,Cell wall metabolism,Cell wall catabolism,Cellulose catabolism	.	.	.	1.59	VVTU17389_s_at
VVTU2054_s_at	VIT_19s0014g02860	Cellulase	Cellular process,Cellular component organization and biogenesis,Cell wall organization and biogenesis,Cell wall metabolism,Cell wall catabolism,Cellulose catabolism	.	1.73	2.23	1.63	VVTU35193_x_at VVTU2054_s_at VVTU22051_at
VVTU2119_at	VVTU2119_at	Endo-1,4-beta-glucanase	Cellular process,Cellular component organization and biogenesis,Cell wall organization and biogenesis,Cell wall metabolism,Cell wall catabolism,Cellulose catabolism	.	-2.15	-2.41	-2.72	VVTU2119_at
VVTU22051_at	VIT_19s0014g02860	Cellulase	Cellular process,Cellular component organization and biogenesis,Cell wall organization and biogenesis,Cell wall metabolism,Cell wall catabolism,Cellulose catabolism	.	1.65	1.95	1.79	VVTU35193_x_at VVTU2054_s_at VVTU22051_at
VVTU23205_s_at	VIT_01s0137g00430	Cellulase	Cellular process,Cellular component organization and biogenesis,Cell wall organization and biogenesis,Cell wall metabolism,Cell wall catabolism,Cellulose catabolism	.	1.56	2.94	2.07	VVTU23205_s_at VVTU3799_at
VVTU35193_x_at	VIT_19s0014g02860	Cellulase	Cellular process,Cellular component organization and biogenesis,Cell wall organization and biogenesis,Cell wall metabolism,Cell wall catabolism,Cellulose catabolism	.	1.63	1.55	1.61	VVTU35193_x_at VVTU2054_s_at VVTU22051_at
VVTU3799_at	VIT_01s0137g00430	Cellulase	Cellular process,Cellular component organization and biogenesis,Cell wall organization and biogenesis,Cell wall metabolism,Cell wall catabolism,Cellulose catabolism	.	1.61	2.73	2.23	VVTU23205_s_at VVTU3799_at
VVTU39776_s_at	VIT_02s0025g00430	Cellulase	Cellular process,Cellular component organization and biogenesis,Cell wall organization and biogenesis,Cell wall metabolism,Cell wall catabolism,Cellulose catabolism	.	.	-1.83	.	VVTU39776_s_at
VVTU8957_at	VIT_12s0028g03610	Cellulase	Cellular process,Cellular component organization and biogenesis,Cell wall organization and biogenesis,Cell wall metabolism,Cell wall catabolism,Cellulose catabolism	.	-1.54	.	.	VVTU5835_s_at VVTU8957_at
VVTU9538_at	VIT_12s0059g01250	Endo-1,4-beta-glucanase	Cellular process,Cellular component organization and biogenesis,Cell wall organization and biogenesis,Cell wall metabolism,Cell wall catabolism,Cellulose catabolism	.	-6.71	-4.98	-5.31	VVTU9538_at
VVTU12080_s_at	VIT_01s0137g00240	Pectate lyase	Cellular process,Cellular component organization and biogenesis,Cell wall organization and biogenesis,Cell wall metabolism,Cell wall catabolism,Pectin catabolism	.	-11.04	.	-5.98	VVTU12080_s_at
VVTU12188_s_at	VIT_13s0019g04910	Pectate lyase	Cellular process,Cellular component organization and biogenesis,Cell wall organization and biogenesis,Cell wall metabolism,Cell wall catabolism,Pectin catabolism	.	-2.54	-4.01	-4.25	VVTU12188_s_at
VVTU16116_s_at	VIT_05s0051g00590	pectate lyase	Cellular process,Cellular component organization and biogenesis,Cell wall organization and biogenesis,Cell wall metabolism,Cell wall catabolism,Pectin catabolism	.	.	.	-2.13	VVTU39804_s_at VVTU3621_at VVTU16116_s_at
VVTU3621_at	VIT_05s0051g00590	pectate lyase	Cellular process,Cellular component organization and biogenesis,Cell wall organization and biogenesis,Cell wall metabolism,Cell wall catabolism,Pectin catabolism	.	-2.53	.	-4.94	VVTU39804_s_at VVTU3621_at VVTU16116_s_at
VVTU39804_s_at	VIT_05s0051g00590	pectate lyase	Cellular process,Cellular component organization and biogenesis,Cell wall organization and biogenesis,Cell wall metabolism,Cell wall catabolism,Pectin catabolism	.	-1.67	.	-2.18	VVTU39804_s_at VVTU3621_at VVTU16116_s_at
VVTU7249_at	VIT_07s0031g02080	Alginate_lyase2	Cellular process,Cellular component organization and biogenesis,Cell wall organization and biogenesis,Cell wall metabolism,Cell wall catabolism,Pectin catabolism	.	.	.	1.58	VVTU7249_at
VVTU16548_s_at	VIT_00s0415g00080	beta-D-xylosidase	Cellular process,Cellular component organization and biogenesis,Cell wall organization and biogenesis,Cell wall metabolism,Cell wall catabolism,Xylan catabolism	.	.	-1.52	.	VVTU16548_s_at
VVTU17330_at	VIT_18s0001g08370	glycosyl hydrolase family 10 protein	Cellular process,Cellular component organization and biogenesis,Cell wall organization and biogenesis,Cell wall metabolism,Cell wall catabolism,Xylan catabolism	.	.	.	1.9	VVTU17330_at
VVTU2849_at	VVTU2849_at	Beta-1,4-xylosidase	Cellular process,Cellular component organization and biogenesis,Cell wall organization and biogenesis,Cell wall metabolism,Cell wall catabolism,Xylan catabolism	.	.	.	-1.92	VVTU2849_at
VVTU30293_at	VIT_12s0121g00230	beta-D-xylosidase	Cellular process,Cellular component organization and biogenesis,Cell wall organization and biogenesis,Cell wall metabolism,Cell wall catabolism,Xylan catabolism	.	-2	.	.	VVTU30293_at
VVTU3143_at	VIT_18s0001g05180	beta-D-xylosidase	Cellular process,Cellular component organization and biogenesis,Cell wall organization and biogenesis,Cell wall metabolism,Cell wall catabolism,Xylan catabolism	.	-2.03	.	.	VVTU3143_at
VVTU12613_at	VIT_00s1455g00010	expansin beta 1 precursor	Cellular process,Cellular component organization and biogenesis,Cell wall organization and biogenesis,Cell wall metabolism,Cell wall modification	.	.	3.81	.	VVTU22220_s_at VVTU12613_at
VVTU12817_at	VIT_15s0021g02700	Beta-expansin (EXPB4)	Cellular process,Cellular component organization and biogenesis,Cell wall organization and biogenesis,Cell wall metabolism,Cell wall modification	.	3.37	5.06	3.56	VVTU34664_s_at VVTU12817_at VVTU18848_s_at
VVTU18848_s_at	VIT_15s0021g02700	Beta-expansin (EXPB4)	Cellular process,Cellular component organization and biogenesis,Cell wall organization and biogenesis,Cell wall metabolism,Cell wall modification	.	4.97	7.8	7.68	VVTU34664_s_at VVTU12817_at VVTU18848_s_at
VVTU22220_s_at	VIT_00s1455g00010	expansin beta 1 precursor	Cellular process,Cellular component organization and biogenesis,Cell wall organization and biogenesis,Cell wall metabolism,Cell wall modification	.	.	3.52	.	VVTU22220_s_at VVTU12613_at
VVTU34664_s_at	VIT_15s0021g02700	Beta-expansin (EXPB4)	Cellular process,Cellular component organization and biogenesis,Cell wall organization and biogenesis,Cell wall metabolism,Cell wall modification	.	5.91	8.74	8.48	VVTU34664_s_at VVTU12817_at VVTU18848_s_at
VVTU9404_s_at	VIT_03s0038g03430	Beta-expansin (EXPL2)	Cellular process,Cellular component organization and biogenesis,Cell wall organization and biogenesis,Cell wall metabolism,Cell wall modification	.	.	2.64	.	VVTU9404_s_at
VVTU17577_at	VIT_01s0011g00760	Beta-glucosidase	Cellular process,Cellular component organization and biogenesis,Cell wall organization and biogenesis,Cell wall metabolism,Cell wall modification,Beta-glucoside modification	.	1.72	.	.	VVTU17577_at VVTU21427_at
VVTU1977_at	VIT_06s0009g00810	periplasmic beta-glucosidase precursor	Cellular process,Cellular component organization and biogenesis,Cell wall organization and biogenesis,Cell wall metabolism,Cell wall modification,Beta-glucoside modification	.	-4.14	-5.88	-3.37	VVTU24910_at VVTU1977_at
VVTU22552_at	VIT_13s0073g00530	beta-D-glucosidase	Cellular process,Cellular component organization and biogenesis,Cell wall organization and biogenesis,Cell wall metabolism,Cell wall modification,Beta-glucoside modification	.	-2.45	-2.3	-2.38	VVTU22552_at
VVTU24910_at	VIT_06s0009g00810	periplasmic beta-glucosidase precursor	Cellular process,Cellular component organization and biogenesis,Cell wall organization and biogenesis,Cell wall metabolism,Cell wall modification,Beta-glucoside modification	.	-3.73	.	.	VVTU24910_at VVTU1977_at
VVTU34963_s_at	VIT_08s0032g00470	periplasmic beta-glucosidase precursor	Cellular process,Cellular component organization and biogenesis,Cell wall organization and biogenesis,Cell wall metabolism,Cell wall modification,Beta-glucoside modification	.	-1.54	.	.	VVTU34963_s_at
VVTU10634_at	VIT_17s0000g05960	Pectinesterase family	Cellular process,Cellular component organization and biogenesis,Cell wall organization and biogenesis,Cell wall metabolism,Cell wall modification,Pectin modification	.	1.75	1.65	.	VVTU10634_at
VVTU10655_at	VIT_15s0048g00510	Pectinesterase family	Cellular process,Cellular component organization and biogenesis,Cell wall organization and biogenesis,Cell wall metabolism,Cell wall modification,Pectin modification	.	.	2.26	.	VVTU10655_at
VVTU1273_at	VIT_01s0127g00850	polygalacturonase BURP	Cellular process,Cellular component organization and biogenesis,Cell wall organization and biogenesis,Cell wall metabolism,Cell wall modification,Pectin modification	.	-1.66	.	-3.51	VVTU1273_at
VVTU12912_at	VIT_02s0025g01330	Polygalacturonase GH28	Cellular process,Cellular component organization and biogenesis,Cell wall organization and biogenesis,Cell wall metabolism,Cell wall modification,Pectin modification	.	-2.78	.	-2.06	VVTU12912_at VVTU17326_at
VVTU13626_at	VIT_11s0016g00720	Polygalacturonase GH28	Cellular process,Cellular component organization and biogenesis,Cell wall organization and biogenesis,Cell wall metabolism,Cell wall modification,Pectin modification	.	1.56	.	.	VVTU13626_at VVTU25079_at VVTU33888_at
VVTU13914_at	VIT_08s0007g08330	polygalacturonase PG1	Cellular process,Cellular component organization and biogenesis,Cell wall organization and biogenesis,Cell wall metabolism,Cell wall modification,Pectin modification	.	.	14.7	2.59	VVTU13914_at VVTU14594_s_at VVTU21337_s_at
VVTU14594_s_at	VIT_08s0007g08330	polygalacturonase PG1	Cellular process,Cellular component organization and biogenesis,Cell wall organization and biogenesis,Cell wall metabolism,Cell wall modification,Pectin modification	.	.	8.47	.	VVTU13914_at VVTU14594_s_at VVTU21337_s_at
VVTU15385_at	VIT_09s0002g00330	pectinesterase PME1	Cellular process,Cellular component organization and biogenesis,Cell wall organization and biogenesis,Cell wall metabolism,Cell wall modification,Pectin modification	.	-1.58	2.04	.	VVTU15385_at VVTU5404_at
VVTU16092_at	VIT_07s0005g02440	Pectinacetylesterase	Cellular process,Cellular component organization and biogenesis,Cell wall organization and biogenesis,Cell wall metabolism,Cell wall modification,Pectin modification	.	.	-2.53	-1.77	VVTU16092_at
VVTU16170_s_at	VIT_16s0098g01900	pectinesterase family	Cellular process,Cellular component organization and biogenesis,Cell wall organization and biogenesis,Cell wall metabolism,Cell wall modification,Pectin modification	.	-2.82	-3.41	-1.53	VVTU34927_s_at VVTU16170_s_at VVTU35558_s_at
VVTU16249_at	VIT_10s0116g00590	Pectinesterase family	Cellular process,Cellular component organization and biogenesis,Cell wall organization and biogenesis,Cell wall metabolism,Cell wall modification,Pectin modification	.	-1.85	.	.	VVTU38196_at VVTU16249_at
VVTU16705_at	VIT_11s0016g00300	Pectinesterase family	Cellular process,Cellular component organization and biogenesis,Cell wall organization and biogenesis,Cell wall metabolism,Cell wall modification,Pectin modification	.	-5.36	-9.73	-4.16	VVTU16705_at
VVTU16835_at	VIT_15s0048g00500	Pectinesterase family	Cellular process,Cellular component organization and biogenesis,Cell wall organization and biogenesis,Cell wall metabolism,Cell wall modification,Pectin modification	.	2.63	23.29	4.13	VVTU16835_at VVTU40571_at
VVTU17139_at	VIT_14s0060g00390	Pectinesterase family	Cellular process,Cellular component organization and biogenesis,Cell wall organization and biogenesis,Cell wall metabolism,Cell wall modification,Pectin modification	.	.	.	1.67	VVTU17139_at
VVTU17326_at	VIT_02s0025g01330	Polygalacturonase GH28	Cellular process,Cellular component organization and biogenesis,Cell wall organization and biogenesis,Cell wall metabolism,Cell wall modification,Pectin modification	.	-2.86	-1.56	-1.91	VVTU12912_at VVTU17326_at
VVTU1883_at	VIT_05s0020g01110	Pectinacetylesterase	Cellular process,Cellular component organization and biogenesis,Cell wall organization and biogenesis,Cell wall metabolism,Cell wall modification,Pectin modification	.	.	-2.68	-1.85	VVTU1883_at
VVTU1924_at	VIT_14s0060g00230	Pectinacetylesterase	Cellular process,Cellular component organization and biogenesis,Cell wall organization and biogenesis,Cell wall metabolism,Cell wall modification,Pectin modification	.	.	.	1.53	VVTU1924_at
VVTU20271_at	VIT_11s0016g00330	Pectinesterase family	Cellular process,Cellular component organization and biogenesis,Cell wall organization and biogenesis,Cell wall metabolism,Cell wall modification,Pectin modification	.	-2.38	.	.	VVTU20271_at
VVTU21030_x_at	VIT_04s0044g01010	Pectinesterase family	Cellular process,Cellular component organization and biogenesis,Cell wall organization and biogenesis,Cell wall metabolism,Cell wall modification,Pectin modification	.	-3.44	-3.12	-2.36	VVTU21030_x_at
VVTU21337_s_at	VIT_08s0007g08330	polygalacturonase PG1	Cellular process,Cellular component organization and biogenesis,Cell wall organization and biogenesis,Cell wall metabolism,Cell wall modification,Pectin modification	.	.	18.12	2.95	VVTU13914_at VVTU14594_s_at VVTU21337_s_at
VVTU2395_at	VIT_09s0002g00320	pectinesterase PME3	Cellular process,Cellular component organization and biogenesis,Cell wall organization and biogenesis,Cell wall metabolism,Cell wall modification,Pectin modification	.	4.03	4.3	2.16	VVTU2395_at
VVTU24222_at	VIT_04s0044g01000	Pectinesterase family	Cellular process,Cellular component organization and biogenesis,Cell wall organization and biogenesis,Cell wall metabolism,Cell wall modification,Pectin modification	.	-1.62	.	-2.52	VVTU4810_at VVTU24222_at
VVTU2566_s_at	VIT_02s0087g00400	Pectinacetylesterase	Cellular process,Cellular component organization and biogenesis,Cell wall organization and biogenesis,Cell wall metabolism,Cell wall modification,Pectin modification	.	1.79	.	2.53	VVTU2566_s_at
VVTU27564_s_at	VIT_16s0050g01110	Polygalacturonase GH28	Cellular process,Cellular component organization and biogenesis,Cell wall organization and biogenesis,Cell wall metabolism,Cell wall modification,Pectin modification	.	.	.	2.61	VVTU21084_at VVTU27564_s_at
VVTU29256_at	VIT_08s0007g07880	Polygalacturonase GH28	Cellular process,Cellular component organization and biogenesis,Cell wall organization and biogenesis,Cell wall metabolism,Cell wall modification,Pectin modification	.	.	.	-1.98	VVTU29256_at VVTU6610_at
VVTU3144_at	VIT_05s0020g00420	Polygalacturonase GH28	Cellular process,Cellular component organization and biogenesis,Cell wall organization and biogenesis,Cell wall metabolism,Cell wall modification,Pectin modification	.	.	.	-2.39	VVTU3144_at
VVTU34516_s_at	VIT_08s0007g00290	Pectinacetylesterase	Cellular process,Cellular component organization and biogenesis,Cell wall organization and biogenesis,Cell wall metabolism,Cell wall modification,Pectin modification	.	.	-1.89	-1.6	VVTU34516_s_at
VVTU34927_s_at	VIT_16s0098g01900	pectinesterase family	Cellular process,Cellular component organization and biogenesis,Cell wall organization and biogenesis,Cell wall metabolism,Cell wall modification,Pectin modification	.	-3.06	-3.7	-1.77	VVTU34927_s_at VVTU16170_s_at VVTU35558_s_at
VVTU35558_s_at	VIT_16s0098g01900	pectinesterase family	Cellular process,Cellular component organization and biogenesis,Cell wall organization and biogenesis,Cell wall metabolism,Cell wall modification,Pectin modification	.	-3.51	-4.02	.	VVTU34927_s_at VVTU16170_s_at VVTU35558_s_at
VVTU3608_at	VIT_07s0005g00730	Pectinesterase family	Cellular process,Cellular component organization and biogenesis,Cell wall organization and biogenesis,Cell wall metabolism,Cell wall modification,Pectin modification	.	-2.3	.	-2.1	VVTU3608_at VVTU8837_s_at
VVTU38196_at	VIT_10s0116g00590	Pectinesterase family	Cellular process,Cellular component organization and biogenesis,Cell wall organization and biogenesis,Cell wall metabolism,Cell wall modification,Pectin modification	.	-2.48	.	.	VVTU38196_at VVTU16249_at
VVTU39608_at	VIT_14s0108g00900	Pectinesterase family	Cellular process,Cellular component organization and biogenesis,Cell wall organization and biogenesis,Cell wall metabolism,Cell wall modification,Pectin modification	.	-2.82	5.45	.	VVTU39608_at
VVTU39817_at	VIT_16s0050g00570	Pectinacetylesterase	Cellular process,Cellular component organization and biogenesis,Cell wall organization and biogenesis,Cell wall metabolism,Cell wall modification,Pectin modification	.	2.11	3.1	2.3	VVTU39817_at
VVTU40571_at	VIT_15s0048g00500	Pectinesterase family	Cellular process,Cellular component organization and biogenesis,Cell wall organization and biogenesis,Cell wall metabolism,Cell wall modification,Pectin modification	.	2.12	12.02	3.2	VVTU16835_at VVTU40571_at
VVTU4810_at	VIT_04s0044g01000	Pectinesterase family	Cellular process,Cellular component organization and biogenesis,Cell wall organization and biogenesis,Cell wall metabolism,Cell wall modification,Pectin modification	.	.	.	-2.22	VVTU4810_at VVTU24222_at
VVTU5404_at	VIT_09s0002g00330	pectinesterase PME1	Cellular process,Cellular component organization and biogenesis,Cell wall organization and biogenesis,Cell wall metabolism,Cell wall modification,Pectin modification	.	.	1.66	-1.53	VVTU15385_at VVTU5404_at
VVTU6507_at	VIT_09s0002g06380	Polygalacturonase GH28	Cellular process,Cellular component organization and biogenesis,Cell wall organization and biogenesis,Cell wall metabolism,Cell wall modification,Pectin modification	.	.	-1.57	-1.86	VVTU6507_at
VVTU6610_at	VIT_08s0007g07880	Polygalacturonase GH28	Cellular process,Cellular component organization and biogenesis,Cell wall organization and biogenesis,Cell wall metabolism,Cell wall modification,Pectin modification	.	.	.	-1.53	VVTU29256_at VVTU6610_at
VVTU6893_s_at	VIT_15s0046g02000	Polygalacturonase GH28	Cellular process,Cellular component organization and biogenesis,Cell wall organization and biogenesis,Cell wall metabolism,Cell wall modification,Pectin modification	.	-13.46	-14.23	-10.67	VVTU6893_s_at
VVTU8209_at	VIT_05s0062g01160	Pectinesterase family	Cellular process,Cellular component organization and biogenesis,Cell wall organization and biogenesis,Cell wall metabolism,Cell wall modification,Pectin modification	.	.	1.7	.	VVTU8209_at VVTU38197_s_at
VVTU8212_at	VIT_14s0060g01950	Pectinesterase family	Cellular process,Cellular component organization and biogenesis,Cell wall organization and biogenesis,Cell wall metabolism,Cell wall modification,Pectin modification	.	-1.64	.	.	VVTU10919_at VVTU8212_at
VVTU8837_s_at	VIT_07s0005g00730	Pectinesterase family	Cellular process,Cellular component organization and biogenesis,Cell wall organization and biogenesis,Cell wall metabolism,Cell wall modification,Pectin modification	.	-2.11	.	-2.65	VVTU3608_at VVTU8837_s_at
VVTU11871_s_at	VIT_08s0007g07690	Polygalacturonase inhibiting protein PGIP1	Cellular process,Cellular component organization and biogenesis,Cell wall organization and biogenesis,Cell wall metabolism,Cell wall modification,Pectin modification,Pectin modification inhibition	.	-1.87	.	-1.83	VVTU11871_s_at
VVTU12293_s_at	VIT_11s0052g01300	XYLOGLUCAN ENDOTRANSGLYCOSYLASE 6	Cellular process,Cellular component organization and biogenesis,Cell wall organization and biogenesis,Cell wall metabolism,Cell wall modification,Xyloglucan modification	.	1.62	.	5.38	VVTU12293_x_at VVTU27852_x_at VVTU12293_s_at
VVTU13614_at	VIT_12s0134g00160	Xyloglucan endotransglycosylase/hydrolase 16	Cellular process,Cellular component organization and biogenesis,Cell wall organization and biogenesis,Cell wall metabolism,Cell wall modification,Xyloglucan modification	.	.	-3.06	.	VVTU13614_at
VVTU1433_s_at	VIT_11s0052g01250	xyloglucan endotransglucosylase/hydrolase 23	Cellular process,Cellular component organization and biogenesis,Cell wall organization and biogenesis,Cell wall metabolism,Cell wall modification,Xyloglucan modification	.	-6	-32.41	-2.66	VVTU1433_s_at VVTU27474_x_at VVTU25447_s_at
VVTU15000_s_at	VIT_02s0012g02220	xyloglucan endotransglucosylase/hydrolase 30	Cellular process,Cellular component organization and biogenesis,Cell wall organization and biogenesis,Cell wall metabolism,Cell wall modification,Xyloglucan modification	.	7.57	5.58	9.53	VVTU2579_s_at VVTU18617_x_at VVTU15000_s_at
VVTU15089_at	VIT_11s0052g01280	xyloglucan endotransglucosylase/hydrolase 23	Cellular process,Cellular component organization and biogenesis,Cell wall organization and biogenesis,Cell wall metabolism,Cell wall modification,Xyloglucan modification	.	4.3	2.95	9.1	VVTU15089_at
VVTU15197_x_at	VIT_11s0052g01270	XYLOGLUCAN ENDOTRANSGLYCOSYLASE 6	Cellular process,Cellular component organization and biogenesis,Cell wall organization and biogenesis,Cell wall metabolism,Cell wall modification,Xyloglucan modification	.	11.07	3.01	9.41	VVTU37248_x_at VVTU15197_x_at
VVTU1600_at	VIT_15s0048g01850	xyloglucan endotransglucosylase/hydrolase XTH19	Cellular process,Cellular component organization and biogenesis,Cell wall organization and biogenesis,Cell wall metabolism,Cell wall modification,Xyloglucan modification	.	.	.	-1.66	VVTU1600_at
VVTU16229_at	VIT_11s0052g01180	xyloglucan endotransglucosylase/hydrolase 23	Cellular process,Cellular component organization and biogenesis,Cell wall organization and biogenesis,Cell wall metabolism,Cell wall modification,Xyloglucan modification	.	3.07	2.61	4.65	VVTU37172_x_at VVTU16229_at
VVTU24932_at	VIT_01s0026g00200	xyloglucan endotransglucosylase/hydrolase 28	Cellular process,Cellular component organization and biogenesis,Cell wall organization and biogenesis,Cell wall metabolism,Cell wall modification,Xyloglucan modification	.	-2.83	-3.77	.	VVTU24932_at VVTU627_at
VVTU25447_s_at	VIT_11s0052g01250	xyloglucan endotransglucosylase/hydrolase 23	Cellular process,Cellular component organization and biogenesis,Cell wall organization and biogenesis,Cell wall metabolism,Cell wall modification,Xyloglucan modification	.	-5.6	-23.45	-2.09	VVTU1433_s_at VVTU27474_x_at VVTU25447_s_at
VVTU2569_s_at	VIT_05s0062g00240	xyloglucan endotransglucosylase/hydrolase 23	Cellular process,Cellular component organization and biogenesis,Cell wall organization and biogenesis,Cell wall metabolism,Cell wall modification,Xyloglucan modification	.	-1.84	.	-1.95	VVTU2569_s_at
VVTU2579_s_at	VIT_02s0012g02220	xyloglucan endotransglucosylase/hydrolase 30	Cellular process,Cellular component organization and biogenesis,Cell wall organization and biogenesis,Cell wall metabolism,Cell wall modification,Xyloglucan modification	.	10.92	6.03	11.12	VVTU2579_s_at VVTU18617_x_at VVTU15000_s_at
VVTU27852_x_at	VIT_11s0052g01300	XYLOGLUCAN ENDOTRANSGLYCOSYLASE 6	Cellular process,Cellular component organization and biogenesis,Cell wall organization and biogenesis,Cell wall metabolism,Cell wall modification,Xyloglucan modification	.	1.86	.	4.25	VVTU12293_x_at VVTU27852_x_at VVTU12293_s_at
VVTU2858_at	VIT_01s0011g06250	xyloglucan endotransglycosylase	Cellular process,Cellular component organization and biogenesis,Cell wall organization and biogenesis,Cell wall metabolism,Cell wall modification,Xyloglucan modification	.	1.51	1.81	.	VVTU2858_at
VVTU33632_at	VVTU33632_at	XYLOGLUCAN ENDOTRANSGLYCOSYLASE 6	Cellular process,Cellular component organization and biogenesis,Cell wall organization and biogenesis,Cell wall metabolism,Cell wall modification,Xyloglucan modification	.	-4.15	-18.76	-6.82	VVTU33632_at
VVTU37172_x_at	VIT_11s0052g01180	xyloglucan endotransglucosylase/hydrolase 23	Cellular process,Cellular component organization and biogenesis,Cell wall organization and biogenesis,Cell wall metabolism,Cell wall modification,Xyloglucan modification	.	5.44	2.56	5.43	VVTU37172_x_at VVTU16229_at
VVTU37248_x_at	VIT_11s0052g01270	XYLOGLUCAN ENDOTRANSGLYCOSYLASE 6	Cellular process,Cellular component organization and biogenesis,Cell wall organization and biogenesis,Cell wall metabolism,Cell wall modification,Xyloglucan modification	.	7.62	3.65	10.21	VVTU37248_x_at VVTU15197_x_at
VVTU4248_at	VIT_01s0150g00460	xyloglucan endotransglucosylase/hydrolase precursor	Cellular process,Cellular component organization and biogenesis,Cell wall organization and biogenesis,Cell wall metabolism,Cell wall modification,Xyloglucan modification	.	-3.79	-2.96	-4.42	VVTU4248_at
VVTU5522_s_at	VIT_05s0062g00250	xyloglucan endotransglucosylase/hydrolase 15	Cellular process,Cellular component organization and biogenesis,Cell wall organization and biogenesis,Cell wall metabolism,Cell wall modification,Xyloglucan modification	.	-14.06	-18.11	-5.37	VVTU5522_s_at
VVTU5584_at	VIT_11s0052g01260	xyloglucan endotransglucosylase/hydrolase 23	Cellular process,Cellular component organization and biogenesis,Cell wall organization and biogenesis,Cell wall metabolism,Cell wall modification,Xyloglucan modification	.	18.95	14.19	33.47	VVTU5584_at
VVTU5795_at	VIT_05s0062g00610	xyloglucan endotransglucosylase/hydrolase 23	Cellular process,Cellular component organization and biogenesis,Cell wall organization and biogenesis,Cell wall metabolism,Cell wall modification,Xyloglucan modification	.	.	1.61	.	VVTU5795_at
VVTU627_at	VIT_01s0026g00200	xyloglucan endotransglucosylase/hydrolase 28	Cellular process,Cellular component organization and biogenesis,Cell wall organization and biogenesis,Cell wall metabolism,Cell wall modification,Xyloglucan modification	.	.	-2.2	.	VVTU24932_at VVTU627_at
VVTU8462_at	VIT_08s0007g04950	xyloglucan endotransglucosylase/hydrolase 32	Cellular process,Cellular component organization and biogenesis,Cell wall organization and biogenesis,Cell wall metabolism,Cell wall modification,Xyloglucan modification	.	-2.13	-3.06	.	VVTU8462_at
VVTU8614_at	VIT_11s0052g01200	xyloglucan endotransglucosylase/hydrolase 23	Cellular process,Cellular component organization and biogenesis,Cell wall organization and biogenesis,Cell wall metabolism,Cell wall modification,Xyloglucan modification	.	12.11	5.21	12.23	VVTU8614_at
VVTU8696_at	VIT_10s0116g00520	xyloglucan endotransglucosylase/hydrolase 8	Cellular process,Cellular component organization and biogenesis,Cell wall organization and biogenesis,Cell wall metabolism,Cell wall modification,Xyloglucan modification	.	-1.6	.	-1.94	VVTU8696_at
VVTU12033_at	VIT_15s0046g01090	hydroxyproline-rich glycoprotein	Cellular process,Cellular component organization and biogenesis,Cell wall organization and biogenesis,Cell wall structural protein	.	.	-1.7	.	VVTU12033_at VVTU14589_s_at
VVTU13341_s_at	VIT_19s0015g00930	hydroxyproline-rich glycoprotein	Cellular process,Cellular component organization and biogenesis,Cell wall organization and biogenesis,Cell wall structural protein	.	1.61	1.73	1.77	VVTU31040_at VVTU13341_s_at
VVTU13554_at	VIT_12s0034g01420	hydroxyproline-rich glycoprotein	Cellular process,Cellular component organization and biogenesis,Cell wall organization and biogenesis,Cell wall structural protein	.	2.21	.	.	VVTU13554_at VVTU22413_at
VVTU13901_at	VIT_02s0025g00130	hydroxyproline-rich glycoprotein	Cellular process,Cellular component organization and biogenesis,Cell wall organization and biogenesis,Cell wall structural protein	.	.	-1.79	.	VVTU13901_at
VVTU15447_at	VIT_05s0020g03470	hydroxyproline-rich glycoprotein	Cellular process,Cellular component organization and biogenesis,Cell wall organization and biogenesis,Cell wall structural protein	.	.	.	-1.63	VVTU18666_at VVTU18136_at VVTU15447_at
VVTU16281_at	VIT_08s0040g00630	hydroxyproline-rich glycoprotein	Cellular process,Cellular component organization and biogenesis,Cell wall organization and biogenesis,Cell wall structural protein	.	-2.87	-2.59	-2.6	VVTU3699_at VVTU16281_at
VVTU22413_at	VIT_12s0034g01420	hydroxyproline-rich glycoprotein	Cellular process,Cellular component organization and biogenesis,Cell wall organization and biogenesis,Cell wall structural protein	.	2.22	2.01	1.53	VVTU13554_at VVTU22413_at
VVTU24449_at	VIT_16s0050g00790	hydroxyproline-rich glycoprotein	Cellular process,Cellular component organization and biogenesis,Cell wall organization and biogenesis,Cell wall structural protein	.	2.21	.	3.47	VVTU24449_at
VVTU27684_at	VIT_18s0001g07660	hydroxyproline-rich glycoprotein	Cellular process,Cellular component organization and biogenesis,Cell wall organization and biogenesis,Cell wall structural protein	.	1.65	.	1.55	VVTU27684_at
VVTU27800_at	VIT_05s0020g00920	hydroxyproline-rich glycoprotein	Cellular process,Cellular component organization and biogenesis,Cell wall organization and biogenesis,Cell wall structural protein	.	1.64	.	.	VVTU5454_at VVTU27800_at
VVTU31040_at	VIT_19s0015g00930	hydroxyproline-rich glycoprotein	Cellular process,Cellular component organization and biogenesis,Cell wall organization and biogenesis,Cell wall structural protein	.	.	1.93	1.79	VVTU31040_at VVTU13341_s_at
VVTU3295_at	VIT_19s0015g00530	fasciclin arabinogalactan-protein (FLA1)	Cellular process,Cellular component organization and biogenesis,Cell wall organization and biogenesis,Cell wall structural protein	.	-2.56	.	-6.46	VVTU3295_at
VVTU34264_s_at	VIT_02s0025g03290	hydroxyproline-rich glycoprotein	Cellular process,Cellular component organization and biogenesis,Cell wall organization and biogenesis,Cell wall structural protein	.	1.58	2.12	1.53	VVTU4677_at VVTU34264_s_at
VVTU35529_s_at	VIT_08s0032g00910	Fasciclin domain-containing protein FLA17	Cellular process,Cellular component organization and biogenesis,Cell wall organization and biogenesis,Cell wall structural protein	.	.	-1.64	.	VVTU35529_s_at VVTU7131_at
VVTU35690_s_at	VIT_02s0154g00290	Extensin	Cellular process,Cellular component organization and biogenesis,Cell wall organization and biogenesis,Cell wall structural protein	.	.	.	3.08	VVTU35690_s_at
VVTU3699_at	VIT_08s0040g00630	hydroxyproline-rich glycoprotein	Cellular process,Cellular component organization and biogenesis,Cell wall organization and biogenesis,Cell wall structural protein	.	-2.55	-2.39	-2.45	VVTU3699_at VVTU16281_at
VVTU38181_at	VIT_09s0070g00480	LRX2 (LEUCINE-RICH REPEAT/EXTENSIN 2)	Cellular process,Cellular component organization and biogenesis,Cell wall organization and biogenesis,Cell wall structural protein	.	-1.84	.	-2	VVTU38181_at
VVTU38271_s_at	VIT_15s0048g02970	Extensin	Cellular process,Cellular component organization and biogenesis,Cell wall organization and biogenesis,Cell wall structural protein	.	.	-1.9	.	VVTU38271_s_at
VVTU4677_at	VIT_02s0025g03290	hydroxyproline-rich glycoprotein	Cellular process,Cellular component organization and biogenesis,Cell wall organization and biogenesis,Cell wall structural protein	.	2.49	2.81	2.29	VVTU4677_at VVTU34264_s_at
VVTU5118_s_at	VIT_01s0011g06270	hydroxyproline-rich glycoprotein	Cellular process,Cellular component organization and biogenesis,Cell wall organization and biogenesis,Cell wall structural protein	.	.	1.89	.	VVTU23653_at VVTU5118_s_at
VVTU5454_at	VIT_05s0020g00920	hydroxyproline-rich glycoprotein	Cellular process,Cellular component organization and biogenesis,Cell wall organization and biogenesis,Cell wall structural protein	.	2.44	.	.	VVTU5454_at VVTU27800_at
VVTU7105_at	VIT_09s0002g01890	hydroxyproline-rich glycoprotein	Cellular process,Cellular component organization and biogenesis,Cell wall organization and biogenesis,Cell wall structural protein	.	2.04	2.24	1.52	VVTU7105_at
VVTU8249_s_at	CF404110	hydroxyproline-rich glycoprotein	Cellular process,Cellular component organization and biogenesis,Cell wall organization and biogenesis,Cell wall structural protein	.	-1.88	.	.	VVTU8249_s_at
VVTU14751_at	VIT_04s0069g00890	Structural maintenance of chromosomes SMC3	Cellular process,Cellular component organization and biogenesis,Chromosome organization and biogenesis	.	-1.92	.	.	VVTU24182_at VVTU28484_at VVTU14751_at
VVTU12489_at	VIT_08s0040g03300	histone H2A,4 HTA12	Cellular process,Cellular component organization and biogenesis,Chromosome organization and biogenesis,Chromatin assembly	.	1.9	1.72	1.94	VVTU12489_at
VVTU12822_at	VIT_13s0064g01340	histone H3	Cellular process,Cellular component organization and biogenesis,Chromosome organization and biogenesis,Chromatin assembly	.	.	1.77	.	VVTU12822_at
VVTU15105_s_at	VIT_14s0081g00500	Histone H1	Cellular process,Cellular component organization and biogenesis,Chromosome organization and biogenesis,Chromatin assembly	.	1.83	.	.	VVTU38282_s_at VVTU15105_s_at
VVTU16618_s_at	VIT_06s0004g04300	Histone H2B	Cellular process,Cellular component organization and biogenesis,Chromosome organization and biogenesis,Chromatin assembly	.	1.66	1.57	1.58	VVTU16618_s_at
VVTU18061_s_at	VIT_04s0023g03130	Histone H1	Cellular process,Cellular component organization and biogenesis,Chromosome organization and biogenesis,Chromatin assembly	.	2.96	.	1.66	VVTU18061_s_at VVTU3975_s_at
VVTU19249_s_at	VIT_13s0019g00780	histone H4	Cellular process,Cellular component organization and biogenesis,Chromosome organization and biogenesis,Chromatin assembly	.	.	1.76	.	VVTU19249_s_at
VVTU19356_s_at	VIT_18s0001g13680	Histone H3	Cellular process,Cellular component organization and biogenesis,Chromosome organization and biogenesis,Chromatin assembly	.	2.8	2.04	2.3	VVTU21785_at VVTU19356_s_at
VVTU19903_s_at	VIT_06s0004g04250	histone H2B	Cellular process,Cellular component organization and biogenesis,Chromosome organization and biogenesis,Chromatin assembly	.	.	1.72	.	VVTU7347_s_at VVTU19903_s_at
VVTU21785_at	VIT_18s0001g13680	Histone H3	Cellular process,Cellular component organization and biogenesis,Chromosome organization and biogenesis,Chromatin assembly	.	.	.	1.83	VVTU21785_at VVTU19356_s_at
VVTU2285_s_at	VIT_18s0001g09710	MRG	Cellular process,Cellular component organization and biogenesis,Chromosome organization and biogenesis,Chromatin assembly	.	3.24	2.07	2.19	VVTU2285_s_at
VVTU22973_s_at	VIT_00s0499g00040	chromatin assembly factor-1 (FASCIATA1) (FAS1)	Cellular process,Cellular component organization and biogenesis,Chromosome organization and biogenesis,Chromatin assembly	.	-1.68	.	.	VVTU26926_at VVTU22973_s_at
VVTU27628_s_at	VIT_00s0865g00030	Histone H2A	Cellular process,Cellular component organization and biogenesis,Chromosome organization and biogenesis,Chromatin assembly	.	1.79	.	.	VVTU27628_s_at
VVTU34851_s_at	VIT_07s0191g00130	histone H3,2	Cellular process,Cellular component organization and biogenesis,Chromosome organization and biogenesis,Chromatin assembly	.	.	-1.85	.	VVTU34851_s_at
VVTU35181_s_at	VVTU35181_s_at	histone H2B1	Cellular process,Cellular component organization and biogenesis,Chromosome organization and biogenesis,Chromatin assembly	.	2.17	.	.	VVTU35181_s_at
VVTU3677_s_at	VIT_04s0023g03120	Histone H3	Cellular process,Cellular component organization and biogenesis,Chromosome organization and biogenesis,Chromatin assembly	.	1.89	2.16	.	VVTU3677_s_at
VVTU37964_at	VVTU37964_at	chromatin assembly factor-1 (FASCIATA1) (FAS1)	Cellular process,Cellular component organization and biogenesis,Chromosome organization and biogenesis,Chromatin assembly	.	-1.68	.	.	VVTU37964_at
VVTU38282_s_at	VIT_14s0081g00500	Histone H1	Cellular process,Cellular component organization and biogenesis,Chromosome organization and biogenesis,Chromatin assembly	.	2.03	.	.	VVTU38282_s_at VVTU15105_s_at
VVTU38441_s_at	VIT_06s0004g04270	histone H2A,4 HTA12	Cellular process,Cellular component organization and biogenesis,Chromosome organization and biogenesis,Chromatin assembly	.	.	-3.12	-1.94	VVTU38441_s_at
VVTU3975_s_at	VIT_04s0023g03130	Histone H1	Cellular process,Cellular component organization and biogenesis,Chromosome organization and biogenesis,Chromatin assembly	.	2.64	.	1.62	VVTU18061_s_at VVTU3975_s_at
VVTU39927_s_at	VIT_13s0019g00760	histone H4	Cellular process,Cellular component organization and biogenesis,Chromosome organization and biogenesis,Chromatin assembly	.	2.14	1.88	.	VVTU39927_s_at
VVTU5427_at	VIT_14s0030g00450	histone H2AXb HTA3	Cellular process,Cellular component organization and biogenesis,Chromosome organization and biogenesis,Chromatin assembly	.	.	-1.74	.	VVTU5427_at
VVTU5624_at	VIT_14s0060g02360	histone H2A,4 HTA12	Cellular process,Cellular component organization and biogenesis,Chromosome organization and biogenesis,Chromatin assembly	.	1.81	2.48	1.83	VVTU5624_at
VVTU7149_at	VIT_18s0072g00800	histone H3	Cellular process,Cellular component organization and biogenesis,Chromosome organization and biogenesis,Chromatin assembly	.	1.94	1.94	.	VVTU7149_at
VVTU7347_s_at	VIT_06s0004g04250	histone H2B	Cellular process,Cellular component organization and biogenesis,Chromosome organization and biogenesis,Chromatin assembly	.	.	1.54	.	VVTU7347_s_at VVTU19903_s_at
VVTU7613_s_at	VIT_06s0004g04240	Histone H2B	Cellular process,Cellular component organization and biogenesis,Chromosome organization and biogenesis,Chromatin assembly	.	2.18	1.63	1.66	VVTU7613_s_at
VVTU9787_at	VIT_13s0019g05370	Histone H2B	Cellular process,Cellular component organization and biogenesis,Chromosome organization and biogenesis,Chromatin assembly	.	.	.	2.61	VVTU9787_at
VVTU11709_at	VIT_01s0150g00550	Histone-lysine N-methyltransferase ASHR2	Cellular process,Cellular component organization and biogenesis,Chromosome organization and biogenesis,Chromatin organization	.	1.6	.	.	VVTU11709_at
VVTU1322_at	VIT_17s0000g05450	ELF5 (EARLY FLOWERING 5)	Cellular process,Cellular component organization and biogenesis,Chromosome organization and biogenesis,Chromatin organization	.	1.94	.	.	VVTU1322_at
VVTU17006_at	VIT_04s0044g01510	histone deacetylase HDA14	Cellular process,Cellular component organization and biogenesis,Chromosome organization and biogenesis,Chromatin organization	.	.	-1.68	.	VVTU17006_at
VVTU20478_at	VIT_18s0072g00220	Histone-lysine N-methyltransferase ASHH1	Cellular process,Cellular component organization and biogenesis,Chromosome organization and biogenesis,Chromatin organization	.	.	.	1.58	VVTU20478_at
VVTU20868_at	VIT_05s0049g02220	Histone-lysine N-methyltransferase, H3 lysine-9 specific SUVH9	Cellular process,Cellular component organization and biogenesis,Chromosome organization and biogenesis,Chromatin organization	.	.	.	1.59	VVTU20868_at
VVTU20936_s_at	VIT_08s0040g00360	SUVH3 (SU(VAR)3-9 HOMOLOG 3)	Cellular process,Cellular component organization and biogenesis,Chromosome organization and biogenesis,Chromatin organization	.	1.66	.	.	VVTU20936_s_at VVTU36243_at
VVTU21852_s_at	VIT_03s0038g04240	Histone deacetylase	Cellular process,Cellular component organization and biogenesis,Chromosome organization and biogenesis,Chromatin organization	.	.	-1.9	.	VVTU21852_s_at
VVTU2214_at	VIT_11s0052g00830	vernalization insensitive 3	Cellular process,Cellular component organization and biogenesis,Chromosome organization and biogenesis,Chromatin organization	.	2.18	2.2	1.73	VVTU2214_at VVTU24693_at
VVTU24693_at	VIT_11s0052g00830	vernalization insensitive 3	Cellular process,Cellular component organization and biogenesis,Chromosome organization and biogenesis,Chromatin organization	.	1.69	1.69	.	VVTU2214_at VVTU24693_at
VVTU25708_at	VIT_16s0013g00860	embryonic flower 2 (EMF2)	Cellular process,Cellular component organization and biogenesis,Chromosome organization and biogenesis,Chromatin organization	.	.	1.55	.	VVTU5234_at VVTU25708_at
VVTU2680_at	VIT_04s0008g00910	histone deacetylase protein (HDA2)	Cellular process,Cellular component organization and biogenesis,Chromosome organization and biogenesis,Chromatin organization	.	.	-1.57	.	VVTU2680_at
VVTU35550_s_at	VIT_06s0061g01240	histone deacetylase (HD2A)	Cellular process,Cellular component organization and biogenesis,Chromosome organization and biogenesis,Chromatin organization	.	.	-1.81	.	VVTU35550_s_at
VVTU3690_at	VIT_17s0000g09070	histone deacetylase HDA6	Cellular process,Cellular component organization and biogenesis,Chromosome organization and biogenesis,Chromatin organization	.	1.76	1.53	.	VVTU3690_at
VVTU37132_at	VIT_17s0000g07280	histone deacetylase HDA05	Cellular process,Cellular component organization and biogenesis,Chromosome organization and biogenesis,Chromatin organization	.	-1.81	.	-1.66	VVTU37132_at VVTU4825_at VVTU87_at
VVTU38436_at	VIT_01s0026g00150	METHYL-CPG-BINDING DOMAIN 9 MBD9	Cellular process,Cellular component organization and biogenesis,Chromosome organization and biogenesis,Chromatin organization	.	.	-1.68	.	VVTU38436_at
VVTU38470_at	VIT_04s0008g04380	vernalization insensitive 3	Cellular process,Cellular component organization and biogenesis,Chromosome organization and biogenesis,Chromatin organization	.	.	-3.56	.	VVTU38470_at
VVTU6634_at	VIT_09s0002g03510	ELF7 (EARLY FLOWERING 7)	Cellular process,Cellular component organization and biogenesis,Chromosome organization and biogenesis,Chromatin organization	.	1.91	.	.	VVTU6634_at
VVTU87_at	VIT_17s0000g07280	histone deacetylase HDA05	Cellular process,Cellular component organization and biogenesis,Chromosome organization and biogenesis,Chromatin organization	.	-1.72	.	.	VVTU37132_at VVTU4825_at VVTU87_at
VVTU12479_at	VIT_02s0025g01170	COP1-interactive protein 1 / CIP1	Cellular process,Cellular component organization and biogenesis,Cytoskeleton organization and biogenesis	.	-5.24	.	.	VVTU12479_at VVTU37339_at VVTU6798_at VVTU40151_s_at
VVTU20763_at	VIT_18s0001g10090	kinesin protein FRA1 (FRAGILE FIBER 1)	Cellular process,Cellular component organization and biogenesis,Cytoskeleton organization and biogenesis	.	-1.76	.	.	VVTU20763_at VVTU25301_at
VVTU2421_at	VIT_01s0150g00290	NEF1 (NO EXINE FORMATION 1)	Cellular process,Cellular component organization and biogenesis,Cytoskeleton organization and biogenesis	.	.	1.64	.	VVTU2421_at
VVTU25301_at	VIT_18s0001g10090	kinesin protein FRA1 (FRAGILE FIBER 1)	Cellular process,Cellular component organization and biogenesis,Cytoskeleton organization and biogenesis	.	.	-1.59	.	VVTU20763_at VVTU25301_at
VVTU31404_s_at	VVTU31404_s_at	COP1-interactive protein 1 / CIP1	Cellular process,Cellular component organization and biogenesis,Cytoskeleton organization and biogenesis	.	-1.65	.	.	VVTU31404_s_at
VVTU40151_s_at	VIT_02s0025g01170	COP1-interactive protein 1 / CIP1	Cellular process,Cellular component organization and biogenesis,Cytoskeleton organization and biogenesis	.	-2.08	-2.01	.	VVTU12479_at VVTU37339_at VVTU6798_at VVTU40151_s_at
VVTU506_at	VIT_07s0031g00130	kinesin protein FRA1 (FRAGILE FIBER 1)	Cellular process,Cellular component organization and biogenesis,Cytoskeleton organization and biogenesis	.	-2.36	-3.2	.	VVTU506_at
VVTU6798_at	VIT_02s0025g01170	COP1-interactive protein 1 / CIP1	Cellular process,Cellular component organization and biogenesis,Cytoskeleton organization and biogenesis	.	-5.67	-1.97	-2.23	VVTU12479_at VVTU37339_at VVTU6798_at VVTU40151_s_at
VVTU18400_s_at	VIT_06s0004g04280	cofilin	Cellular process,Cellular component organization and biogenesis,Cytoskeleton organization and biogenesis,Actin depolymerization	.	.	-1.63	.	VVTU39555_s_at VVTU18400_s_at
VVTU40568_s_at	VIT_07s0005g03310	cofilin	Cellular process,Cellular component organization and biogenesis,Cytoskeleton organization and biogenesis,Actin depolymerization	.	1.53	2.29	2.15	VVTU40568_s_at VVTU6083_at
VVTU12164_at	VIT_11s0016g02940	Profilin 1	Cellular process,Cellular component organization and biogenesis,Cytoskeleton organization and biogenesis,Actin organization and biogenesis	.	.	.	-1.61	VVTU12164_at
VVTU12986_at	VIT_00s0227g00200	formin protein AHF1	Cellular process,Cellular component organization and biogenesis,Cytoskeleton organization and biogenesis,Actin organization and biogenesis	.	-2.11	-6.15	-3.07	VVTU12986_at
VVTU14879_at	VIT_13s0019g01240	actin beta/gamma 1	Cellular process,Cellular component organization and biogenesis,Cytoskeleton organization and biogenesis,Actin organization and biogenesis	.	.	2.01	1.65	VVTU34830_s_at VVTU14879_at
VVTU16764_x_at	VIT_11s0016g02950	profilin 1 (PRO1) (PFN1) (PRF1) / allergen Ara t 8	Cellular process,Cellular component organization and biogenesis,Cytoskeleton organization and biogenesis,Actin organization and biogenesis	.	-2.12	.	.	VVTU16764_x_at
VVTU19392_at	VIT_05s0094g00920	formin protein AHF1	Cellular process,Cellular component organization and biogenesis,Cytoskeleton organization and biogenesis,Actin organization and biogenesis	.	-2.36	-3	.	VVTU19392_at
VVTU21249_at	VIT_12s0178g00200	actin beta/gamma 1	Cellular process,Cellular component organization and biogenesis,Cytoskeleton organization and biogenesis,Actin organization and biogenesis	.	.	.	2.57	VVTU35999_at VVTU21249_at
VVTU232_at	VIT_07s0141g00720	fimbrin 1	Cellular process,Cellular component organization and biogenesis,Cytoskeleton organization and biogenesis,Actin organization and biogenesis	.	-3.17	.	.	VVTU232_at
VVTU2476_at	VIT_14s0060g02220	F-actin capping protein alpha subunit	Cellular process,Cellular component organization and biogenesis,Cytoskeleton organization and biogenesis,Actin organization and biogenesis	.	.	-1.58	.	VVTU20621_s_at VVTU2476_at
VVTU2746_s_at	VIT_05s0029g01310	actin related protein 2/3 complex, subunit 4	Cellular process,Cellular component organization and biogenesis,Cytoskeleton organization and biogenesis,Actin organization and biogenesis	.	.	-1.75	.	VVTU2746_s_at
VVTU34830_s_at	VIT_13s0019g01240	actin beta/gamma 1	Cellular process,Cellular component organization and biogenesis,Cytoskeleton organization and biogenesis,Actin organization and biogenesis	.	.	1.98	1.52	VVTU34830_s_at VVTU14879_at
VVTU3957_at	VIT_01s0011g02860	CHUP1 (CHLOROPLAST UNUSUAL POSITIONING 1)	Cellular process,Cellular component organization and biogenesis,Cytoskeleton organization and biogenesis,Actin organization and biogenesis	.	-4.12	-6.33	.	VVTU3957_at VVTU26106_at
VVTU4993_at	VIT_13s0019g01860	ACTIN-RELATED PROTEIN 5	Cellular process,Cellular component organization and biogenesis,Cytoskeleton organization and biogenesis,Actin organization and biogenesis	.	.	-1.62	.	VVTU4993_at
VVTU6737_at	VIT_15s0021g01870	Actin-related protein 2/3 complex subunit 5	Cellular process,Cellular component organization and biogenesis,Cytoskeleton organization and biogenesis,Actin organization and biogenesis	.	-2	-1.57	.	VVTU6737_at
VVTU7441_at	VIT_11s0118g00300	ARP2/3 complex 21 kDa subunit	Cellular process,Cellular component organization and biogenesis,Cytoskeleton organization and biogenesis,Actin organization and biogenesis	.	.	1.72	.	VVTU7441_at
VVTU21508_at	VIT_13s0320g00070	Myosin-like protein XIF	Cellular process,Cellular component organization and biogenesis,Cytoskeleton organization and biogenesis,Actin organization and biogenesis,Actin-driven movement	.	.	.	1.88	VVTU21508_at
VVTU29247_at	VIT_04s0008g01990	Myosin-like protein XI-I	Cellular process,Cellular component organization and biogenesis,Cytoskeleton organization and biogenesis,Actin organization and biogenesis,Actin-driven movement	.	.	.	1.53	VVTU29247_at
VVTU3276_at	VIT_11s0016g01710	Myosin-like protein XIK	Cellular process,Cellular component organization and biogenesis,Cytoskeleton organization and biogenesis,Actin organization and biogenesis,Actin-driven movement	.	1.54	.	.	VVTU3276_at
VVTU35620_s_at	VIT_03s0132g00310	Myosin-like protein XIK	Cellular process,Cellular component organization and biogenesis,Cytoskeleton organization and biogenesis,Actin organization and biogenesis,Actin-driven movement	.	1.54	.	.	VVTU35620_s_at
VVTU4543_at	VIT_07s0005g04790	Myosin-like protein XIB	Cellular process,Cellular component organization and biogenesis,Cytoskeleton organization and biogenesis,Actin organization and biogenesis,Actin-driven movement	.	.	.	2.05	VVTU4543_at VVTU39592_at
VVTU1178_at	VIT_03s0088g00400	tubulin alpha-6 chain	Cellular process,Cellular component organization and biogenesis,Cytoskeleton organization and biogenesis,Microtubule organization and biogenesis	.	.	-1.96	-1.99	VVTU1178_at
VVTU11839_s_at	VIT_02s0025g03540	Tubulin beta-6 chain	Cellular process,Cellular component organization and biogenesis,Cytoskeleton organization and biogenesis,Microtubule organization and biogenesis	.	-2.52	-5.15	-2.01	VVTU11839_s_at
VVTU1203_at	VIT_18s0001g14360	tubulin beta-1 chain	Cellular process,Cellular component organization and biogenesis,Cytoskeleton organization and biogenesis,Microtubule organization and biogenesis	.	-2.36	-2.98	-2.72	VVTU1203_at
VVTU1332_s_at	VIT_18s0001g08300	tubulin alpha-6 chain	Cellular process,Cellular component organization and biogenesis,Cytoskeleton organization and biogenesis,Microtubule organization and biogenesis	.	-5.56	.	-2.2	VVTU1332_s_at
VVTU16223_x_at	VVTU16223_x_at	tubulin beta-8 chain	Cellular process,Cellular component organization and biogenesis,Cytoskeleton organization and biogenesis,Microtubule organization and biogenesis	.	.	1.98	.	VVTU16223_x_at
VVTU17580_at	AF196485	tubulin beta-8 chain	Cellular process,Cellular component organization and biogenesis,Cytoskeleton organization and biogenesis,Microtubule organization and biogenesis	.	.	-2.27	-1.77	VVTU17580_at
VVTU19136_s_at	VIT_06s0009g02020	Tubulin beta-4 chain	Cellular process,Cellular component organization and biogenesis,Cytoskeleton organization and biogenesis,Microtubule organization and biogenesis	.	-2.39	-3.9	-2.84	VVTU40802_s_at VVTU19136_s_at
VVTU25868_at	VIT_15s0046g01350	tubulin gamma-2 chain	Cellular process,Cellular component organization and biogenesis,Cytoskeleton organization and biogenesis,Microtubule organization and biogenesis	.	.	-1.75	.	VVTU25868_at
VVTU2592_x_at	VIT_02s0025g03680	tubulin beta-8 chain	Cellular process,Cellular component organization and biogenesis,Cytoskeleton organization and biogenesis,Microtubule organization and biogenesis	.	.	-2.68	-1.54	VVTU2592_x_at VVTU20728_x_at
VVTU2595_s_at	VIT_14s0108g00440	Tubulin alpha chain	Cellular process,Cellular component organization and biogenesis,Cytoskeleton organization and biogenesis,Microtubule organization and biogenesis	.	.	.	-1.91	VVTU2595_s_at
VVTU34385_at	VIT_15s0021g01180	Tubulin-specific chaperone A	Cellular process,Cellular component organization and biogenesis,Cytoskeleton organization and biogenesis,Microtubule organization and biogenesis	.	-1.87	.	.	VVTU34385_at
VVTU37619_at	VIT_10s0116g00490	microtubule organization 1 protein (MOR1)	Cellular process,Cellular component organization and biogenesis,Cytoskeleton organization and biogenesis,Microtubule organization and biogenesis	.	.	1.69	.	VVTU37619_at
VVTU40802_s_at	VIT_06s0009g02020	Tubulin beta-4 chain	Cellular process,Cellular component organization and biogenesis,Cytoskeleton organization and biogenesis,Microtubule organization and biogenesis	.	-2.01	-3.29	-2.44	VVTU40802_s_at VVTU19136_s_at
VVTU5129_s_at	VIT_08s0007g05420	Tubulin folding cofactor B	Cellular process,Cellular component organization and biogenesis,Cytoskeleton organization and biogenesis,Microtubule organization and biogenesis	.	-1.92	-2.9	-2.17	VVTU5129_s_at
VVTU6997_s_at	VIT_00s1322g00010	tubulin alpha-3 chain	Cellular process,Cellular component organization and biogenesis,Cytoskeleton organization and biogenesis,Microtubule organization and biogenesis	.	.	-1.54	.	VVTU6997_s_at
VVTU7099_s_at	VIT_16s0050g00380	Tubulin beta-1	Cellular process,Cellular component organization and biogenesis,Cytoskeleton organization and biogenesis,Microtubule organization and biogenesis	.	.	-3.17	-2.97	VVTU7099_s_at VVTU21918_x_at VVTU39245_at
VVTU755_at	VIT_00s0652g00030	microtubule organization 1 protein (MOR1)	Cellular process,Cellular component organization and biogenesis,Cytoskeleton organization and biogenesis,Microtubule organization and biogenesis	.	.	1.54	1.55	VVTU755_at
VVTU8030_at	VIT_18s0001g08250	tubulin alpha-3 chain	Cellular process,Cellular component organization and biogenesis,Cytoskeleton organization and biogenesis,Microtubule organization and biogenesis	.	.	.	-1.98	VVTU8030_at
VVTU10283_at	VIT_14s0060g01570	kinesin motor protein	Cellular process,Cellular component organization and biogenesis,Cytoskeleton organization and biogenesis,Microtubule organization and biogenesis,Microtubule-driven movement	.	-2.12	-2.31	-2.28	VVTU10283_at
VVTU10294_at	VIT_01s0011g05790	microtubule associated protein (MAP70-1)	Cellular process,Cellular component organization and biogenesis,Cytoskeleton organization and biogenesis,Microtubule organization and biogenesis,Microtubule-driven movement	.	-2.5	.	-1.6	VVTU10294_at VVTU5636_at
VVTU10624_at	VIT_04s0023g03060	kinesin motor protein	Cellular process,Cellular component organization and biogenesis,Cytoskeleton organization and biogenesis,Microtubule organization and biogenesis,Microtubule-driven movement	.	.	-1.88	.	VVTU10624_at
VVTU107_at	VIT_19s0090g01230	Microtubule associated protein (MAP65-1a)	Cellular process,Cellular component organization and biogenesis,Cytoskeleton organization and biogenesis,Microtubule organization and biogenesis,Microtubule-driven movement	.	-2.27	-3.33	-3.55	VVTU107_at
VVTU10797_at	VIT_06s0004g03810	kinesin motor protein	Cellular process,Cellular component organization and biogenesis,Cytoskeleton organization and biogenesis,Microtubule organization and biogenesis,Microtubule-driven movement	.	.	1.81	.	VVTU39518_at VVTU10797_at VVTU9277_s_at
VVTU12763_at	VIT_04s0044g02020	kinesin ZWI (ZWICHEL)	Cellular process,Cellular component organization and biogenesis,Cytoskeleton organization and biogenesis,Microtubule organization and biogenesis,Microtubule-driven movement	.	-2.09	.	.	VVTU12763_at VVTU37839_at
VVTU13212_at	VIT_08s0007g06820	kinesin motor protein	Cellular process,Cellular component organization and biogenesis,Cytoskeleton organization and biogenesis,Microtubule organization and biogenesis,Microtubule-driven movement	.	-2.98	-2.82	-3.08	VVTU13212_at
VVTU14435_at	VIT_11s0016g05000	dynein light chain LC8-type	Cellular process,Cellular component organization and biogenesis,Cytoskeleton organization and biogenesis,Microtubule organization and biogenesis,Microtubule-driven movement	.	-4.99	-2.51	-3.05	VVTU14435_at
VVTU15542_at	VIT_01s0011g06330	microtubule associated protein (MAP65-6)	Cellular process,Cellular component organization and biogenesis,Cytoskeleton organization and biogenesis,Microtubule organization and biogenesis,Microtubule-driven movement	.	-3.26	-7.13	-2.94	VVTU15542_at
VVTU20568_at	VIT_00s0532g00020	kinesin family member C1	Cellular process,Cellular component organization and biogenesis,Cytoskeleton organization and biogenesis,Microtubule organization and biogenesis,Microtubule-driven movement	.	.	-2.09	.	VVTU20568_at
VVTU21149_at	VIT_02s0025g05070	microtubule motor PAK (PHOSPHATIDIC ACID KINASE) KHC	Cellular process,Cellular component organization and biogenesis,Cytoskeleton organization and biogenesis,Microtubule organization and biogenesis,Microtubule-driven movement	.	-1.71	-1.97	.	VVTU21149_at
VVTU22931_at	VIT_14s0030g01360	kinesin motor protein	Cellular process,Cellular component organization and biogenesis,Cytoskeleton organization and biogenesis,Microtubule organization and biogenesis,Microtubule-driven movement	.	-3.84	-4.04	-1.95	VVTU22931_at VVTU25852_at
VVTU25852_at	VIT_14s0030g01360	kinesin motor protein	Cellular process,Cellular component organization and biogenesis,Cytoskeleton organization and biogenesis,Microtubule organization and biogenesis,Microtubule-driven movement	.	-2.95	.	.	VVTU22931_at VVTU25852_at
VVTU30357_at	VIT_02s0025g03480	kinesin motor domain containing protein	Cellular process,Cellular component organization and biogenesis,Cytoskeleton organization and biogenesis,Microtubule organization and biogenesis,Microtubule-driven movement	.	-1.66	.	.	VVTU30352_at VVTU6537_at VVTU30357_at
VVTU35656_at	VIT_01s0011g05480	Dynein light subunit lc6, flagellar outer arm	Cellular process,Cellular component organization and biogenesis,Cytoskeleton organization and biogenesis,Microtubule organization and biogenesis,Microtubule-driven movement	.	-1.55	-2.44	.	VVTU35656_at
VVTU39518_at	VIT_06s0004g03810	kinesin motor protein	Cellular process,Cellular component organization and biogenesis,Cytoskeleton organization and biogenesis,Microtubule organization and biogenesis,Microtubule-driven movement	.	.	1.82	.	VVTU39518_at VVTU10797_at VVTU9277_s_at
VVTU39765_at	VIT_17s0000g08260	kinesin light chain	Cellular process,Cellular component organization and biogenesis,Cytoskeleton organization and biogenesis,Microtubule organization and biogenesis,Microtubule-driven movement	.	-1.96	.	.	VVTU39765_at
VVTU4894_at	VIT_00s0407g00080	kinesin motor protein	Cellular process,Cellular component organization and biogenesis,Cytoskeleton organization and biogenesis,Microtubule organization and biogenesis,Microtubule-driven movement	.	-1.61	.	.	VVTU4894_at
VVTU5035_at	VIT_11s0016g03960	kinesin family member 2/24	Cellular process,Cellular component organization and biogenesis,Cytoskeleton organization and biogenesis,Microtubule organization and biogenesis,Microtubule-driven movement	.	-2.83	-2.56	-2.36	VVTU5035_at
VVTU5636_at	VIT_01s0011g05790	microtubule associated protein (MAP70-1)	Cellular process,Cellular component organization and biogenesis,Cytoskeleton organization and biogenesis,Microtubule organization and biogenesis,Microtubule-driven movement	.	-1.92	.	.	VVTU10294_at VVTU5636_at
VVTU6537_at	VIT_02s0025g03480	kinesin motor domain containing protein	Cellular process,Cellular component organization and biogenesis,Cytoskeleton organization and biogenesis,Microtubule organization and biogenesis,Microtubule-driven movement	.	-2.01	.	.	VVTU30352_at VVTU6537_at VVTU30357_at
VVTU9277_s_at	VIT_06s0004g03810	kinesin motor protein	Cellular process,Cellular component organization and biogenesis,Cytoskeleton organization and biogenesis,Microtubule organization and biogenesis,Microtubule-driven movement	.	.	2.55	.	VVTU39518_at VVTU10797_at VVTU9277_s_at
VVTU9956_at	VIT_16s0022g00440	dynein light chain LC8-type	Cellular process,Cellular component organization and biogenesis,Cytoskeleton organization and biogenesis,Microtubule organization and biogenesis,Microtubule-driven movement	.	.	1.94	.	VVTU9956_at
VVTU12491_s_at	VIT_07s0031g02720	Myosin heavy chain	Cellular process,Cellular component organization and biogenesis,Cytoskeleton organization and biogenesis,Myosin-driven movement	.	-2.22	-2.54	-2.87	VVTU12491_s_at
VVTU26011_at	VIT_08s0040g02400	Myosin heavy chain	Cellular process,Cellular component organization and biogenesis,Cytoskeleton organization and biogenesis,Myosin-driven movement	.	.	1.92	.	VVTU26011_at
VVTU4529_at	VIT_16s0050g02420	Myosin heavy chain	Cellular process,Cellular component organization and biogenesis,Cytoskeleton organization and biogenesis,Myosin-driven movement	.	-1.56	-2.05	.	VVTU4529_at
VVTU8661_at	VIT_04s0008g02720	myosin heavy chain	Cellular process,Cellular component organization and biogenesis,Cytoskeleton organization and biogenesis,Myosin-driven movement	.	.	.	1.59	VVTU8661_at
VVTU9114_at	GSVIVT00007899001	Myosin heavy chain	Cellular process,Cellular component organization and biogenesis,Cytoskeleton organization and biogenesis,Myosin-driven movement	.	-1.96	.	.	VVTU9114_at
VVTU1015_at	VIT_05s0020g02600	serine incorporator 3	Cellular process,Cellular component organization and biogenesis,Membrane organization and biogenesis	.	.	.	1.59	VVTU1015_at
VVTU12306_at	VIT_16s0013g00880	Oleosin OLE-4	Cellular process,Cellular component organization and biogenesis,Oil body organization and biogenesis	.	1.79	1.78	2.48	VVTU12306_at
VVTU13393_at	VIT_01s0011g05610	Caleosin	Cellular process,Cellular component organization and biogenesis,Oil body organization and biogenesis	.	1.66	1.88	.	VVTU13393_at
VVTU20250_s_at	VIT_17s0000g04210	Oleosin OLE-5	Cellular process,Cellular component organization and biogenesis,Oil body organization and biogenesis	.	.	.	-3.33	VVTU20250_s_at
VVTU29901_s_at	VVTU29901_s_at	Oleosin OLE-4	Cellular process,Cellular component organization and biogenesis,Oil body organization and biogenesis	.	6.09	24.56	.	VVTU29901_s_at
VVTU39853_s_at	VIT_05s0049g01780	Caleosin	Cellular process,Cellular component organization and biogenesis,Oil body organization and biogenesis	.	3.05	3.63	20.32	VVTU39853_s_at
VVTU39982_s_at	VIT_02s0234g00110	Oleosin OLE-4	Cellular process,Cellular component organization and biogenesis,Oil body organization and biogenesis	.	7.17	24.92	.	VVTU4560_at VVTU39982_s_at VVTU4252_s_at
VVTU4252_s_at	VIT_02s0234g00110	Oleosin OLE-4	Cellular process,Cellular component organization and biogenesis,Oil body organization and biogenesis	.	7	29.72	.	VVTU4560_at VVTU39982_s_at VVTU4252_s_at
VVTU4468_s_at	VIT_14s0066g00700	oleosin H-isoform	Cellular process,Cellular component organization and biogenesis,Oil body organization and biogenesis	.	7.13	18.64	8.81	VVTU4468_s_at
VVTU4560_at	VIT_02s0234g00110	Oleosin OLE-4	Cellular process,Cellular component organization and biogenesis,Oil body organization and biogenesis	.	3.32	2.2	.	VVTU4560_at VVTU39982_s_at VVTU4252_s_at
VVTU30453_at	VIT_12s0055g00490	ACCUMULATION AND REPLICATION OF CHLOROPLAST 5	Cellular process,Cellular component organization and biogenesis,Organelle organization and biogenesis	.	-1.66	.	.	VVTU30453_at
VVTU11082_at	VIT_17s0000g02510	GOLGIN CANDIDATE 2	Cellular process,Cellular component organization and biogenesis,Organelle organization and biogenesis,Golgi organization and biogenesis	.	-1.78	.	.	VVTU8376_at VVTU11082_at
VVTU12254_at	VIT_15s0046g01750	GOLGIN CANDIDATE 4	Cellular process,Cellular component organization and biogenesis,Organelle organization and biogenesis,Golgi organization and biogenesis	.	-2.9	.	.	VVTU12254_at VVTU38002_at
VVTU38002_at	VIT_15s0046g01750	GOLGIN CANDIDATE 4	Cellular process,Cellular component organization and biogenesis,Organelle organization and biogenesis,Golgi organization and biogenesis	.	-2.18	.	.	VVTU12254_at VVTU38002_at
VVTU13625_at	VIT_04s0008g01170	FtsH protease that is localized to the mitochondrion	Cellular process,Cellular component organization and biogenesis,Organelle organization and biogenesis,Mitochondrion organization and biogenesis	.	1.71	1.51	.	VVTU13625_at
VVTU5890_at	VIT_06s0004g05030	FtsH protease that is localized to the mitochondrion	Cellular process,Cellular component organization and biogenesis,Organelle organization and biogenesis,Mitochondrion organization and biogenesis	.	1.52	.	.	VVTU16308_at VVTU14044_at VVTU5890_at
VVTU8127_s_at	VIT_12s0134g00410	frataxin protein	Cellular process,Cellular component organization and biogenesis,Organelle organization and biogenesis,Mitochondrion organization and biogenesis	.	.	.	1.95	VVTU8127_s_at
VVTU12850_at	VIT_02s0154g00610	Pex19 protein	Cellular process,Cellular component organization and biogenesis,Organelle organization and biogenesis,Peroxisome organization and biogenesis	.	.	2.22	2.07	VVTU21064_x_at VVTU12850_at VVTU33728_s_at
VVTU21064_x_at	VIT_02s0154g00610	Pex19 protein	Cellular process,Cellular component organization and biogenesis,Organelle organization and biogenesis,Peroxisome organization and biogenesis	.	.	1.74	1.71	VVTU21064_x_at VVTU12850_at VVTU33728_s_at
VVTU33728_s_at	VIT_02s0154g00610	Pex19 protein	Cellular process,Cellular component organization and biogenesis,Organelle organization and biogenesis,Peroxisome organization and biogenesis	.	.	2.18	1.98	VVTU21064_x_at VVTU12850_at VVTU33728_s_at
VVTU8922_at	VIT_04s0008g01760	PEX10 (peroxin 10)	Cellular process,Cellular component organization and biogenesis,Organelle organization and biogenesis,Peroxisome organization and biogenesis	.	.	.	1.62	VVTU8922_at
VVTU9325_s_at	VIT_14s0036g01130	peroxisome assembly protein 12 (PEX12)	Cellular process,Cellular component organization and biogenesis,Organelle organization and biogenesis,Peroxisome organization and biogenesis	.	1.96	.	.	VVTU9325_s_at
VVTU18908_s_at	VIT_19s0015g01940	Peroxisomal targeting signal 1 receptor; PTS1 receptor; Pex5p	Cellular process,Cellular component organization and biogenesis,Organelle organization and biogenesis,Peroxisome organization and biogenesis,Peroxisome membrane organization and biogenesis	.	1.56	.	1.62	VVTU6471_at VVTU18908_s_at
VVTU5275_at	VVTU5275_at	peroxisomal ABC transporter (PXA1)	Cellular process,Cellular component organization and biogenesis,Organelle organization and biogenesis,Peroxisome organization and biogenesis,Peroxisome membrane organization and biogenesis	.	.	1.64	.	VVTU5275_at
VVTU6471_at	VIT_19s0015g01940	Peroxisomal targeting signal 1 receptor; PTS1 receptor; Pex5p	Cellular process,Cellular component organization and biogenesis,Organelle organization and biogenesis,Peroxisome organization and biogenesis,Peroxisome membrane organization and biogenesis	.	1.77	1.56	.	VVTU6471_at VVTU18908_s_at
VVTU10236_at	VIT_16s0050g02390	plastid division protein PDV1	Cellular process,Cellular component organization and biogenesis,Organelle organization and biogenesis,Plastid organization and biogenesis	.	.	-1.91	.	VVTU10236_at
VVTU1031_at	VIT_12s0028g01600	FtsH protease (VAR2)	Cellular process,Cellular component organization and biogenesis,Organelle organization and biogenesis,Plastid organization and biogenesis	.	.	.	-1.61	VVTU1031_at
VVTU10513_at	VIT_16s0098g00940	Plastid-specific 30S ribosomal protein 1	Cellular process,Cellular component organization and biogenesis,Organelle organization and biogenesis,Plastid organization and biogenesis	.	.	-1.67	-1.64	VVTU10513_at
VVTU11912_at	VIT_06s0004g04700	OUTER ENVELOPE PROTEIN 16	Cellular process,Cellular component organization and biogenesis,Organelle organization and biogenesis,Plastid organization and biogenesis	.	-2.54	-2.58	-2.06	VVTU11912_at
VVTU13703_at	VIT_05s0102g00310	GUN4	Cellular process,Cellular component organization and biogenesis,Organelle organization and biogenesis,Plastid organization and biogenesis	.	-1.56	-4.76	.	VVTU13703_at
VVTU2194_at	VIT_01s0011g00590	ACCLIMATION OF PHOTOSYNTHESIS TO ENVIRONMENT	Cellular process,Cellular component organization and biogenesis,Organelle organization and biogenesis,Plastid organization and biogenesis	.	1.71	.	.	VVTU2194_at
VVTU22243_s_at	VIT_03s0063g02020	Tic Complex Tic62 Subunit	Cellular process,Cellular component organization and biogenesis,Organelle organization and biogenesis,Plastid organization and biogenesis	.	-4.91	-5.57	-3.15	VVTU34488_at VVTU35783_at VVTU22243_s_at
VVTU26541_at	VIT_15s0024g01460	FtsH protease	Cellular process,Cellular component organization and biogenesis,Organelle organization and biogenesis,Plastid organization and biogenesis	.	1.76	.	.	VVTU26541_at
VVTU3277_at	VIT_04s0044g01180	cell division protease FtsH	Cellular process,Cellular component organization and biogenesis,Organelle organization and biogenesis,Plastid organization and biogenesis	.	.	.	1.61	VVTU3277_at
VVTU34488_at	VIT_03s0063g02020	Tic Complex Tic62 Subunit	Cellular process,Cellular component organization and biogenesis,Organelle organization and biogenesis,Plastid organization and biogenesis	.	-3.54	-2.17	.	VVTU34488_at VVTU35783_at VVTU22243_s_at
VVTU35783_at	VIT_03s0063g02020	Tic Complex Tic62 Subunit	Cellular process,Cellular component organization and biogenesis,Organelle organization and biogenesis,Plastid organization and biogenesis	.	-3.94	-3.61	-2.42	VVTU34488_at VVTU35783_at VVTU22243_s_at
VVTU3707_at	VIT_19s0027g00700	iojap protein	Cellular process,Cellular component organization and biogenesis,Organelle organization and biogenesis,Plastid organization and biogenesis	.	.	.	1.69	VVTU3707_at
VVTU21949_at	VIT_06s0004g06120	cell division protein FtsZ	Cellular process,Cellular component organization and biogenesis,Organelle organization and biogenesis,Plastid organization and biogenesis,Plastid division	.	.	2.25	1.6	VVTU5078_s_at VVTU21949_at
VVTU37227_at	VIT_19s0090g01320	cell division protein FtsZ	Cellular process,Cellular component organization and biogenesis,Organelle organization and biogenesis,Plastid organization and biogenesis,Plastid division	.	.	-1.72	.	VVTU37227_at
VVTU4008_s_at	VIT_17s0000g00090	CRUMPLED LEAF	Cellular process,Cellular component organization and biogenesis,Organelle organization and biogenesis,Plastid organization and biogenesis,Plastid division	.	-1.54	-1.77	-1.6	VVTU4008_s_at
VVTU20464_s_at	VIT_12s0057g00020	Protein THYLAKOID FORMATION1	Cellular process,Cellular component organization and biogenesis,Organelle organization and biogenesis,Plastid organization and biogenesis,Thylakoid organization and biogenesis	.	-2.39	-2.45	-2.53	VVTU20464_s_at
VVTU3510_at	VIT_02s0025g01420	preprotein translocase YidC subunit	Cellular process,Cellular component organization and biogenesis,Organelle organization and biogenesis,Plastid organization and biogenesis,Thylakoid organization and biogenesis	.	1.6	.	1.6	VVTU3510_at
VVTU36195_at	VIT_07s0104g00040	secY	Cellular process,Cellular component organization and biogenesis,Organelle organization and biogenesis,Plastid organization and biogenesis,Thylakoid organization and biogenesis	.	.	.	1.54	VVTU30657_at VVTU36195_at
VVTU39819_s_at	VIT_08s0040g03010	PIGMENT DEFECTIVE 149	Cellular process,Cellular component organization and biogenesis,Organelle organization and biogenesis,Plastid organization and biogenesis,Thylakoid organization and biogenesis	.	-2.06	.	.	VVTU39819_s_at
VVTU1327_at	VIT_05s0094g01280	Ribosome subunit biogenesis protein 60S	Cellular process,Cellular component organization and biogenesis,Ribosome organization and biogenesis	.	-2.99	-4.78	-1.94	VVTU1327_at
VVTU15814_at	VIT_07s0151g01110	Ribosome recycling factor, chloroplast precursor	Cellular process,Cellular component organization and biogenesis,Ribosome organization and biogenesis	.	.	-1.7	.	VVTU5804_at VVTU15814_at
VVTU3726_at	VIT_15s0048g02730	ribosome biogenesis regulatory protein (RRS1)	Cellular process,Cellular component organization and biogenesis,Ribosome organization and biogenesis	.	-2.07	-1.55	.	VVTU3726_at
VVTU5804_at	VIT_07s0151g01110	Ribosome recycling factor, chloroplast precursor	Cellular process,Cellular component organization and biogenesis,Ribosome organization and biogenesis	.	.	-1.75	.	VVTU5804_at VVTU15814_at
VVTU11891_s_at	VIT_01s0026g01460	Thioredoxin H-type 2 (Trx-H-2)	Cellular process,Cellular homeostasis,Cell redox homeostasis	.	.	.	1.86	VVTU11891_s_at VVTU33820_s_at
VVTU12481_s_at	VIT_17s0000g06370	Thioredoxin 2	Cellular process,Cellular homeostasis,Cell redox homeostasis	.	.	.	-1.77	VVTU12481_s_at
VVTU13697_s_at	VIT_04s0023g00740	Thioredoxin F-type 2 (Trx-F2)	Cellular process,Cellular homeostasis,Cell redox homeostasis	.	-2.31	-2.32	-1.79	VVTU13697_s_at
VVTU15503_at	VIT_02s0033g01380	Alternative oxidase 1D	Cellular process,Cellular homeostasis,Cell redox homeostasis	.	.	2.83	.	VVTU15503_at
VVTU1734_s_at	VIT_18s0001g00820	thioredoxin-like protein CDSP32	Cellular process,Cellular homeostasis,Cell redox homeostasis	.	-8.82	-15.23	-4.44	VVTU1734_s_at
VVTU19875_s_at	VIT_19s0014g02890	Thioredoxin M-type 2	Cellular process,Cellular homeostasis,Cell redox homeostasis	.	-1.63	-2.71	-1.73	VVTU19875_s_at VVTU7979_s_at VVTU22229_s_at
VVTU20752_at	VIT_06s0004g05940	UNCOUPLING PROTEIN 1	Cellular process,Cellular homeostasis,Cell redox homeostasis	.	-1.88	.	.	VVTU20752_at
VVTU22229_s_at	VIT_19s0014g02890	Thioredoxin M-type 2	Cellular process,Cellular homeostasis,Cell redox homeostasis	.	.	-2.89	-2.3	VVTU19875_s_at VVTU7979_s_at VVTU22229_s_at
VVTU22783_s_at	VIT_08s0007g06700	Thioredoxin 5	Cellular process,Cellular homeostasis,Cell redox homeostasis	.	.	-2.04	.	VVTU22783_s_at VVTU27174_at
VVTU27174_at	VIT_08s0007g06700	Thioredoxin 5	Cellular process,Cellular homeostasis,Cell redox homeostasis	.	-1.62	-2.47	.	VVTU22783_s_at VVTU27174_at
VVTU27289_at	VVTU27289_at	thioredoxin H-type 1	Cellular process,Cellular homeostasis,Cell redox homeostasis	.	.	1.56	.	VVTU27289_at
VVTU32243_at	VIT_18s0001g13240	thioredoxin H-type 1	Cellular process,Cellular homeostasis,Cell redox homeostasis	.	.	3.06	1.76	VVTU32030_at VVTU32243_x_at VVTU32243_at
VVTU32243_x_at	VIT_18s0001g13240	thioredoxin H-type 1	Cellular process,Cellular homeostasis,Cell redox homeostasis	.	.	1.95	1.78	VVTU32030_at VVTU32243_x_at VVTU32243_at
VVTU33820_s_at	VIT_01s0026g01460	Thioredoxin H-type 2 (Trx-H-2)	Cellular process,Cellular homeostasis,Cell redox homeostasis	.	.	-1.76	2.46	VVTU11891_s_at VVTU33820_s_at
VVTU34711_s_at	VIT_07s0005g06420	Thioredoxin family	Cellular process,Cellular homeostasis,Cell redox homeostasis	.	.	-2.06	-1.92	VVTU35150_s_at VVTU34711_s_at VVTU37814_s_at
VVTU34876_s_at	VIT_13s0084g00790	thioredoxin family	Cellular process,Cellular homeostasis,Cell redox homeostasis	.	.	-2.06	.	VVTU34876_s_at
VVTU35150_s_at	VIT_07s0005g06420	Thioredoxin family	Cellular process,Cellular homeostasis,Cell redox homeostasis	.	.	-2.88	-1.68	VVTU35150_s_at VVTU34711_s_at VVTU37814_s_at
VVTU35882_s_at	VIT_04s0023g02700	Thioredoxin H	Cellular process,Cellular homeostasis,Cell redox homeostasis	.	.	.	3.05	VVTU35882_s_at
VVTU3729_at	VIT_04s0008g00760	thioredoxin Trp26	Cellular process,Cellular homeostasis,Cell redox homeostasis	.	1.81	.	.	VVTU3729_at
VVTU6366_s_at	VIT_00s0207g00270	Thioredoxin family	Cellular process,Cellular homeostasis,Cell redox homeostasis	.	-2.03	-2.46	-1.83	VVTU6366_s_at
VVTU6581_at	VIT_03s0063g00280	Thioredoxin M-type 3	Cellular process,Cellular homeostasis,Cell redox homeostasis	.	1.82	.	.	VVTU6581_at
VVTU7979_s_at	VIT_19s0014g02890	Thioredoxin M-type 2	Cellular process,Cellular homeostasis,Cell redox homeostasis	.	-1.65	-2.56	-1.86	VVTU19875_s_at VVTU7979_s_at VVTU22229_s_at
VVTU9273_at	VIT_18s0001g10510	Thioredoxin family	Cellular process,Cellular homeostasis,Cell redox homeostasis	.	-2.31	-3.38	-2.58	VVTU9273_at
VVTU12910_s_at	VIT_07s0031g01160	hyperosmotically inducible periplasmic protein	Cellular process,Cellular homeostasis,Heavy metal ion homeostasis	.	2.06	1.73	3.32	VVTU12910_s_at
VVTU12993_s_at	VIT_08s0007g00330	Metallothionein	Cellular process,Cellular homeostasis,Heavy metal ion homeostasis	.	-2.15	-4.43	2.75	VVTU21926_x_at VVTU14349_x_at VVTU12993_s_at VVTU35070_s_at VVTU13174_s_at VVTU14349_s_at VVTU13174_at VVTU13174_x_at VVTU20085_at VVTU38213_s_at
VVTU13174_s_at	VIT_08s0007g00330	Metallothionein	Cellular process,Cellular homeostasis,Heavy metal ion homeostasis	.	-3.14	-4.55	2.47	VVTU21926_x_at VVTU14349_x_at VVTU12993_s_at VVTU35070_s_at VVTU13174_s_at VVTU14349_s_at VVTU13174_at VVTU13174_x_at VVTU20085_at VVTU38213_s_at
VVTU13930_at	VIT_06s0004g04640	Metallothionein 2b	Cellular process,Cellular homeostasis,Heavy metal ion homeostasis	.	-12.45	-51.74	-30.59	VVTU13930_at VVTU7280_s_at
VVTU14265_at	VIT_18s0001g04800	hyperosmotically inducible periplasmic protein	Cellular process,Cellular homeostasis,Heavy metal ion homeostasis	.	-4.14	-1.91	.	VVTU21631_s_at VVTU14265_at
VVTU14349_s_at	VIT_08s0007g00330	Metallothionein	Cellular process,Cellular homeostasis,Heavy metal ion homeostasis	.	-3.01	-4.35	2.38	VVTU21926_x_at VVTU14349_x_at VVTU12993_s_at VVTU35070_s_at VVTU13174_s_at VVTU14349_s_at VVTU13174_at VVTU13174_x_at VVTU20085_at VVTU38213_s_at
VVTU14349_x_at	VIT_08s0007g00330	Metallothionein	Cellular process,Cellular homeostasis,Heavy metal ion homeostasis	.	.	-4.2	3.6	VVTU21926_x_at VVTU14349_x_at VVTU12993_s_at VVTU35070_s_at VVTU13174_s_at VVTU14349_s_at VVTU13174_at VVTU13174_x_at VVTU20085_at VVTU38213_s_at
VVTU16721_x_at	VIT_19s0014g02740	Metallothionein	Cellular process,Cellular homeostasis,Heavy metal ion homeostasis	.	-1.55	-1.94	.	VVTU40402_x_at VVTU12279_at VVTU8060_at VVTU16721_x_at VVTU17056_x_at VVTU15096_x_at VVTU33371_x_at VVTU35253_x_at VVTU32637_x_at VVTU40403_x_at VVTU33647_x_at VVTU32637_at VVTU31417_at VVTU40288_x_at VVTU3837_x_at VVTU31663_x_at VVTU34226_x_at
VVTU16927_at	VVTU16927_at	Metallothionein	Cellular process,Cellular homeostasis,Heavy metal ion homeostasis	.	-1.58	-1.72	.	VVTU16927_at VVTU16927_x_at
VVTU16927_x_at	VVTU16927_at	Metallothionein	Cellular process,Cellular homeostasis,Heavy metal ion homeostasis	.	-2.15	-1.67	.	VVTU16927_at VVTU16927_x_at
VVTU18164_at	VVTU18164_at	Metallothionein	Cellular process,Cellular homeostasis,Heavy metal ion homeostasis	.	1.77	3.13	4.41	VVTU18164_at VVTU21679_s_at
VVTU21631_s_at	VIT_18s0001g04800	hyperosmotically inducible periplasmic protein	Cellular process,Cellular homeostasis,Heavy metal ion homeostasis	.	-3.14	-1.78	.	VVTU21631_s_at VVTU14265_at
VVTU21679_s_at	VVTU18164_at	Metallothionein	Cellular process,Cellular homeostasis,Heavy metal ion homeostasis	.	3.33	4.33	7.32	VVTU18164_at VVTU21679_s_at
VVTU25603_s_at	VVTU25603_s_at	Metallothionein	Cellular process,Cellular homeostasis,Heavy metal ion homeostasis	.	1.88	4.51	1.76	VVTU25603_s_at
VVTU31257_at	VVTU31257_at	Metallothionein	Cellular process,Cellular homeostasis,Heavy metal ion homeostasis	.	-4.81	-2.89	.	VVTU31257_at VVTU31257_x_at
VVTU31257_x_at	VVTU31257_at	Metallothionein	Cellular process,Cellular homeostasis,Heavy metal ion homeostasis	.	-5.18	-3.22	.	VVTU31257_at VVTU31257_x_at
VVTU31503_at	VVTU31503_x_at	Metallothionein	Cellular process,Cellular homeostasis,Heavy metal ion homeostasis	.	1.73	.	.	VVTU31503_x_at VVTU31503_at
VVTU31503_x_at	VVTU31503_x_at	Metallothionein	Cellular process,Cellular homeostasis,Heavy metal ion homeostasis	.	.	-1.65	.	VVTU31503_x_at VVTU31503_at
VVTU31655_x_at	VVTU31655_x_at	Metallothionein	Cellular process,Cellular homeostasis,Heavy metal ion homeostasis	.	.	3.13	.	VVTU31655_x_at
VVTU31663_x_at	VIT_19s0014g02740	Metallothionein	Cellular process,Cellular homeostasis,Heavy metal ion homeostasis	.	-10.03	-3.89	-1.84	VVTU40402_x_at VVTU12279_at VVTU8060_at VVTU16721_x_at VVTU17056_x_at VVTU15096_x_at VVTU33371_x_at VVTU35253_x_at VVTU32637_x_at VVTU40403_x_at VVTU33647_x_at VVTU32637_at VVTU31417_at VVTU40288_x_at VVTU3837_x_at VVTU31663_x_at VVTU34226_x_at
VVTU32115_at	CB349070	Metallothionein	Cellular process,Cellular homeostasis,Heavy metal ion homeostasis	.	-2.84	-2.19	.	VVTU32115_at
VVTU32299_x_at	VVTU32299_x_at	Metallothionein	Cellular process,Cellular homeostasis,Heavy metal ion homeostasis	.	-2.26	-2.25	.	VVTU32299_x_at
VVTU32453_x_at	VVTU32453_x_at	Metallothionein	Cellular process,Cellular homeostasis,Heavy metal ion homeostasis	.	-4.26	-2.74	.	VVTU32453_x_at
VVTU32671_x_at	TC70769	Metallothionein	Cellular process,Cellular homeostasis,Heavy metal ion homeostasis	.	-3.01	-2.73	.	VVTU32157_at VVTU32671_x_at VVTU32157_x_at
VVTU32775_x_at	VVTU32775_x_at	Metallothionein	Cellular process,Cellular homeostasis,Heavy metal ion homeostasis	.	-4.01	-3.16	.	VVTU32775_x_at
VVTU32915_x_at	VVTU32915_x_at	Metallothionein	Cellular process,Cellular homeostasis,Heavy metal ion homeostasis	.	-1.89	.	.	VVTU32915_x_at
VVTU32984_x_at	VVTU32984_x_at	Metallothionein	Cellular process,Cellular homeostasis,Heavy metal ion homeostasis	.	-10.41	-4.11	.	VVTU32984_x_at
VVTU33163_x_at	VVTU33163_x_at	Metallothionein	Cellular process,Cellular homeostasis,Heavy metal ion homeostasis	.	.	-2.63	-1.76	VVTU33163_x_at
VVTU33371_x_at	VIT_19s0014g02740	Metallothionein	Cellular process,Cellular homeostasis,Heavy metal ion homeostasis	.	-1.57	.	.	VVTU40402_x_at VVTU12279_at VVTU8060_at VVTU16721_x_at VVTU17056_x_at VVTU15096_x_at VVTU33371_x_at VVTU35253_x_at VVTU32637_x_at VVTU40403_x_at VVTU33647_x_at VVTU32637_at VVTU31417_at VVTU40288_x_at VVTU3837_x_at VVTU31663_x_at VVTU34226_x_at
VVTU33624_x_at	VVTU33624_x_at	Metallothionein	Cellular process,Cellular homeostasis,Heavy metal ion homeostasis	.	-3.05	-1.85	.	VVTU33624_x_at
VVTU33640_x_at	VVTU33640_x_at	Metallothionein	Cellular process,Cellular homeostasis,Heavy metal ion homeostasis	.	-5.68	-3.33	.	VVTU33640_x_at
VVTU33647_x_at	VIT_19s0014g02740	Metallothionein	Cellular process,Cellular homeostasis,Heavy metal ion homeostasis	.	-2.11	-2.49	-1.61	VVTU40402_x_at VVTU12279_at VVTU8060_at VVTU16721_x_at VVTU17056_x_at VVTU15096_x_at VVTU33371_x_at VVTU35253_x_at VVTU32637_x_at VVTU40403_x_at VVTU33647_x_at VVTU32637_at VVTU31417_at VVTU40288_x_at VVTU3837_x_at VVTU31663_x_at VVTU34226_x_at
VVTU33648_x_at	CB340222	Metallothionein	Cellular process,Cellular homeostasis,Heavy metal ion homeostasis	.	.	-1.68	.	VVTU33648_at VVTU33648_x_at
VVTU34226_x_at	VIT_19s0014g02740	Metallothionein	Cellular process,Cellular homeostasis,Heavy metal ion homeostasis	.	3.53	11.35	.	VVTU40402_x_at VVTU12279_at VVTU8060_at VVTU16721_x_at VVTU17056_x_at VVTU15096_x_at VVTU33371_x_at VVTU35253_x_at VVTU32637_x_at VVTU40403_x_at VVTU33647_x_at VVTU32637_at VVTU31417_at VVTU40288_x_at VVTU3837_x_at VVTU31663_x_at VVTU34226_x_at
VVTU35070_s_at	VIT_08s0007g00330	Metallothionein	Cellular process,Cellular homeostasis,Heavy metal ion homeostasis	.	-2.44	-4.77	2.37	VVTU21926_x_at VVTU14349_x_at VVTU12993_s_at VVTU35070_s_at VVTU13174_s_at VVTU14349_s_at VVTU13174_at VVTU13174_x_at VVTU20085_at VVTU38213_s_at
VVTU38213_s_at	VIT_08s0007g00330	Metallothionein	Cellular process,Cellular homeostasis,Heavy metal ion homeostasis	.	-3.98	-6.4	2.05	VVTU21926_x_at VVTU14349_x_at VVTU12993_s_at VVTU35070_s_at VVTU13174_s_at VVTU14349_s_at VVTU13174_at VVTU13174_x_at VVTU20085_at VVTU38213_s_at
VVTU3837_x_at	VIT_19s0014g02740	Metallothionein	Cellular process,Cellular homeostasis,Heavy metal ion homeostasis	.	-8.02	-2.37	-2.21	VVTU40402_x_at VVTU12279_at VVTU8060_at VVTU16721_x_at VVTU17056_x_at VVTU15096_x_at VVTU33371_x_at VVTU35253_x_at VVTU32637_x_at VVTU40403_x_at VVTU33647_x_at VVTU32637_at VVTU31417_at VVTU40288_x_at VVTU3837_x_at VVTU31663_x_at VVTU34226_x_at
VVTU39498_x_at	VIT_06s0004g04650	Metallothionein	Cellular process,Cellular homeostasis,Heavy metal ion homeostasis	.	.	.	1.65	VVTU40683_x_at VVTU3954_x_at VVTU39498_x_at
VVTU3954_x_at	VIT_06s0004g04650	Metallothionein	Cellular process,Cellular homeostasis,Heavy metal ion homeostasis	.	.	2	1.98	VVTU40683_x_at VVTU3954_x_at VVTU39498_x_at
VVTU40288_x_at	VIT_19s0014g02740	Metallothionein	Cellular process,Cellular homeostasis,Heavy metal ion homeostasis	.	-7.35	-2.4	-2.27	VVTU40402_x_at VVTU12279_at VVTU8060_at VVTU16721_x_at VVTU17056_x_at VVTU15096_x_at VVTU33371_x_at VVTU35253_x_at VVTU32637_x_at VVTU40403_x_at VVTU33647_x_at VVTU32637_at VVTU31417_at VVTU40288_x_at VVTU3837_x_at VVTU31663_x_at VVTU34226_x_at
VVTU40683_x_at	VIT_06s0004g04650	Metallothionein	Cellular process,Cellular homeostasis,Heavy metal ion homeostasis	.	.	2.09	2.11	VVTU40683_x_at VVTU3954_x_at VVTU39498_x_at
VVTU5737_x_at	CB350124	Metallothionein	Cellular process,Cellular homeostasis,Heavy metal ion homeostasis	.	-1.83	.	.	VVTU32593_x_at VVTU7451_x_at VVTU5737_x_at
VVTU7280_s_at	VIT_06s0004g04640	Metallothionein 2b	Cellular process,Cellular homeostasis,Heavy metal ion homeostasis	.	-8.39	-23.41	-16.01	VVTU13930_at VVTU7280_s_at
VVTU9423_at	VIT_05s0020g04600	Metallothionein	Cellular process,Cellular homeostasis,Heavy metal ion homeostasis	.	.	-2.93	-2.5	VVTU9423_at
VVTU12352_at	VIT_02s0025g03630	Cu2+-exporting ATPase HMA5 (HEAVY METAL ATPASE 5)	Cellular process,Cellular homeostasis,Heavy metal ion homeostasis,Copper homeostasis	.	2.71	1.97	2.33	VVTU12352_at VVTU15202_s_at
VVTU22528_at	VIT_06s0004g01890	Cu2+-exporting ATPase HMA5 (HEAVY METAL ATPASE 5)	Cellular process,Cellular homeostasis,Heavy metal ion homeostasis,Copper homeostasis	.	.	-1.91	.	VVTU22528_at VVTU30051_at
VVTU20759_at	VIT_05s0077g01160	Cytochrome cd1-nitrite reductase	Cellular process,Cellular macromolecular complex assembly,Protein complex assembly,Cytochrome complex assembly	.	.	.	1.68	VVTU20759_at VVTU34303_at
VVTU3345_s_at	VIT_09s0002g04190	Cytochrome c biogenesis protein	Cellular process,Cellular macromolecular complex assembly,Protein complex assembly,Cytochrome complex assembly	.	1.98	.	.	VVTU3345_s_at
VVTU4858_at	VIT_14s0006g02240	2-hydroxyacyl-CoA lyase 1	Cellular process,Cellular transport	.	1.71	3.13	1.83	VVTU4858_at VVTU15938_s_at
VVTU11922_s_at	VIT_03s0038g01470	ER lumen protein retaining receptor	Cellular process,Cellular transport,Protein trafficking	.	1.95	1.63	.	VVTU11922_s_at VVTU25578_s_at
VVTU12626_at	VIT_11s0016g03820	signal peptidase I	Cellular process,Cellular transport,Protein trafficking	.	.	-1.8	.	VVTU12626_at
VVTU12692_at	VIT_04s0023g01750	TVLP1	Cellular process,Cellular transport,Protein trafficking	.	.	.	-1.51	VVTU16371_at VVTU12692_at
VVTU13882_at	VIT_14s0060g01540	syntaxin 16	Cellular process,Cellular transport,Protein trafficking	.	.	.	1.79	VVTU13882_at
VVTU14426_at	VIT_07s0005g03490	VHS domain-containing protein	Cellular process,Cellular transport,Protein trafficking	.	.	1.76	.	VVTU14426_at
VVTU14559_at	VIT_12s0028g00470	component of oligomeric golgi complex 5	Cellular process,Cellular transport,Protein trafficking	.	.	1.61	.	VVTU14559_at VVTU20853_at
VVTU15061_at	VIT_16s0039g01850	Syntaxin 22	Cellular process,Cellular transport,Protein trafficking	.	1.58	.	.	VVTU15061_at VVTU11957_s_at
VVTU16005_at	VIT_04s0008g04350	syntaxin 5	Cellular process,Cellular transport,Protein trafficking	.	-2	.	.	VVTU34744_s_at VVTU16005_at
VVTU17335_at	VIT_17s0000g06860	SNAP25ous protein SNAP30	Cellular process,Cellular transport,Protein trafficking	.	1.69	2.23	1.74	VVTU17335_at
VVTU19208_s_at	VIT_05s0020g04150	emp24/gp25L/p24	Cellular process,Cellular transport,Protein trafficking	.	.	1.59	.	VVTU1976_at VVTU19208_s_at VVTU37932_at
VVTU20853_at	VIT_12s0028g00470	component of oligomeric golgi complex 5	Cellular process,Cellular transport,Protein trafficking	.	.	1.77	1.58	VVTU14559_at VVTU20853_at
VVTU21613_at	VIT_15s0046g01850	syntaxin of plants SYP7	Cellular process,Cellular transport,Protein trafficking	.	.	.	1.52	VVTU21613_at
VVTU23023_s_at	VIT_00s0216g00040	ER lumen protein retaining receptor	Cellular process,Cellular transport,Protein trafficking	.	1.6	1.65	1.68	VVTU23023_s_at
VVTU23510_at	VIT_19s0014g00120	signal peptidase I	Cellular process,Cellular transport,Protein trafficking	.	1.78	.	.	VVTU23510_at
VVTU25578_s_at	VIT_03s0038g01470	ER lumen protein retaining receptor	Cellular process,Cellular transport,Protein trafficking	.	1.74	1.6	1.54	VVTU11922_s_at VVTU25578_s_at
VVTU25737_at	VIT_18s0001g02030	signal peptidase 1	Cellular process,Cellular transport,Protein trafficking	.	2.18	2.42	2.51	VVTU25737_at
VVTU3091_at	VIT_08s0032g01150	syntaxin 1B/2/3/4	Cellular process,Cellular transport,Protein trafficking	.	1.92	4.46	3.81	VVTU3091_at
VVTU34744_s_at	VIT_04s0008g04350	syntaxin 5	Cellular process,Cellular transport,Protein trafficking	.	-2.32	.	.	VVTU34744_s_at VVTU16005_at
VVTU34880_s_at	VIT_08s0040g02130	syntaxin of plants SYP7	Cellular process,Cellular transport,Protein trafficking	.	1.71	.	.	VVTU34880_s_at
VVTU35092_at	VIT_01s0011g00670	SNAP25A protein	Cellular process,Cellular transport,Protein trafficking	.	.	.	-2.08	VVTU35092_at
VVTU35723_at	VIT_02s0012g01790	pattern formation protein (EMB30) (GNOM)	Cellular process,Cellular transport,Protein trafficking	.	.	1.6	.	VVTU35723_at VVTU26558_at
VVTU5713_at	VIT_08s0032g00440	Syntaxin 1B/2/3/4	Cellular process,Cellular transport,Protein trafficking	.	-1.85	-2.45	.	VVTU5713_at
VVTU5759_at	VIT_01s0182g00030	emp24/gp25L/p24 family protein	Cellular process,Cellular transport,Protein trafficking	.	-1.62	.	.	VVTU5759_at
VVTU762_at	VIT_04s0008g06640	endomembrane protein 70, TM4 ;	Cellular process,Cellular transport,Protein trafficking	.	-2.4	-1.63	-1.51	VVTU762_at
VVTU7718_at	VIT_11s0037g00210	endomembrane protein 70, TM4 ;	Cellular process,Cellular transport,Protein trafficking	.	-1.57	.	.	VVTU7718_at VVTU2353_at
VVTU9159_s_at	VIT_08s0007g02180	signal peptidase I	Cellular process,Cellular transport,Protein trafficking	.	.	-2.73	.	VVTU9159_s_at
VVTU9570_at	VIT_13s0067g00280	syntaxin 5	Cellular process,Cellular transport,Protein trafficking	.	.	1.57	1.57	VVTU9570_at
VVTU18766_s_at	VIT_01s0010g02370	signal recognition particle subunit 72 SRP72	Cellular process,Cellular transport,Protein trafficking,Protein targeting to membrane	.	1.52	.	.	VVTU7417_at VVTU18766_s_at
VVTU7417_at	VIT_01s0010g02370	signal recognition particle subunit 72 SRP72	Cellular process,Cellular transport,Protein trafficking,Protein targeting to membrane	.	1.59	.	1.51	VVTU7417_at VVTU18766_s_at
VVTU17239_at	VIT_11s0103g00300	metaxin	Cellular process,Cellular transport,Protein trafficking,Protein targeting to mitochondrion	.	1.57	.	.	VVTU17239_at
VVTU20956_at	VIT_05s0049g01870	import receptor subunit TOM22 homolog 2, Mitochondrial	Cellular process,Cellular transport,Protein trafficking,Protein targeting to mitochondrion	.	.	1.79	1.51	VVTU20956_at
VVTU10314_at	VIT_06s0004g04010	exocyst subunit EXO70 H7	Cellular process,Cellular transport,Protein trafficking,Vesicle-mediated trafficking	.	.	1.98	.	VVTU10314_at
VVTU1055_at	VIT_19s0014g01160	RAB GTPase RAB11	Cellular process,Cellular transport,Protein trafficking,Vesicle-mediated trafficking	.	.	-2.11	.	VVTU1055_at
VVTU11993_at	VIT_14s0060g00710	Synbindin TRAPPC4	Cellular process,Cellular transport,Protein trafficking,Vesicle-mediated trafficking	.	-1.61	-3.51	.	VVTU11993_at
VVTU12094_at	VIT_07s0191g00030	RAB GTPase RABA4A	Cellular process,Cellular transport,Protein trafficking,Vesicle-mediated trafficking	.	.	-1.91	.	VVTU12094_at
VVTU12242_at	VIT_18s0001g02250	RAB GTPase RABG3A	Cellular process,Cellular transport,Protein trafficking,Vesicle-mediated trafficking	.	.	.	1.53	VVTU14511_s_at VVTU12242_at
VVTU12865_s_at	VIT_05s0020g00750	NOVEL PLANT SNARE 13	Cellular process,Cellular transport,Protein trafficking,Vesicle-mediated trafficking	.	.	-1.56	.	VVTU1429_at VVTU12865_s_at
VVTU12931_s_at	VIT_06s0004g05550	RAB GTPase RABA2B	Cellular process,Cellular transport,Protein trafficking,Vesicle-mediated trafficking	.	.	1.68	.	VVTU16702_s_at VVTU12931_s_at
VVTU12983_at	VIT_01s0011g05330	clathrin assembly protein 8	Cellular process,Cellular transport,Protein trafficking,Vesicle-mediated trafficking	.	1.52	.	.	VVTU12983_at
VVTU1318_at	VIT_10s0003g02590	SH3 domain-containing protein 3 (SH3P3)	Cellular process,Cellular transport,Protein trafficking,Vesicle-mediated trafficking	.	.	.	-1.53	VVTU1318_at
VVTU13725_s_at	VIT_12s0035g01150	RAB GTPase FP8	Cellular process,Cellular transport,Protein trafficking,Vesicle-mediated trafficking	.	.	-1.96	-1.94	VVTU13725_s_at
VVTU13801_at	VIT_18s0001g12100	Auxilin	Cellular process,Cellular transport,Protein trafficking,Vesicle-mediated trafficking	.	-4.31	-3.82	-1.69	VVTU13801_at
VVTU1429_at	VIT_05s0020g00750	NOVEL PLANT SNARE 13	Cellular process,Cellular transport,Protein trafficking,Vesicle-mediated trafficking	.	.	-1.86	.	VVTU1429_at VVTU12865_s_at
VVTU1458_at	VIT_04s0023g03340	adaptor-related protein complex 2, sigma 1 sub	Cellular process,Cellular transport,Protein trafficking,Vesicle-mediated trafficking	.	.	-1.51	.	VVTU1458_at
VVTU15722_at	VIT_06s0080g00510	sec23/sec24 transport family	Cellular process,Cellular transport,Protein trafficking,Vesicle-mediated trafficking	.	-1.51	.	.	VVTU15722_at
VVTU15740_at	VIT_17s0000g07350	exocyst subunit EXO70 E2	Cellular process,Cellular transport,Protein trafficking,Vesicle-mediated trafficking	.	2.7	.	.	VVTU15740_at
VVTU15944_at	VIT_05s0124g00030	Epsin protein	Cellular process,Cellular transport,Protein trafficking,Vesicle-mediated trafficking	.	.	1.71	.	VVTU15944_at VVTU12283_s_at
VVTU17302_at	VIT_14s0006g01090	ADP-ribosylation factor-like A1A	Cellular process,Cellular transport,Protein trafficking,Vesicle-mediated trafficking	.	.	.	1.77	VVTU17302_at
VVTU17309_at	VIT_12s0057g00590	vacuolar protein sorting 11 (VPS11)	Cellular process,Cellular transport,Protein trafficking,Vesicle-mediated trafficking	.	.	1.82	.	VVTU28044_at VVTU28032_s_at VVTU17309_at
VVTU17362_at	VIT_10s0405g00070	RAB GTPase RABA5A	Cellular process,Cellular transport,Protein trafficking,Vesicle-mediated trafficking	.	-1.77	-1.76	.	VVTU17362_at
VVTU18266_s_at	VIT_11s0037g00110	transport protein particle (TRAPP) component Bet3	Cellular process,Cellular transport,Protein trafficking,Vesicle-mediated trafficking	.	.	-1.62	.	VVTU18266_s_at
VVTU18594_s_at	VIT_14s0060g00690	ADP-RIBOSYLATION FACTOR A1B	Cellular process,Cellular transport,Protein trafficking,Vesicle-mediated trafficking	.	.	-1.6	.	VVTU18594_s_at VVTU32893_s_at VVTU30077_s_at
VVTU20431_s_at	VIT_12s0057g00200	vesicle-associated membrane protein	Cellular process,Cellular transport,Protein trafficking,Vesicle-mediated trafficking	.	-2.5	-7.93	.	VVTU20431_s_at VVTU20906_at
VVTU20719_at	VVTU20719_at	RAB GTPase ARA3	Cellular process,Cellular transport,Protein trafficking,Vesicle-mediated trafficking	.	1.52	1.77	.	VVTU20719_at
VVTU21303_s_at	VIT_08s0007g04470	vacuolar protein sorting 37C	Cellular process,Cellular transport,Protein trafficking,Vesicle-mediated trafficking	.	.	1.98	1.6	VVTU21303_s_at
VVTU22978_s_at	VIT_05s0049g02110	sec20	Cellular process,Cellular transport,Protein trafficking,Vesicle-mediated trafficking	.	1.53	.	.	VVTU22978_s_at
VVTU23796_at	VVTU23796_at	protein transport protein Sec23A	Cellular process,Cellular transport,Protein trafficking,Vesicle-mediated trafficking	.	.	1.72	1.57	VVTU23796_at
VVTU24083_at	VIT_13s0019g05190	RAB GTPase RAB_ALPHA	Cellular process,Cellular transport,Protein trafficking,Vesicle-mediated trafficking	.	.	.	-2.03	VVTU24083_at
VVTU24844_at	VIT_04s0008g02340	exocyst subunit EXO70 protein	Cellular process,Cellular transport,Protein trafficking,Vesicle-mediated trafficking	.	1.79	.	1.61	VVTU7138_at VVTU24844_at
VVTU2598_at	VIT_07s0031g00030	endoplasmatic reticulum retrieval protein 1A	Cellular process,Cellular transport,Protein trafficking,Vesicle-mediated trafficking	.	.	1.88	.	VVTU2598_at
VVTU2653_at	VIT_08s0007g02300	VPS60,2 SNF7	Cellular process,Cellular transport,Protein trafficking,Vesicle-mediated trafficking	.	-2.16	.	.	VVTU2653_at
VVTU2669_at	VIT_19s0014g05310	Sec23/sec24 transport	Cellular process,Cellular transport,Protein trafficking,Vesicle-mediated trafficking	.	.	1.56	.	VVTU2669_at
VVTU26952_at	VIT_13s0067g01290	Clathrin heavy chain	Cellular process,Cellular transport,Protein trafficking,Vesicle-mediated trafficking	.	-1.91	.	.	VVTU2257_at VVTU26952_at
VVTU2741_at	VIT_06s0080g00800	Vesicle-associated membrane protein 714	Cellular process,Cellular transport,Protein trafficking,Vesicle-mediated trafficking	.	1.69	.	.	VVTU2741_at
VVTU27751_at	VVTU27751_at	ARE1	Cellular process,Cellular transport,Protein trafficking,Vesicle-mediated trafficking	.	-1.58	.	.	VVTU27751_at
VVTU28014_at	VIT_06s0004g04590	epsin N-terminal homology (ENTH) domain-containing	Cellular process,Cellular transport,Protein trafficking,Vesicle-mediated trafficking	.	.	2.23	.	VVTU28014_at
VVTU28044_at	VIT_12s0057g00590	vacuolar protein sorting 11 (VPS11)	Cellular process,Cellular transport,Protein trafficking,Vesicle-mediated trafficking	.	.	1.68	.	VVTU28044_at VVTU28032_s_at VVTU17309_at
VVTU28662_at	VIT_18s0089g00350	DYNAMIN-LIKE PROTEIN 6	Cellular process,Cellular transport,Protein trafficking,Vesicle-mediated trafficking	.	.	1.8	.	VVTU28662_at VVTU3335_at
VVTU2998_at	VIT_07s0005g02630	Protein transport protein SEC23	Cellular process,Cellular transport,Protein trafficking,Vesicle-mediated trafficking	.	1.66	1.68	.	VVTU2998_at VVTU13179_at
VVTU30077_s_at	VIT_14s0060g00690	ADP-RIBOSYLATION FACTOR A1B	Cellular process,Cellular transport,Protein trafficking,Vesicle-mediated trafficking	.	-2.11	-3.13	.	VVTU18594_s_at VVTU32893_s_at VVTU30077_s_at
VVTU3167_s_at	VIT_00s0203g00040	vesicle-associated membrane protein	Cellular process,Cellular transport,Protein trafficking,Vesicle-mediated trafficking	.	.	-1.84	-1.56	VVTU3167_s_at
VVTU3184_at	VIT_01s0011g01050	vacuolar sorting receptor 6	Cellular process,Cellular transport,Protein trafficking,Vesicle-mediated trafficking	.	1.69	4.15	2.45	VVTU3184_at
VVTU32893_s_at	VIT_14s0060g00690	ADP-RIBOSYLATION FACTOR A1B	Cellular process,Cellular transport,Protein trafficking,Vesicle-mediated trafficking	.	.	-1.65	.	VVTU18594_s_at VVTU32893_s_at VVTU30077_s_at
VVTU33006_at	VIT_07s0129g01090	ADP-ribosylation factor	Cellular process,Cellular transport,Protein trafficking,Vesicle-mediated trafficking	.	.	-1.6	-1.57	VVTU33006_at
VVTU33089_at	VIT_03s0038g04070	vacuolar protein sorting 9 (VPS9)	Cellular process,Cellular transport,Protein trafficking,Vesicle-mediated trafficking	.	.	-1.64	.	VVTU33089_at
VVTU3335_at	VIT_18s0089g00350	DYNAMIN-LIKE PROTEIN 6	Cellular process,Cellular transport,Protein trafficking,Vesicle-mediated trafficking	.	1.71	1.52	.	VVTU28662_at VVTU3335_at
VVTU3426_at	VVTU3426_at	vacuolar protein sorting 28	Cellular process,Cellular transport,Protein trafficking,Vesicle-mediated trafficking	.	.	.	1.76	VVTU3426_at
VVTU34973_at	VIT_02s0154g00500	VAP27-1 (VAMP/synaptobrevin-associated protein 27-1)	Cellular process,Cellular transport,Protein trafficking,Vesicle-mediated trafficking	.	-2.43	-3.53	-1.95	VVTU34973_at
VVTU37209_at	VIT_18s0001g06760	clathrin assembly protein 16	Cellular process,Cellular transport,Protein trafficking,Vesicle-mediated trafficking	.	.	.	-2.11	VVTU37209_at
VVTU3754_at	VIT_06s0061g00940	vacuolar protein sorting 41 (VPS41)	Cellular process,Cellular transport,Protein trafficking,Vesicle-mediated trafficking	.	.	1.89	.	VVTU3754_at
VVTU38175_s_at	VIT_15s0048g02590	vacuolar protein sorting 8 (VPS8)	Cellular process,Cellular transport,Protein trafficking,Vesicle-mediated trafficking	.	.	1.75	.	VVTU39668_at VVTU38175_s_at
VVTU3858_at	VIT_09s0002g01710	zeta-cop, subunit of COP-I complex	Cellular process,Cellular transport,Protein trafficking,Vesicle-mediated trafficking	.	.	.	-1.57	VVTU3858_at
VVTU40203_at	VIT_14s0108g01200	vesicle transport v-SNARE 13	Cellular process,Cellular transport,Protein trafficking,Vesicle-mediated trafficking	.	1.76	.	.	VVTU40203_at
VVTU4689_at	VIT_16s0098g01770	vesicle-associated membrane protein 72	Cellular process,Cellular transport,Protein trafficking,Vesicle-mediated trafficking	.	-3.32	-2.45	-2.15	VVTU4689_at
VVTU4845_at	VIT_07s0104g00480	Dynamin	Cellular process,Cellular transport,Protein trafficking,Vesicle-mediated trafficking	.	-1.79	.	.	VVTU4845_at
VVTU5481_at	VIT_13s0019g04720	vacuolar protein sorting 33	Cellular process,Cellular transport,Protein trafficking,Vesicle-mediated trafficking	.	-1.54	.	.	VVTU5481_at
VVTU5801_at	VIT_12s0057g00230	Pep3/Vps18/deep orange	Cellular process,Cellular transport,Protein trafficking,Vesicle-mediated trafficking	.	1.75	.	.	VVTU5801_at
VVTU5823_at	VIT_04s0008g05540	clathrin assembly protein 2	Cellular process,Cellular transport,Protein trafficking,Vesicle-mediated trafficking	.	.	-2.31	.	VVTU5823_at
VVTU610_at	VIT_09s0002g00910	Exocyst subunit EXO70 D1	Cellular process,Cellular transport,Protein trafficking,Vesicle-mediated trafficking	.	2.76	2.46	1.95	VVTU610_at
VVTU628_at	VIT_05s0020g04710	protein transport protein Sec23A	Cellular process,Cellular transport,Protein trafficking,Vesicle-mediated trafficking	.	1.57	1.85	1.86	VVTU628_at
VVTU6763_at	VIT_05s0136g00290	VAMP726 (VESICLE-ASSOCIATED MEMBRANE PROTEIN)	Cellular process,Cellular transport,Protein trafficking,Vesicle-mediated trafficking	.	.	-1.77	.	VVTU6763_at
VVTU6780_at	VIT_19s0014g01900	protein transport protein Sec24	Cellular process,Cellular transport,Protein trafficking,Vesicle-mediated trafficking	.	.	1.65	.	VVTU6780_at
VVTU7083_at	VIT_05s0020g01970	vesicle-associated membrane protein 27 VAP27-2	Cellular process,Cellular transport,Protein trafficking,Vesicle-mediated trafficking	.	-5.97	-3.06	.	VVTU7083_at
VVTU7138_at	VIT_04s0008g02340	exocyst subunit EXO70 protein	Cellular process,Cellular transport,Protein trafficking,Vesicle-mediated trafficking	.	.	.	1.6	VVTU7138_at VVTU24844_at
VVTU7276_at	VIT_17s0000g03430	Adaptor-related protein complex 3, delta 1 sub	Cellular process,Cellular transport,Protein trafficking,Vesicle-mediated trafficking	.	1.62	.	.	VVTU7276_at
VVTU7463_at	VIT_11s0016g05480	clathrin assembly protein 2	Cellular process,Cellular transport,Protein trafficking,Vesicle-mediated trafficking	.	2.15	1.84	1.75	VVTU7463_at
VVTU8052_at	VIT_05s0020g02390	clathrin-adaptor medium chain apm3	Cellular process,Cellular transport,Protein trafficking,Vesicle-mediated trafficking	.	-1.93	.	.	VVTU8052_at VVTU23915_at VVTU11627_at
VVTU8232_at	VIT_09s0002g04810	coatomer protein complex, subunit beta 2 (beta prime)	Cellular process,Cellular transport,Protein trafficking,Vesicle-mediated trafficking	.	-1.61	.	.	VVTU8232_at
VVTU8251_at	VIT_01s0011g01640	ARE1	Cellular process,Cellular transport,Protein trafficking,Vesicle-mediated trafficking	.	-2.66	.	.	VVTU8251_at
VVTU8253_s_at	VIT_04s0023g03860	Rac-like GTP-binding protein ARAC1 precursor (GTPase protein ROP3)	Cellular process,Cellular transport,Protein trafficking,Vesicle-mediated trafficking	.	-2.16	-1.88	-2.23	VVTU8253_s_at
VVTU8387_at	VIT_00s0189g00080	ADP-ribosylation factor	Cellular process,Cellular transport,Protein trafficking,Vesicle-mediated trafficking	.	-1.53	.	.	VVTU8387_at
VVTU8772_at	VIT_02s0012g00140	NOVEL PLANT SNARE 11	Cellular process,Cellular transport,Protein trafficking,Vesicle-mediated trafficking	.	-2.54	-2.56	-1.66	VVTU8772_at
VVTU8780_s_at	VIT_03s0091g00740	Vacuolar sorting receptor 3	Cellular process,Cellular transport,Protein trafficking,Vesicle-mediated trafficking	.	-1.8	.	.	VVTU2073_at VVTU8780_s_at
VVTU9236_at	VIT_04s0008g07360	ADP-ribosylation factor 3 (ARF3)	Cellular process,Cellular transport,Protein trafficking,Vesicle-mediated trafficking	.	1.57	.	.	VVTU9236_at
VVTU9343_at	VIT_08s0040g02730	exocyst subunit EXO70 H4	Cellular process,Cellular transport,Protein trafficking,Vesicle-mediated trafficking	.	1.78	3.18	7.77	VVTU9343_at
VVTU9490_s_at	VIT_13s0064g01300	RAB GTPase SMG1	Cellular process,Cellular transport,Protein trafficking,Vesicle-mediated trafficking	.	1.63	.	.	VVTU9490_s_at
VVTU956_at	VIT_00s0225g00220	adaptor-related protein complex 1, mu 1 subunit	Cellular process,Cellular transport,Protein trafficking,Vesicle-mediated trafficking	.	1.51	.	.	VVTU956_at
VVTU8406_at	VIT_18s0001g08140	ENHANCED SILENCING PHENOTYPE 4 ESP4 symplekin	cellular Processes and Signaling	.	1.79	.	1.54	VVTU8406_at
VVTU12421_s_at	VIT_08s0040g03250	DNA topoisomerase VIA (SPO11)	Development	.	-1.78	.	.	VVTU12421_s_at
VVTU12436_at	VVTU12436_at	myb RAD (Transcription factor RAD)	Development	.	-11.37	.	.	VVTU12436_at
VVTU1603_at	VIT_08s0007g01920	MYB DIVARICATA	Development	.	-1.76	-3.5	-2.14	VVTU1603_at
VVTU22024_at	VIT_15s0046g01130	myb TRIPTYCHON	Development	.	.	-2.21	-1.63	VVTU22024_at
VVTU2232_at	VIT_06s0004g06100	MYB DIVARICATA	Development	.	-1.64	-2.04	-1.86	VVTU2232_at
VVTU22747_s_at	VIT_09s0002g03610	MYB DIVARICATA	Development	.	.	-2.75	.	VVTU3464_at VVTU22747_s_at
VVTU2284_at	VIT_04s0008g00660	early flowering 3	Development	.	3.86	3.22	2.95	VVTU2284_at
VVTU26343_at	VIT_06s0080g00790	MYB DIVARICATA	Development	.	1.6	2.71	.	VVTU26343_at VVTU22242_at
VVTU28503_s_at	VIT_03s0063g02670	RADIALIS-like protein 6	Development	.	.	-2.33	.	VVTU28503_s_at VVTU8306_at
VVTU28517_at	VIT_06s0004g07910	ovate family protein 3 OFP3	Development	.	3.19	.	.	VVTU28517_at
VVTU34492_s_at	VIT_16s0050g02530	myb TRIPTYCHON	Development	.	-5.76	-18.23	-6.85	VVTU34492_s_at
VVTU37820_at	VIT_12s0028g03570	SPA3 (SPA1-RELATED 3)	Development	.	-3.17	.	.	VVTU37820_at
VVTU38295_at	VIT_04s0008g03240	BAM2 (big apical meristem 2)	Development	.	.	-4.79	.	VVTU38295_at
VVTU4304_at	VIT_15s0046g02560	GLABRA 3	Development	.	-3.18	-3.04	.	VVTU4304_at VVTU9098_at
VVTU4478_at	VIT_17s0000g04130	MYB DIVARICATA	Development	.	-2.89	-12.29	-9.36	VVTU4478_at
VVTU4499_at	VIT_00s1353g00010	BAM1 (big apical meristem 1)	Development	.	.	-3.98	-2.07	VVTU4499_at
VVTU5613_at	VIT_18s0001g15320	SEU3B protein	Development	.	2.23	1.9	.	VVTU5613_at
VVTU7377_at	VIT_08s0040g03070	TTG2 (TRANSPARENT TESTA GLABRA 2)	Development	.	-1.74	-1.84	-1.95	VVTU7377_at
VVTU7606_at	VIT_14s0030g01250	HASTY	Development	.	2.56	1.55	.	VVTU7606_at
VVTU7886_at	VIT_09s0002g04340	Glabra2	Development	.	.	-2.05	.	VVTU7886_at VVTU18708_at
VVTU9098_at	VIT_15s0046g02560	GLABRA 3	Development	.	-2.89	-4.29	.	VVTU4304_at VVTU9098_at
VVTU9487_at	VIT_18s0001g12610	RADIALIS-like protein 6	Development	.	.	-2.22	.	VVTU9487_at
VVTU9663_at	VIT_04s0044g01260	SEU3B protein	Development	.	.	-2.45	.	VVTU9663_at
VVTU7393_s_at	VIT_02s0012g01930	RCD1 (RADICAL-INDUCED CELL DEATH1)	Development,Cell growth and death,Cell death	.	-1.86	.	.	VVTU7393_s_at
VVTU11168_at	VIT_00s0921g00030	SRD2 (SHOOT REDIFFERENTIATION DEFECTIVE 2)	Development,Organ differentiation	.	.	.	1.65	VVTU11168_at
VVTU10082_at	VIT_17s0000g05000	SEPALLATA1	Development,Reproductive development	.	.	.	-2.05	VVTU10082_at VVTU36156_at
VVTU12921_s_at	VIT_11s0052g01800	CONSTANS-LIKE 5	Development,Reproductive development	.	-1.68	-1.52	-2.29	VVTU12921_s_at
VVTU1405_at	VIT_14s0083g00640	CONSTANS 2 (COL2)	Development,Reproductive development	.	-1.58	-2.23	.	VVTU1405_at VVTU5880_s_at
VVTU16213_s_at	VIT_04s0008g07340	CONSTANS-LIKE 4	Development,Reproductive development	.	-3.37	-1.56	.	VVTU16213_s_at
VVTU1659_at	VIT_01s0011g03520	CONSTANS-LIKE 16	Development,Reproductive development	.	.	-4.28	.	VVTU1659_at
VVTU18199_s_at	VIT_14s0068g01800	SEPALLATA3	Development,Reproductive development	.	.	1.79	1.96	VVTU18199_s_at VVTU12544_at
VVTU22418_at	VIT_12s0057g01350	CONSTANS-LIKE 9	Development,Reproductive development	.	3.31	2.51	3.13	VVTU22418_at
VVTU23282_at	VIT_17s0000g04990	MADS-box APETALA 1	Development,Reproductive development	.	.	-1.53	.	VVTU23282_at
VVTU3413_at	VIT_01s0011g00110	SEPALLATA1	Development,Reproductive development	.	-3.06	-2.76	-3.97	VVTU6473_s_at VVTU3413_at
VVTU4293_at	VIT_00s0194g00070	CONSTANS-LIKE 10	Development,Reproductive development	.	3.35	2.37	1.98	VVTU4293_at VVTU8638_at
VVTU5880_s_at	VIT_14s0083g00640	CONSTANS 2 (COL2)	Development,Reproductive development	.	.	-1.58	.	VVTU1405_at VVTU5880_s_at
VVTU6473_s_at	VIT_01s0011g00110	SEPALLATA1	Development,Reproductive development	.	-3.82	-3.41	-5.67	VVTU6473_s_at VVTU3413_at
VVTU6561_at	VIT_17s0000g03740	CONSTANS-LIKE 16	Development,Reproductive development	.	-1.59	.	.	VVTU6561_at
VVTU7620_at	VIT_14s0083g01030	MADS-box APETALA 1	Development,Reproductive development	.	-2.22	-9.02	-3.29	VVTU7620_at
VVTU1565_at	VIT_18s0001g00900	EMB1793	Development,Reproductive development,Embryo development	.	.	.	2.3	VVTU1565_at
VVTU593_at	VIT_04s0008g03110	EMB1611	Development,Reproductive development,Embryo development	.	-1.7	.	.	VVTU593_at VVTU38387_at
VVTU10764_at	VIT_05s0077g00710	flowering time control protein FCA	Development,Reproductive development,Flowering	.	1.8	1.53	.	VVTU10764_at VVTU39601_at
VVTU11114_at	VIT_05s0020g01420	FPF1 (FLOWERING PROMOTING FACTOR 1)	Development,Reproductive development,Flowering	.	-2.26	-7.16	.	VVTU11114_at
VVTU12541_at	VIT_15s0024g00930	VRN1 (REDUCED VERNALIZATION RESPONSE 1)	Development,Reproductive development,Flowering	.	1.9	.	1.92	VVTU12541_at
VVTU13638_at	VIT_06s0004g07920	WNK5 (Arabidopsis WNK kinase 5)	Development,Reproductive development,Flowering	.	-3.48	-2.09	.	VVTU13638_at VVTU7823_at
VVTU1454_at	VIT_01s0011g06210	CONSTANS interacting protein 6	Development,Reproductive development,Flowering	.	1.56	.	.	VVTU1454_at
VVTU1457_at	VVTU1457_at	casein kinase II subunit beta-2	Development,Reproductive development,Flowering	.	.	2.16	1.63	VVTU1457_at
VVTU15245_at	VIT_13s0019g00220	Flowering Locus Y FY	Development,Reproductive development,Flowering	.	1.58	.	.	VVTU15245_at
VVTU15662_at	VIT_00s0941g00020	CONSTANS interacting protein 6	Development,Reproductive development,Flowering	.	-2.34	-1.87	.	VVTU15662_at
VVTU20341_at	VIT_11s0016g02170	FVE gene	Development,Reproductive development,Flowering	.	.	-1.62	.	VVTU20341_at VVTU4375_at
VVTU20612_at	VIT_13s0064g00570	CONSTANS interacting protein 6	Development,Reproductive development,Flowering	.	-1.73	.	.	VVTU20612_at VVTU172_at
VVTU2454_s_at	VIT_18s0157g00020	GIGANTEA protein	Development,Reproductive development,Flowering	.	.	-1.84	-1.68	VVTU5307_at VVTU2454_s_at
VVTU2479_s_at	VIT_14s0081g00440	FLK (FLOWERING LOCUS KH DOMAIN)	Development,Reproductive development,Flowering	.	1.52	.	.	VVTU2479_s_at
VVTU2744_at	VIT_03s0038g00420	HEN4 (HUA ENHANCER 4)	Development,Reproductive development,Flowering	.	2.45	1.91	1.53	VVTU2744_at
VVTU29846_at	VIT_10s0003g05070	HEN1 (HUA ENHANCER 1)	Development,Reproductive development,Flowering	.	.	.	1.57	VVTU29846_at
VVTU3362_at	VIT_17s0000g07000	VIP4	Development,Reproductive development,Flowering	.	-1.94	.	.	VVTU3362_at
VVTU34465_at	VIT_18s0001g11360	VRN1 (REDUCED VERNALIZATION RESPONSE 1)	Development,Reproductive development,Flowering	.	.	-1.86	.	VVTU34465_at VVTU38016_at
VVTU3564_at	VIT_07s0129g00410	casein kinase II alpha chain 2	Development,Reproductive development,Flowering	.	.	-1.54	-1.53	VVTU3564_at
VVTU3734_at	VIT_19s0085g01180	HUA1 (ENHANCER OF AG-4 1)	Development,Reproductive development,Flowering	.	.	-1.88	.	VVTU3734_at VVTU39816_at
VVTU38139_s_at	VIT_07s0129g00270	casein kinase II alpha chain	Development,Reproductive development,Flowering	.	1.51	.	.	VVTU38139_s_at
VVTU38606_at	VIT_16s0100g00700	TFL1 (TERMINAL FLOWER 1)	Development,Reproductive development,Flowering	.	.	1.56	2.94	VVTU38606_at
VVTU39569_at	VIT_17s0000g07160	VIP4 (VERNALIZATION INDEPENDENCE 4)	Development,Reproductive development,Flowering	.	-2.03	.	.	VVTU39569_at
VVTU39601_at	VIT_05s0077g00710	flowering time control protein FCA	Development,Reproductive development,Flowering	.	2.07	.	1.81	VVTU10764_at VVTU39601_at
VVTU39816_at	VIT_19s0085g01180	HUA1 (ENHANCER OF AG-4 1)	Development,Reproductive development,Flowering	.	.	-1.86	.	VVTU3734_at VVTU39816_at
VVTU40510_at	VIT_04s0008g03660	embryonic flower 1	Development,Reproductive development,Flowering	.	1.9	1.61	.	VVTU40510_at
VVTU4375_at	VIT_11s0016g02170	FVE gene	Development,Reproductive development,Flowering	.	-1.56	-1.57	.	VVTU20341_at VVTU4375_at
VVTU5307_at	VIT_18s0157g00020	GIGANTEA protein	Development,Reproductive development,Flowering	.	.	-1.85	-1.75	VVTU5307_at VVTU2454_s_at
VVTU5797_at	VVTU5797_at	flowering time control protein FCA	Development,Reproductive development,Flowering	.	1.63	.	1.53	VVTU5797_at
VVTU7823_at	VIT_06s0004g07920	WNK5 (Arabidopsis WNK kinase 5)	Development,Reproductive development,Flowering	.	-4.18	.	.	VVTU13638_at VVTU7823_at
VVTU7961_at	VIT_08s0007g08060	zinc finger (HIT type) SEF	Development,Reproductive development,Flowering	.	-1.68	.	.	VVTU7961_at
VVTU8004_at	VIT_17s0000g02630	TFL1 (TERMINAL FLOWER 1)	Development,Reproductive development,Flowering	.	.	1.51	.	VVTU8004_at VVTU21142_s_at
VVTU8703_at	VIT_18s0001g08280	HEN4 (HUA ENHANCER 4)	Development,Reproductive development,Flowering	.	.	1.63	.	VVTU8703_at
VVTU8761_at	VIT_11s0016g01730	VIP3 (VERNALIZATION INDEPENDENCE 3)	Development,Reproductive development,Flowering	.	-1.61	-1.73	-1.59	VVTU8761_at
VVTU9253_at	VIT_17s0000g00850	FRIGIDA-LIKE 2	Development,Reproductive development,Flowering	.	.	.	1.65	VVTU9253_at
VVTU9326_at	GSVIVT00012870001	flowering locus T protein (FT)	Development,Reproductive development,Flowering	.	-1.54	-8.92	-2.13	VVTU9326_at
VVTU37754_at	VIT_05s0020g03670	MARD1 (MEDIATOR OF ABA-REGULATED DORMANCY 1)	Development,Reproductive development,Seed dormancy	.	-2.56	-2.52	-1.61	VVTU4382_at VVTU37754_at
VVTU4382_at	VIT_05s0020g03670	MARD1 (MEDIATOR OF ABA-REGULATED DORMANCY 1)	Development,Reproductive development,Seed dormancy	.	-2.32	-2.3	.	VVTU4382_at VVTU37754_at
VVTU13371_at	VIT_01s0011g00500	RUS1 (ROOT UVB SENSITIVE 1)	Development,Root development	.	.	-1.77	-1.69	VVTU13371_at
VVTU12835_at	VIT_11s0052g00970	AAA-type ATPase	Diverse functions,Gene family with diverse functions,AAA-type ATPase domain family	.	-3.28	.	-3.75	VVTU12835_at VVTU2267_at
VVTU17458_at	VIT_01s0010g02870	AAA-type ATPase	Diverse functions,Gene family with diverse functions,AAA-type ATPase domain family	.	-2.37	-2.99	-1.78	VVTU17458_at
VVTU1814_at	VIT_15s0048g02990	AAA-type ATPase	Diverse functions,Gene family with diverse functions,AAA-type ATPase domain family	.	3.46	2.14	3.89	VVTU1814_at
VVTU20990_at	VIT_15s0048g01720	fidgetin-like 1	Diverse functions,Gene family with diverse functions,AAA-type ATPase domain family	.	1.65	.	.	VVTU20990_at
VVTU21231_at	VIT_16s0050g01850	AAA-type ATPase	Diverse functions,Gene family with diverse functions,AAA-type ATPase domain family	.	.	.	1.88	VVTU21231_at VVTU24569_at
VVTU2267_at	VIT_11s0052g00970	AAA-type ATPase	Diverse functions,Gene family with diverse functions,AAA-type ATPase domain family	.	-2.98	-2.09	-3.72	VVTU12835_at VVTU2267_at
VVTU24569_at	VIT_16s0050g01850	AAA-type ATPase	Diverse functions,Gene family with diverse functions,AAA-type ATPase domain family	.	.	.	1.84	VVTU21231_at VVTU24569_at
VVTU3389_x_at	VIT_12s0035g00380	AAA-type ATPase	Diverse functions,Gene family with diverse functions,AAA-type ATPase domain family	.	-6.63	.	-2.74	VVTU3389_x_at VVTU30494_at VVTU863_s_at
VVTU5527_at	VIT_11s0016g03900	AAA-type ATPase	Diverse functions,Gene family with diverse functions,AAA-type ATPase domain family	.	1.88	4.46	2.04	VVTU5527_at
VVTU9962_at	VIT_14s0066g02040	chaperone BCS1 mitochondrial	Diverse functions,Gene family with diverse functions,AAA-type ATPase domain family	.	-2.34	.	-1.79	VVTU9962_at
VVTU10987_at	VIT_05s0102g00030	ankyrin repeat protein family	Diverse functions,Gene family with diverse functions,Ankyrin domain family	.	.	.	-2.96	VVTU20430_at VVTU10987_at
VVTU1406_at	VIT_04s0044g01670	ankyrin	Diverse functions,Gene family with diverse functions,Ankyrin domain family	.	-2.2	-3.19	-1.65	VVTU7304_at VVTU37703_at VVTU1406_at
VVTU15062_at	VIT_08s0040g02760	ankyrin repeat	Diverse functions,Gene family with diverse functions,Ankyrin domain family	.	1.81	.	.	VVTU15062_at
VVTU1686_s_at	VIT_00s0256g00110	Ankyrin repeat protein	Diverse functions,Gene family with diverse functions,Ankyrin domain family	.	.	-5.84	.	VVTU1686_s_at
VVTU1816_at	VIT_05s0094g01080	ankyrin protein kinase	Diverse functions,Gene family with diverse functions,Ankyrin domain family	.	-2.17	-2.17	-2.82	VVTU1816_at
VVTU2026_at	VIT_04s0008g05180	Ankyrin	Diverse functions,Gene family with diverse functions,Ankyrin domain family	.	.	-1.82	-1.52	VVTU2026_at
VVTU20938_at	VIT_02s0025g02840	ankyrin 3, epithelial isoform a	Diverse functions,Gene family with diverse functions,Ankyrin domain family	.	-3.16	-2.56	-1.63	VVTU20938_at
VVTU2497_at	VIT_00s0264g00130	Ankyrin repeat protein, chloroplast precursor (AKRP)	Diverse functions,Gene family with diverse functions,Ankyrin domain family	.	.	.	1.68	VVTU2497_at
VVTU2578_at	VIT_01s0011g05700	ankyrin repeat	Diverse functions,Gene family with diverse functions,Ankyrin domain family	.	.	-1.59	.	VVTU2578_at
VVTU26517_at	VIT_13s0019g02250	ankyrin	Diverse functions,Gene family with diverse functions,Ankyrin domain family	.	.	1.63	.	VVTU26517_at
VVTU29763_s_at	VIT_01s0182g00020	ankyrin repeat family protein	Diverse functions,Gene family with diverse functions,Ankyrin domain family	.	.	-1.93	-1.58	VVTU3027_at VVTU37273_s_at VVTU29763_s_at
VVTU34923_s_at	VIT_06s0004g04550	ankyrin repeat	Diverse functions,Gene family with diverse functions,Ankyrin domain family	.	.	-2.47	.	VVTU8745_s_at VVTU34923_s_at
VVTU35077_at	VIT_12s0059g00050	ankyrin repeat	Diverse functions,Gene family with diverse functions,Ankyrin domain family	.	-5.37	-2.68	-2.71	VVTU35077_at
VVTU35786_at	VVTU35786_at	Ankyrin	Diverse functions,Gene family with diverse functions,Ankyrin domain family	.	.	-1.9	.	VVTU35786_at
VVTU36008_at	VIT_05s0124g00530	ankyrin protein kinase	Diverse functions,Gene family with diverse functions,Ankyrin domain family	.	-2.11	-4.26	-1.59	VVTU36008_at
VVTU37077_at	VIT_14s0171g00410	ankyrin repeat	Diverse functions,Gene family with diverse functions,Ankyrin domain family	.	2.07	2.62	2.1	VVTU37077_at
VVTU38591_at	VIT_14s0108g00560	ankyrin repeat	Diverse functions,Gene family with diverse functions,Ankyrin domain family	.	-1.74	.	.	VVTU38591_at
VVTU39166_at	GSVIVT00003505001	ankyrin repeat	Diverse functions,Gene family with diverse functions,Ankyrin domain family	.	.	-1.59	.	VVTU39166_at
VVTU4052_at	VIT_18s0001g12470	ankyrin	Diverse functions,Gene family with diverse functions,Ankyrin domain family	.	-1.6	.	.	VVTU4052_at
VVTU425_at	VIT_16s0100g00690	ankyrin repeat	Diverse functions,Gene family with diverse functions,Ankyrin domain family	.	-1.86	-2.1	-1.52	VVTU425_at
VVTU5145_at	VIT_08s0007g00200	ankyrin repeat	Diverse functions,Gene family with diverse functions,Ankyrin domain family	.	2.21	2.81	2.1	VVTU5145_at
VVTU517_at	VIT_12s0059g00140	Ankyrin repeat protein	Diverse functions,Gene family with diverse functions,Ankyrin domain family	.	-4.99	.	.	VVTU517_at
VVTU5442_at	VIT_13s0106g00230	Ankyrin	Diverse functions,Gene family with diverse functions,Ankyrin domain family	.	-13.6	-5.8	-2.51	VVTU5442_at
VVTU596_at	VIT_19s0015g02380	ankyrin repeat	Diverse functions,Gene family with diverse functions,Ankyrin domain family	.	-1.99	-1.9	-2.15	VVTU596_at
VVTU6001_at	VIT_01s0010g01380	ankyrin repeat	Diverse functions,Gene family with diverse functions,Ankyrin domain family	.	-2.13	.	.	VVTU6001_at
VVTU6363_at	VIT_14s0081g00150	ankyrin	Diverse functions,Gene family with diverse functions,Ankyrin domain family	.	2.03	.	.	VVTU6363_at
VVTU6820_at	VIT_02s0087g00100	ankyrin repeat family	Diverse functions,Gene family with diverse functions,Ankyrin domain family	.	.	.	1.71	VVTU6820_at
VVTU7001_at	VIT_01s0010g02480	ankyrin repeat	Diverse functions,Gene family with diverse functions,Ankyrin domain family	.	1.91	.	.	VVTU7001_at
VVTU7304_at	VIT_04s0044g01670	ankyrin	Diverse functions,Gene family with diverse functions,Ankyrin domain family	.	-2.11	.	.	VVTU7304_at VVTU37703_at VVTU1406_at
VVTU8745_s_at	VIT_06s0004g04550	ankyrin repeat	Diverse functions,Gene family with diverse functions,Ankyrin domain family	.	.	-2.9	.	VVTU8745_s_at VVTU34923_s_at
VVTU9065_at	VIT_08s0040g02750	ankyrin repeat	Diverse functions,Gene family with diverse functions,Ankyrin domain family	.	.	1.6	.	VVTU9065_at
VVTU9293_at	VIT_00s0193g00110	Ankyrin repeat protein	Diverse functions,Gene family with diverse functions,Ankyrin domain family	.	-1.67	-3.09	.	VVTU9293_at
VVTU9734_at	VIT_07s0005g03630	Ankyrin	Diverse functions,Gene family with diverse functions,Ankyrin domain family	.	.	-2.4	-1.71	VVTU9734_at
VVTU980_s_at	VIT_01s0026g02340	ankyrin protein kinase	Diverse functions,Gene family with diverse functions,Ankyrin domain family	.	-2.38	-1.6	.	VVTU980_s_at
VVTU20600_at	VIT_14s0030g00500	Copine BON3 (BONZAI 3)	Diverse functions,Gene family with diverse functions,Copine family	.	1.86	1.93	1.83	VVTU20600_at VVTU25848_at
VVTU22943_at	VIT_14s0030g00540	Copine BON3 (BONZAI 3)	Diverse functions,Gene family with diverse functions,Copine family	.	.	.	1.57	VVTU22943_at
VVTU25848_at	VIT_14s0030g00500	Copine BON3 (BONZAI 3)	Diverse functions,Gene family with diverse functions,Copine family	.	2.34	2.18	3	VVTU20600_at VVTU25848_at
VVTU1182_s_at	VIT_18s0001g14270	gibberellin-regulated protein 1 (GASA1)	Diverse functions,Gene family with diverse functions,GASA family	.	-11.95	-23.22	-5.35	VVTU35173_at VVTU1182_s_at
VVTU15111_s_at	VIT_18s0001g09460	GASA5	Diverse functions,Gene family with diverse functions,GASA family	.	.	.	-1.84	VVTU15111_x_at VVTU4769_x_at VVTU17951_s_at VVTU17973_s_at VVTU18191_s_at VVTU19167_s_at VVTU19657_s_at VVTU12305_x_at VVTU18690_at VVTU15111_s_at VVTU4769_at VVTU4769_s_at VVTU12305_s_at VVTU12251_s_at
VVTU17951_s_at	VIT_18s0001g09460	GASA5	Diverse functions,Gene family with diverse functions,GASA family	.	.	.	-1.75	VVTU15111_x_at VVTU4769_x_at VVTU17951_s_at VVTU17973_s_at VVTU18191_s_at VVTU19167_s_at VVTU19657_s_at VVTU12305_x_at VVTU18690_at VVTU15111_s_at VVTU4769_at VVTU4769_s_at VVTU12305_s_at VVTU12251_s_at
VVTU17973_s_at	VIT_18s0001g09460	GASA5	Diverse functions,Gene family with diverse functions,GASA family	.	.	.	-1.77	VVTU15111_x_at VVTU4769_x_at VVTU17951_s_at VVTU17973_s_at VVTU18191_s_at VVTU19167_s_at VVTU19657_s_at VVTU12305_x_at VVTU18690_at VVTU15111_s_at VVTU4769_at VVTU4769_s_at VVTU12305_s_at VVTU12251_s_at
VVTU18191_s_at	VIT_18s0001g09460	GASA5	Diverse functions,Gene family with diverse functions,GASA family	.	.	.	-1.71	VVTU15111_x_at VVTU4769_x_at VVTU17951_s_at VVTU17973_s_at VVTU18191_s_at VVTU19167_s_at VVTU19657_s_at VVTU12305_x_at VVTU18690_at VVTU15111_s_at VVTU4769_at VVTU4769_s_at VVTU12305_s_at VVTU12251_s_at
VVTU19167_s_at	VIT_18s0001g09460	GASA5	Diverse functions,Gene family with diverse functions,GASA family	.	.	.	-1.72	VVTU15111_x_at VVTU4769_x_at VVTU17951_s_at VVTU17973_s_at VVTU18191_s_at VVTU19167_s_at VVTU19657_s_at VVTU12305_x_at VVTU18690_at VVTU15111_s_at VVTU4769_at VVTU4769_s_at VVTU12305_s_at VVTU12251_s_at
VVTU19657_s_at	VIT_18s0001g09460	GASA5	Diverse functions,Gene family with diverse functions,GASA family	.	.	.	-1.72	VVTU15111_x_at VVTU4769_x_at VVTU17951_s_at VVTU17973_s_at VVTU18191_s_at VVTU19167_s_at VVTU19657_s_at VVTU12305_x_at VVTU18690_at VVTU15111_s_at VVTU4769_at VVTU4769_s_at VVTU12305_s_at VVTU12251_s_at
VVTU22691_s_at	VIT_17s0000g06210	GASA like	Diverse functions,Gene family with diverse functions,GASA family	.	-1.88	.	-2.49	VVTU22691_s_at
VVTU35173_at	VIT_18s0001g14270	gibberellin-regulated protein 1 (GASA1)	Diverse functions,Gene family with diverse functions,GASA family	.	1.7	.	.	VVTU35173_at VVTU1182_s_at
VVTU35696_s_at	VIT_14s0108g00740	GASA4	Diverse functions,Gene family with diverse functions,GASA family	.	3.98	6.66	.	VVTU35696_s_at
VVTU4769_at	VIT_18s0001g09460	GASA5	Diverse functions,Gene family with diverse functions,GASA family	.	2.91	1.79	.	VVTU15111_x_at VVTU4769_x_at VVTU17951_s_at VVTU17973_s_at VVTU18191_s_at VVTU19167_s_at VVTU19657_s_at VVTU12305_x_at VVTU18690_at VVTU15111_s_at VVTU4769_at VVTU4769_s_at VVTU12305_s_at VVTU12251_s_at
VVTU4769_x_at	VIT_18s0001g09460	GASA5	Diverse functions,Gene family with diverse functions,GASA family	.	2.5	2.16	.	VVTU15111_x_at VVTU4769_x_at VVTU17951_s_at VVTU17973_s_at VVTU18191_s_at VVTU19167_s_at VVTU19657_s_at VVTU12305_x_at VVTU18690_at VVTU15111_s_at VVTU4769_at VVTU4769_s_at VVTU12305_s_at VVTU12251_s_at
VVTU5431_at	VIT_08s0007g05860	GASA like	Diverse functions,Gene family with diverse functions,GASA family	.	-2.18	.	-6.56	VVTU5431_at
VVTU10868_at	VIT_00s0316g00010	Disease resistance protein	Diverse functions,Gene family with diverse functions,NBS-LRR superfamily	.	.	.	2.74	VVTU10868_at
VVTU10907_at	VIT_00s0397g00010	HcrVf1 protein	Diverse functions,Gene family with diverse functions,NBS-LRR superfamily	.	.	.	1.97	VVTU10907_at
VVTU11049_at	VIT_18s0041g01700	TIR-NBS-LRR-TIR disease resistance protein	Diverse functions,Gene family with diverse functions,NBS-LRR superfamily	.	.	.	1.64	VVTU11049_at
VVTU11612_at	VVTU11612_at	Disease resistance family protein	Diverse functions,Gene family with diverse functions,NBS-LRR superfamily	.	.	2.38	.	VVTU11612_at
VVTU12812_at	VIT_07s0151g00470	Leucine-rich repeat family protein	Diverse functions,Gene family with diverse functions,NBS-LRR superfamily	.	-1.81	-2.91	.	VVTU12812_at
VVTU13362_s_at	VIT_12s0035g01250	disease resistance protein (NBS-LRR class)	Diverse functions,Gene family with diverse functions,NBS-LRR superfamily	.	-6.57	-9.54	3.04	VVTU13362_s_at
VVTU14982_at	VIT_19s0027g00010	Leucine-rich repeat family protein	Diverse functions,Gene family with diverse functions,NBS-LRR superfamily	.	.	1.6	.	VVTU14982_at
VVTU15530_at	VIT_03s0038g01770	disease resistance protein (CC-NBS-LRR class)	Diverse functions,Gene family with diverse functions,NBS-LRR superfamily	.	-1.78	1.69	.	VVTU15530_at
VVTU15713_s_at	VIT_10s0092g00590	leucine-rich repeat family	Diverse functions,Gene family with diverse functions,NBS-LRR superfamily	.	-2.12	-2.81	-2.59	VVTU15713_s_at
VVTU15993_at	VIT_12s0035g02090	Leucine-rich repeat family protein	Diverse functions,Gene family with diverse functions,NBS-LRR superfamily	.	.	.	2.04	VVTU15993_at
VVTU16001_at	VIT_09s0002g03980	RPS5 (RESISTANT TO P, SYRINGAE 5)	Diverse functions,Gene family with diverse functions,NBS-LRR superfamily	.	1.61	.	.	VVTU16001_at
VVTU1732_at	VIT_08s0007g06950	disease resistance-responsive	Diverse functions,Gene family with diverse functions,NBS-LRR superfamily	.	-6.11	-4.19	-2	VVTU1732_at
VVTU17515_at	VVTU17515_at	RPS2 (RESISTANT TO P, SYRINGAE 2)	Diverse functions,Gene family with diverse functions,NBS-LRR superfamily	.	-9.62	-2.59	.	VVTU17515_at
VVTU1798_at	VIT_04s0023g02840	leucine-rich repeat disease resistance protein	Diverse functions,Gene family with diverse functions,NBS-LRR superfamily	.	.	-3.22	.	VVTU1798_at
VVTU21216_at	VIT_14s0066g00760	disease resistance protein (NBS-LRR class)	Diverse functions,Gene family with diverse functions,NBS-LRR superfamily	.	.	.	-1.77	VVTU21216_at
VVTU23072_at	VIT_16s0022g00310	EIX receptor 2	Diverse functions,Gene family with diverse functions,NBS-LRR superfamily	.	.	.	1.85	VVTU23072_at
VVTU24369_at	DT014082	Leucine-rich repeat family protein	Diverse functions,Gene family with diverse functions,NBS-LRR superfamily	.	.	.	1.69	VVTU24369_at
VVTU257_at	VIT_05s0020g03030	Leucine-rich repeat family protein	Diverse functions,Gene family with diverse functions,NBS-LRR superfamily	.	.	1.79	3.54	VVTU257_at
VVTU28339_at	VVTU28339_at	EIX receptor 2	Diverse functions,Gene family with diverse functions,NBS-LRR superfamily	.	1.53	.	.	VVTU28339_at
VVTU28802_at	VIT_00s0160g00110	TIR-NBS-TIR type disease resistance protein	Diverse functions,Gene family with diverse functions,NBS-LRR superfamily	.	.	7.64	.	VVTU28802_at
VVTU30622_at	VIT_02s0033g00520	disease resistance protein (NBS-LRR class)	Diverse functions,Gene family with diverse functions,NBS-LRR superfamily	.	-1.65	.	.	VVTU9052_at VVTU30622_at
VVTU34204_s_at	VIT_08s0007g07000	disease resistance-responsive	Diverse functions,Gene family with diverse functions,NBS-LRR superfamily	.	-10.2	-12.72	.	VVTU34204_s_at
VVTU35316_at	VIT_13s0067g01490	NBS-LRR type disease resistance protein Rps1-k-1	Diverse functions,Gene family with diverse functions,NBS-LRR superfamily	.	-1.52	.	.	VVTU35316_at VVTU5181_at
VVTU35903_at	TC64868	TIR-NBS-LRR disease resistance	Diverse functions,Gene family with diverse functions,NBS-LRR superfamily	.	.	.	1.65	VVTU35903_at
VVTU37890_s_at	VIT_13s0147g00120	TIR-NBS-LRR-TIR disease resistance protein	Diverse functions,Gene family with diverse functions,NBS-LRR superfamily	.	.	1.54	.	VVTU6835_s_at VVTU30441_s_at VVTU37890_s_at
VVTU38263_at	VIT_10s0003g05030	Leucine-rich repeat family protein	Diverse functions,Gene family with diverse functions,NBS-LRR superfamily	.	.	-1.88	.	VVTU38263_at
VVTU39640_x_at	VIT_07s0197g00130	disease resistance protein (TIR-NBS-LRR class)	Diverse functions,Gene family with diverse functions,NBS-LRR superfamily	.	2.09	.	2.08	VVTU39640_x_at
VVTU40340_at	TC71010	disease resistance protein (TIR-NBS-LRR class)	Diverse functions,Gene family with diverse functions,NBS-LRR superfamily	.	.	.	-1.51	VVTU40340_at
VVTU4430_at	VIT_09s0002g08270	Leucine-rich repeat	Diverse functions,Gene family with diverse functions,NBS-LRR superfamily	.	1.82	.	.	VVTU4430_at
VVTU4615_at	VIT_10s0003g00120	Leucine-rich repeat family protein	Diverse functions,Gene family with diverse functions,NBS-LRR superfamily	.	.	-1.76	-1.66	VVTU4615_at
VVTU5154_at	VIT_18s0001g05780	Leucine-rich repeat family protein	Diverse functions,Gene family with diverse functions,NBS-LRR superfamily	.	.	.	-1.87	VVTU5154_at
VVTU6971_at	VIT_16s0050g00180	HcrVf1 protein	Diverse functions,Gene family with diverse functions,NBS-LRR superfamily	.	.	-5.59	.	VVTU6971_at
VVTU7482_at	VIT_09s0018g00780	HcrVf1 protein	Diverse functions,Gene family with diverse functions,NBS-LRR superfamily	.	1.91	.	2.11	VVTU7482_at
VVTU8928_at	VIT_02s0012g01010	Leucine-rich repeat	Diverse functions,Gene family with diverse functions,NBS-LRR superfamily	.	2.55	.	1.79	VVTU8928_at
VVTU9052_at	VIT_02s0033g00520	disease resistance protein (NBS-LRR class)	Diverse functions,Gene family with diverse functions,NBS-LRR superfamily	.	-1.86	-1.67	.	VVTU9052_at VVTU30622_at
VVTU9072_at	TC64775	NBS-LRR type disease resistance	Diverse functions,Gene family with diverse functions,NBS-LRR superfamily	.	.	.	-2.1	VVTU9072_at
VVTU10630_at	VIT_08s0040g03370	pentatricopeptide (PPR) repeat-containing	Diverse functions,Gene family with diverse functions,Pentatricopeptide domain family	.	.	-1.79	-1.51	VVTU10630_at VVTU24725_at
VVTU109_at	VIT_18s0001g00070	pentatricopeptide (PPR) repeat-containing protein	Diverse functions,Gene family with diverse functions,Pentatricopeptide domain family	.	.	-1.65	.	VVTU109_at
VVTU11055_at	VIT_03s0091g00440	pentatricopeptide (PPR) repeat-containing protein	Diverse functions,Gene family with diverse functions,Pentatricopeptide domain family	.	.	.	-1.73	VVTU11055_at
VVTU11233_at	VIT_07s0005g01780	pentatricopeptide (PPR) repeat-containing	Diverse functions,Gene family with diverse functions,Pentatricopeptide domain family	.	.	-1.62	.	VVTU11233_at
VVTU12797_at	VIT_06s0004g00160	Pentatricopeptide (PPR) repeat-containing protein	Diverse functions,Gene family with diverse functions,Pentatricopeptide domain family	.	2.52	1.81	1.91	VVTU12797_at
VVTU14558_at	VIT_14s0108g01490	pentatricopeptide (PPR) repeat-containing protein	Diverse functions,Gene family with diverse functions,Pentatricopeptide domain family	.	.	-1.77	.	VVTU14558_at
VVTU15324_at	VIT_18s0001g00640	pentatricopeptide (PPR) repeat-containing protein	Diverse functions,Gene family with diverse functions,Pentatricopeptide domain family	.	1.66	.	1.59	VVTU15324_at
VVTU15497_at	VIT_03s0038g04190	pentatricopeptide (PPR) repeat-containing protein	Diverse functions,Gene family with diverse functions,Pentatricopeptide domain family	.	.	-1.81	.	VVTU15497_at
VVTU16175_at	VIT_03s0063g00540	pentatricopeptide (PPR) repeat-containing protein	Diverse functions,Gene family with diverse functions,Pentatricopeptide domain family	.	1.55	.	.	VVTU16175_at
VVTU16215_s_at	VIT_00s0391g00010	pentatricopeptide (PPR) repeat-containing	Diverse functions,Gene family with diverse functions,Pentatricopeptide domain family	.	-3.92	-4.81	-3.78	VVTU35488_at VVTU16215_s_at
VVTU16876_at	VIT_04s0008g00480	pentatricopeptide (PPR) repeat-containing	Diverse functions,Gene family with diverse functions,Pentatricopeptide domain family	.	1.59	.	1.62	VVTU16876_at
VVTU192_at	VIT_01s0127g00660	pentatricopeptide (PPR) repeat-containing protein	Diverse functions,Gene family with diverse functions,Pentatricopeptide domain family	.	1.53	.	1.63	VVTU192_at
VVTU1981_at	VIT_05s0124g00060	pentatricopeptide (PPR) repeat-containing	Diverse functions,Gene family with diverse functions,Pentatricopeptide domain family	.	2.01	1.54	1.57	VVTU1981_at
VVTU20771_at	VIT_03s0017g01800	pentatricopeptide (PPR) repeat-containing protein	Diverse functions,Gene family with diverse functions,Pentatricopeptide domain family	.	1.91	.	1.73	VVTU20771_at
VVTU20962_at	VVTU20962_at	pentatricopeptide (PPR) repeat-containing	Diverse functions,Gene family with diverse functions,Pentatricopeptide domain family	.	2.07	.	2.07	VVTU20962_at
VVTU2425_at	VIT_14s0219g00200	pentatricopeptide (PPR) repeat-containing protein	Diverse functions,Gene family with diverse functions,Pentatricopeptide domain family	.	.	-1.56	.	VVTU2425_at
VVTU24708_at	VIT_11s0016g03700	pentatricopeptide (PPR) repeat-containing protein	Diverse functions,Gene family with diverse functions,Pentatricopeptide domain family	.	-1.77	.	.	VVTU24708_at
VVTU24715_at	VIT_02s0087g00600	pentatricopeptide (PPR) repeat-containing protein	Diverse functions,Gene family with diverse functions,Pentatricopeptide domain family	.	1.58	.	.	VVTU24715_at
VVTU24732_at	VIT_04s0008g05050	pentatricopeptide (PPR) repeat-containing protein	Diverse functions,Gene family with diverse functions,Pentatricopeptide domain family	.	.	.	1.78	VVTU24732_at
VVTU25291_at	VIT_10s0597g00040	pentatricopeptide (PPR) repeat-containing protein	Diverse functions,Gene family with diverse functions,Pentatricopeptide domain family	.	.	.	-1.53	VVTU25291_at VVTU35222_at
VVTU25466_at	VIT_14s0108g01060	pentatricopeptide (PPR) repeat-containing protein	Diverse functions,Gene family with diverse functions,Pentatricopeptide domain family	.	1.67	.	.	VVTU25466_at
VVTU26629_at	VIT_07s0191g00120	pentatricopeptide (PPR) repeat-containing protein	Diverse functions,Gene family with diverse functions,Pentatricopeptide domain family	.	1.62	1.93	1.56	VVTU26629_at
VVTU29997_at	VIT_14s0108g00600	pentatricopeptide (PPR) repeat-containing	Diverse functions,Gene family with diverse functions,Pentatricopeptide domain family	.	2.2	.	.	VVTU29997_at
VVTU30858_at	VIT_05s0094g00080	Pentatricopeptide repeat	Diverse functions,Gene family with diverse functions,Pentatricopeptide domain family	.	.	-2.7	-1.99	VVTU30858_at
VVTU33796_s_at	VIT_05s0029g00240	pentatricopeptide (PPR) repeat-containing	Diverse functions,Gene family with diverse functions,Pentatricopeptide domain family	.	-2.05	.	.	VVTU33796_s_at
VVTU34129_at	VIT_18s0001g14940	pentatricopeptide (PPR) repeat-containing	Diverse functions,Gene family with diverse functions,Pentatricopeptide domain family	.	1.52	.	.	VVTU34129_at
VVTU34173_at	VIT_00s0841g00030	pentatricopeptide (PPR) repeat-containing protein	Diverse functions,Gene family with diverse functions,Pentatricopeptide domain family	.	1.84	.	.	VVTU34173_at
VVTU34419_at	VIT_00s0941g00010	pentatricopeptide (PPR) repeat-containing	Diverse functions,Gene family with diverse functions,Pentatricopeptide domain family	.	1.9	.	.	VVTU34419_at
VVTU34534_at	VIT_10s0003g05670	pentatricopeptide (PPR) repeat-containing protein	Diverse functions,Gene family with diverse functions,Pentatricopeptide domain family	.	.	-1.69	.	VVTU34534_at
VVTU3527_at	VIT_00s1232g00030	pentatricopeptide (PPR) repeat-containing protein	Diverse functions,Gene family with diverse functions,Pentatricopeptide domain family	.	1.54	.	.	VVTU3527_at
VVTU35488_at	VIT_00s0391g00010	pentatricopeptide (PPR) repeat-containing	Diverse functions,Gene family with diverse functions,Pentatricopeptide domain family	.	-2.31	-2.71	-3.55	VVTU35488_at VVTU16215_s_at
VVTU35533_s_at	VIT_01s0127g00370	pentatricopeptide (PPR) repeat	Diverse functions,Gene family with diverse functions,Pentatricopeptide domain family	.	.	.	1.63	VVTU7278_at VVTU35533_s_at
VVTU37687_at	VIT_12s0028g00090	pentatricopeptide (PPR) repeat-containing protein	Diverse functions,Gene family with diverse functions,Pentatricopeptide domain family	.	1.99	.	.	VVTU37687_at
VVTU38097_at	VIT_10s0003g00160	pentatricopeptide (PPR) repeat-containing protein	Diverse functions,Gene family with diverse functions,Pentatricopeptide domain family	.	.	1.61	1.59	VVTU38097_at
VVTU38393_at	VIT_04s0023g01460	pentatricopeptide (PPR) repeat membrane-associated salt-inducible protein	Diverse functions,Gene family with diverse functions,Pentatricopeptide domain family	.	.	-1.63	.	VVTU19159_at VVTU38393_at
VVTU38508_at	VIT_06s0004g03230	pentatricopeptide (PPR) repeat-containing protein	Diverse functions,Gene family with diverse functions,Pentatricopeptide domain family	.	1.51	.	.	VVTU38508_at
VVTU6341_at	VIT_05s0020g02590	pentatricopeptide (PPR) repeat-containing protein	Diverse functions,Gene family with diverse functions,Pentatricopeptide domain family	.	1.76	1.53	.	VVTU6341_at
VVTU6449_at	VIT_15s0046g01830	pentatricopeptide (PPR) repeat-containing protein	Diverse functions,Gene family with diverse functions,Pentatricopeptide domain family	.	.	.	1.98	VVTU8727_at VVTU6449_at
VVTU6839_at	VIT_06s0009g03210	pentatricopeptide (PPR) repeat-containing protein	Diverse functions,Gene family with diverse functions,Pentatricopeptide domain family	.	.	1.84	2.16	VVTU6839_at
VVTU7421_at	VIT_14s0108g00970	pentatricopeptide (PPR) repeat	Diverse functions,Gene family with diverse functions,Pentatricopeptide domain family	.	3.15	3.87	2.81	VVTU7421_at
VVTU8029_at	VIT_08s0040g01750	pentatricopeptide (PPR) repeat	Diverse functions,Gene family with diverse functions,Pentatricopeptide domain family	.	.	-1.82	.	VVTU8029_at
VVTU8727_at	VIT_15s0046g01830	pentatricopeptide (PPR) repeat-containing protein	Diverse functions,Gene family with diverse functions,Pentatricopeptide domain family	.	.	.	1.68	VVTU8727_at VVTU6449_at
VVTU9132_at	VIT_08s0007g04970	pentatricopeptide (PPR) repeat-containing	Diverse functions,Gene family with diverse functions,Pentatricopeptide domain family	.	2.65	4.82	3.28	VVTU9132_at
VVTU9262_at	VIT_07s0104g00910	pentatricopeptide (PPR) repeat-containing protein	Diverse functions,Gene family with diverse functions,Pentatricopeptide domain family	.	1.72	.	1.61	VVTU9262_at
VVTU9345_at	VIT_02s0087g00950	Pentatricopeptide repeat	Diverse functions,Gene family with diverse functions,Pentatricopeptide domain family	.	2.23	.	1.56	VVTU9345_at
VVTU9608_at	VIT_14s0083g00610	pentatricopeptide (PPR) repeat-containing protein	Diverse functions,Gene family with diverse functions,Pentatricopeptide domain family	.	.	-2.35	.	VVTU9608_at
VVTU9964_at	VVTU9964_at	pentatricopeptide (PPR) repeat	Diverse functions,Gene family with diverse functions,Pentatricopeptide domain family	.	.	.	-2.2	VVTU9964_at
VVTU9998_at	VIT_08s0058g00760	pentatricopeptide (PPR) repeat-containing protein	Diverse functions,Gene family with diverse functions,Pentatricopeptide domain family	.	1.7	1.92	.	VVTU9998_at
VVTU12510_s_at	VIT_10s0003g04070	Metallo-beta-lactamase	Metabolism	.	.	1.66	.	VVTU12510_s_at
VVTU13784_at	VIT_08s0007g05350	haloacid dehalogenase hydrolase	Metabolism	.	-2.85	-2.7	-2.83	VVTU13784_at VVTU17714_s_at
VVTU16325_at	VIT_04s0008g00450	haloacid dehalogenase hydrolase	Metabolism	.	-2.41	.	-1.73	VVTU16325_at
VVTU1646_at	VIT_12s0059g00890	Dienelactone hydrolase	Metabolism	.	.	.	-2.42	VVTU1646_at
VVTU1660_at	VIT_01s0011g01160	Haloacid dehalogenase hydrolase	Metabolism	.	4.69	5.07	7.44	VVTU1660_at
VVTU17714_s_at	VIT_08s0007g05350	haloacid dehalogenase hydrolase	Metabolism	.	-2.97	-3.15	-3.04	VVTU13784_at VVTU17714_s_at
VVTU18026_s_at	VIT_08s0007g00540	haloacid dehalogenase hydrolase	Metabolism	.	-1.62	.	.	VVTU7643_at VVTU18026_s_at VVTU14375_s_at
VVTU1889_s_at	VIT_17s0000g09910	Haloacid dehalogenase hydrolase	Metabolism	.	.	-2.25	.	VVTU1673_at VVTU1889_s_at
VVTU2167_s_at	VIT_02s0012g00760	Haloacid dehalogenase hydrolase	Metabolism	.	.	2.47	.	VVTU2167_s_at VVTU39910_s_at
VVTU30935_at	VIT_07s0005g02420	Haloacid dehalogenase hydrolase	Metabolism	.	.	-4.16	.	VVTU30935_at
VVTU34512_s_at	VIT_00s0324g00110	Haloacid dehalogenase hydrolase	Metabolism	.	-1.8	-2.19	.	VVTU34512_s_at
VVTU38313_at	VIT_17s0000g01640	Metallo-beta-lactamase EMB2746	Metabolism	.	.	-1.77	-1.74	VVTU38313_at
VVTU3970_at	VIT_10s0003g02770	Pterin-4-alpha-carbinolamine dehydratase	Metabolism	.	1.6	.	1.87	VVTU3970_at
VVTU39910_s_at	VIT_02s0012g00760	Haloacid dehalogenase hydrolase	Metabolism	.	.	2.38	.	VVTU2167_s_at VVTU39910_s_at
VVTU4658_at	VIT_13s0067g02440	Haloacid dehalogenase hydrolase	Metabolism	.	1.53	.	.	VVTU4658_at
VVTU488_at	VIT_18s0041g00350	Dienelactone hydrolase	Metabolism	.	-1.94	-3.7	.	VVTU488_at
VVTU5051_at	VIT_00s0194g00110	4-nitrophenylphosphatase	Metabolism	.	1.56	2.43	2.09	VVTU5051_at
VVTU6687_at	VIT_05s0020g03190	Haloacid dehalogenase hydrolase	Metabolism	.	1.62	6.43	2.45	VVTU6687_at
VVTU7401_at	VIT_14s0060g01030	Haloacid dehalogenase hydrolase	Metabolism	.	-1.61	-2.29	.	VVTU7401_at
VVTU7643_at	VIT_08s0007g00540	haloacid dehalogenase hydrolase	Metabolism	.	.	.	-2.05	VVTU7643_at VVTU18026_s_at VVTU14375_s_at
VVTU965_at	VIT_02s0025g04540	beta-lactamase, class A	Metabolism	.	-2.25	.	-1.76	VVTU965_at
VVTU999_s_at	VIT_06s0004g05020	Haloacid dehalogenase hydrolase	Metabolism	.	-1.89	.	-3.31	VVTU13938_at VVTU999_s_at
VVTU15273_at	VIT_17s0000g07670	betaine-aldehyde dehydrogenase	Metabolism,Cellular metabolism,Amino acid derivative metabolism,Glycine betaine biosynthesis	.	.	.	2.38	VVTU15273_at
VVTU5458_at	VIT_14s0060g01190	nicotianamine synthase	Metabolism,Cellular metabolism,Amino acid derivative metabolism,Nicotianamine biosynthesis	.	-5.68	-8.75	-19.86	VVTU5458_at
VVTU16343_at	VIT_12s0035g01920	methionine S-methyltransferase	Metabolism,Cellular metabolism,Amino acid derivative metabolism,S-adenosylmethionine metabolism	.	1.52	2.67	1.85	VVTU24868_at VVTU16343_at
VVTU29355_at	VIT_01s0011g04560	S locus-linked protein SLL2	Metabolism,Cellular metabolism,Amino acid derivative metabolism,S-adenosylmethionine metabolism	.	1.73	.	.	VVTU34475_at VVTU29355_at VVTU23657_at
VVTU34475_at	VIT_01s0011g04560	S locus-linked protein SLL2	Metabolism,Cellular metabolism,Amino acid derivative metabolism,S-adenosylmethionine metabolism	.	1.74	.	.	VVTU34475_at VVTU29355_at VVTU23657_at
VVTU8495_at	VIT_04s0008g03150	S-adenosyl-L-methionine-dependent methyltransferase mraW	Metabolism,Cellular metabolism,Amino acid derivative metabolism,S-adenosylmethionine metabolism	.	.	-1.79	.	VVTU8495_at
VVTU10179_at	VIT_11s0016g03000	Phosphoinositide 3-kinase regulatory subunit 4	Metabolism,Cellular metabolism,Cellular catabolism,Autophagy	.	.	1.58	.	VVTU10179_at VVTU11288_at
VVTU23306_at	VIT_02s0012g02270	Autophagy protein ATG5	Metabolism,Cellular metabolism,Cellular catabolism,Autophagy	.	1.62	.	.	VVTU23306_at VVTU25049_at
VVTU25049_at	VIT_02s0012g02270	Autophagy protein ATG5	Metabolism,Cellular metabolism,Cellular catabolism,Autophagy	.	1.73	1.58	.	VVTU23306_at VVTU25049_at
VVTU30801_at	VIT_07s0141g00440	Unc51-like kinase	Metabolism,Cellular metabolism,Cellular catabolism,Autophagy	.	.	2.14	.	VVTU30801_at
VVTU35861_at	VVTU35861_at	autophagy 8d (APG8d)	Metabolism,Cellular metabolism,Cellular catabolism,Autophagy	.	.	.	1.77	VVTU35861_at
VVTU8372_s_at	VIT_02s0154g00390	autophagy 8f (APG8f)	Metabolism,Cellular metabolism,Cellular catabolism,Autophagy	.	1.53	1.6	.	VVTU8372_s_at
VVTU9560_at	VIT_08s0007g01150	Unc51-like kinase	Metabolism,Cellular metabolism,Cellular catabolism,Autophagy	.	.	2.01	1.7	VVTU9560_at
VVTU13144_at	VIT_07s0005g00700	Epoxide hydrolase	Metabolism,Cellular metabolism,Epoxide hydrolase family	.	1.56	.	.	VVTU13144_at
VVTU13461_at	VIT_16s0098g01700	Epoxide hydrolase	Metabolism,Cellular metabolism,Epoxide hydrolase family	.	.	-1.55	-1.73	VVTU13461_at VVTU15525_s_at
VVTU13653_s_at	VIT_05s0077g01990	epoxide hydrolase 2	Metabolism,Cellular metabolism,Epoxide hydrolase family	.	.	.	-1.59	VVTU13653_s_at
VVTU15525_s_at	VIT_16s0098g01700	Epoxide hydrolase	Metabolism,Cellular metabolism,Epoxide hydrolase family	.	.	-2.09	-2.26	VVTU13461_at VVTU15525_s_at
VVTU2350_at	VIT_05s0077g02020	Epoxide hydrolase	Metabolism,Cellular metabolism,Epoxide hydrolase family	.	.	-3.62	-4.35	VVTU2350_at
VVTU2606_at	VIT_12s0059g00230	epoxide hydrolase 2	Metabolism,Cellular metabolism,Epoxide hydrolase family	.	-4.86	-2.2	-2.25	VVTU2606_at
VVTU35210_at	VIT_00s0370g00070	Epoxide hydrolase	Metabolism,Cellular metabolism,Epoxide hydrolase family	.	-3.12	-4.11	-3.98	VVTU35210_at
VVTU5791_at	VIT_00s0370g00060	epoxide hydrolase 2	Metabolism,Cellular metabolism,Epoxide hydrolase family	.	.	.	-1.72	VVTU5791_at
VVTU8656_at	VIT_04s0023g02610	epoxide hydrolase 2	Metabolism,Cellular metabolism,Epoxide hydrolase family	.	2.28	2.66	3.05	VVTU8656_at
VVTU1082_at	VIT_13s0106g00250	carboxylic ester hydrolase	Metabolism,Cellular metabolism,Esterase activity	.	-5.94	2.3	.	VVTU1082_at
VVTU11720_at	VIT_18s0089g00400	CARBOXYESTERASE18 CXE18	Metabolism,Cellular metabolism,Esterase activity	.	-1.98	-2.11	-1.72	VVTU11720_at
VVTU12545_s_at	VIT_03s0063g00820	CARBOXYESTERASE 12; CXE12	Metabolism,Cellular metabolism,Esterase activity	.	1.68	1.63	.	VVTU12545_s_at VVTU7839_s_at
VVTU13378_at	VIT_13s0106g00440	carboxylic ester hydrolase	Metabolism,Cellular metabolism,Esterase activity	.	.	-1.53	.	VVTU13378_at
VVTU13565_at	VIT_03s0063g00750	carboxylesterase CXE	Metabolism,Cellular metabolism,Esterase activity	.	-3.29	.	-2.24	VVTU6271_at VVTU13565_at
VVTU13931_s_at	VIT_16s0013g01410	serine esterase	Metabolism,Cellular metabolism,Esterase activity	.	.	.	1.63	VVTU35522_s_at VVTU13931_s_at VVTU36140_s_at
VVTU14930_at	VIT_09s0002g06010	Phospholipase/carboxylesterase	Metabolism,Cellular metabolism,Esterase activity	.	-1.97	-3.99	-1.63	VVTU14930_at VVTU35274_at
VVTU1494_at	VIT_13s0067g00730	carboxylic ester hydrolase	Metabolism,Cellular metabolism,Esterase activity	.	1.58	.	-1.65	VVTU1494_at
VVTU18974_s_at	VIT_04s0008g05120	phospholipase/carboxylesterase	Metabolism,Cellular metabolism,Esterase activity	.	-2.89	-7.96	-4.3	VVTU18974_s_at VVTU4414_at
VVTU2078_at	VIT_03s0063g00810	CARBOXYESTERASE 12; CXE12	Metabolism,Cellular metabolism,Esterase activity	.	.	2.37	.	VVTU2078_at
VVTU20931_at	VVTU20931_at	CARBOXYESTERASE 20 CXE20	Metabolism,Cellular metabolism,Esterase activity	.	-2.44	.	.	VVTU20931_at
VVTU25747_at	VIT_18s0001g10810	carboxylesterase CXE	Metabolism,Cellular metabolism,Esterase activity	.	-1.6	2.48	.	VVTU25747_at
VVTU25777_at	VIT_01s0011g02530	carboxylesterase	Metabolism,Cellular metabolism,Esterase activity	.	.	-1.89	.	VVTU25777_at
VVTU3326_at	VIT_03s0063g00710	CARBOXYESTERASE 12; CXE12	Metabolism,Cellular metabolism,Esterase activity	.	.	1.7	.	VVTU3326_at
VVTU34211_s_at	VIT_03s0063g00830	CARBOXYESTERASE 5 CXE5	Metabolism,Cellular metabolism,Esterase activity	.	.	.	-1.95	VVTU34211_s_at
VVTU35274_at	VIT_09s0002g06010	Phospholipase/carboxylesterase	Metabolism,Cellular metabolism,Esterase activity	.	-2.45	-3.56	-1.55	VVTU14930_at VVTU35274_at
VVTU37784_at	VIT_08s0032g00700	CXE carboxylesterase	Metabolism,Cellular metabolism,Esterase activity	.	.	.	-1.96	VVTU37784_at
VVTU4414_at	VIT_04s0008g05120	phospholipase/carboxylesterase	Metabolism,Cellular metabolism,Esterase activity	.	-2.35	-6.21	-3.77	VVTU18974_s_at VVTU4414_at
VVTU4856_at	VIT_14s0006g00430	carboxylesterase	Metabolism,Cellular metabolism,Esterase activity	.	1.84	2.79	1.87	VVTU4856_at
VVTU5529_at	VIT_03s0063g00780	CXE carboxylesterase	Metabolism,Cellular metabolism,Esterase activity	.	.	.	1.55	VVTU5529_at
VVTU6271_at	VIT_03s0063g00750	carboxylesterase CXE	Metabolism,Cellular metabolism,Esterase activity	.	-3.03	.	-2.19	VVTU6271_at VVTU13565_at
VVTU6347_at	VIT_18s0001g10800	carboxylesterase CXE	Metabolism,Cellular metabolism,Esterase activity	.	-2.39	-2.24	-2.41	VVTU6347_at
VVTU7176_at	VIT_03s0063g00770	CARBOXYESTERASE 12; CXE12	Metabolism,Cellular metabolism,Esterase activity	.	.	.	-1.6	VVTU7176_at
VVTU7298_at	VIT_03s0063g00800	CARBOXYESTERASE 12; CXE12	Metabolism,Cellular metabolism,Esterase activity	.	-1.77	-3.38	.	VVTU7298_at
VVTU7839_s_at	VIT_03s0063g00820	CARBOXYESTERASE 12; CXE12	Metabolism,Cellular metabolism,Esterase activity	.	1.73	1.55	.	VVTU12545_s_at VVTU7839_s_at
VVTU803_s_at	VIT_11s0016g04850	carboxylic ester hydrolase	Metabolism,Cellular metabolism,Esterase activity	.	.	-2.01	-1.62	VVTU803_s_at
VVTU12520_s_at	VIT_01s0011g06450	deoxymugineic acid synthase	Metabolism,Cellular metabolism,Iron metabolism,Iron assimilation	.	-2.63	-1.52	.	VVTU2504_s_at VVTU12520_s_at
VVTU16029_at	VIT_12s0035g02150	FERRIC REDUCTION OXIDASE 7 FRO7	Metabolism,Cellular metabolism,Iron metabolism,Iron assimilation	.	-3.55	-6.46	.	VVTU40848_s_at VVTU16029_at
VVTU2504_s_at	VIT_01s0011g06450	deoxymugineic acid synthase	Metabolism,Cellular metabolism,Iron metabolism,Iron assimilation	.	-2.59	.	.	VVTU2504_s_at VVTU12520_s_at
VVTU40848_s_at	VIT_12s0035g02150	FERRIC REDUCTION OXIDASE 7 FRO7	Metabolism,Cellular metabolism,Iron metabolism,Iron assimilation	.	-3.8	-11.55	.	VVTU40848_s_at VVTU16029_at
VVTU9442_s_at	VIT_15s0046g01900	FERRIC REDUCTION OXIDASE 2	Metabolism,Cellular metabolism,Iron metabolism,Iron assimilation	.	2.09	3.7	1.92	VVTU9442_s_at
VVTU11883_at	VIT_17s0000g02400	Toc64 (translocon outer membrane complex 64)	Metabolism,Cellular metabolism,Nitrogen metabolism	.	1.53	1.58	.	VVTU11883_at
VVTU13048_s_at	VIT_07s0129g00300	formamidase, putative / formamide amidohydrolase, putative	Metabolism,Cellular metabolism,Nitrogen metabolism	.	-1.94	-7.36	-2.52	VVTU21491_s_at VVTU13048_s_at
VVTU13950_s_at	VIT_08s0007g07400	Glutamate dehydrogenase 1	Metabolism,Cellular metabolism,Nitrogen metabolism	.	-9.22	-20.03	-5.66	VVTU38390_at VVTU13950_s_at VVTU35073_at
VVTU14965_s_at	VVTU14965_s_at	Glutamine synthetase cytosolic isozyme 2	Metabolism,Cellular metabolism,Nitrogen metabolism	.	.	.	1.53	VVTU14965_s_at
VVTU16312_at	VIT_02s0241g00110	Aminomethyltransferase	Metabolism,Cellular metabolism,Nitrogen metabolism	.	1.71	.	.	VVTU16312_at
VVTU21483_s_at	VIT_09s0002g02530	NADP-specific glutamate dehydrogenase	Metabolism,Cellular metabolism,Nitrogen metabolism	.	.	.	1.91	VVTU16338_at VVTU21483_s_at
VVTU21491_s_at	VIT_07s0129g00300	formamidase, putative / formamide amidohydrolase, putative	Metabolism,Cellular metabolism,Nitrogen metabolism	.	-4.51	-14.14	-3.12	VVTU21491_s_at VVTU13048_s_at
VVTU23036_s_at	VIT_17s0000g01910	Glutamine synthetase cytosolic isozyme 1	Metabolism,Cellular metabolism,Nitrogen metabolism	.	1.85	1.64	.	VVTU37065_x_at VVTU23036_s_at VVTU33904_s_at VVTU8122_at VVTU25816_s_at
VVTU25355_at	CO818805	Amidase	Metabolism,Cellular metabolism,Nitrogen metabolism	.	-1.99	.	-2.31	VVTU25355_at
VVTU25816_s_at	VIT_17s0000g01910	Glutamine synthetase cytosolic isozyme 1	Metabolism,Cellular metabolism,Nitrogen metabolism	.	1.92	1.9	.	VVTU37065_x_at VVTU23036_s_at VVTU33904_s_at VVTU8122_at VVTU25816_s_at
VVTU2584_at	VIT_10s0116g01540	Aminomethyltransferase	Metabolism,Cellular metabolism,Nitrogen metabolism	.	-2.48	-5.17	-2.83	VVTU2584_at VVTU28105_s_at
VVTU28105_s_at	VIT_10s0116g01540	Aminomethyltransferase	Metabolism,Cellular metabolism,Nitrogen metabolism	.	-2.8	-4.6	-2.94	VVTU2584_at VVTU28105_s_at
VVTU28430_s_at	VIT_18s0001g09910	L-asparaginase	Metabolism,Cellular metabolism,Nitrogen metabolism	.	-8.64	-13.71	-6.1	VVTU2975_at VVTU28430_s_at
VVTU29567_s_at	VIT_02s0033g00800	nitrilase 4 (NIT4)	Metabolism,Cellular metabolism,Nitrogen metabolism	.	1.63	2.49	.	VVTU6947_at VVTU29567_s_at
VVTU2975_at	VIT_18s0001g09910	L-asparaginase	Metabolism,Cellular metabolism,Nitrogen metabolism	.	-6.16	-11.31	-5.77	VVTU2975_at VVTU28430_s_at
VVTU33904_s_at	VIT_17s0000g01910	Glutamine synthetase cytosolic isozyme 1	Metabolism,Cellular metabolism,Nitrogen metabolism	.	2.04	1.56	.	VVTU37065_x_at VVTU23036_s_at VVTU33904_s_at VVTU8122_at VVTU25816_s_at
VVTU34561_s_at	VIT_16s0039g02750	NADH glutamate dehydrogenase	Metabolism,Cellular metabolism,Nitrogen metabolism	.	-3.49	2.37	.	VVTU34561_s_at
VVTU35073_at	VIT_08s0007g07400	Glutamate dehydrogenase 1	Metabolism,Cellular metabolism,Nitrogen metabolism	.	-6.62	-4.8	-5.34	VVTU38390_at VVTU13950_s_at VVTU35073_at
VVTU36122_at	VIT_03s0038g02010	Amidase	Metabolism,Cellular metabolism,Nitrogen metabolism	.	-1.73	.	-1.69	VVTU36122_at
VVTU37065_x_at	VIT_17s0000g01910	Glutamine synthetase cytosolic isozyme 1	Metabolism,Cellular metabolism,Nitrogen metabolism	.	1.85	1.61	.	VVTU37065_x_at VVTU23036_s_at VVTU33904_s_at VVTU8122_at VVTU25816_s_at
VVTU38390_at	VIT_08s0007g07400	Glutamate dehydrogenase 1	Metabolism,Cellular metabolism,Nitrogen metabolism	.	.	-2.32	-1.99	VVTU38390_at VVTU13950_s_at VVTU35073_at
VVTU38612_x_at	VIT_03s0017g01240	2-nitropropane dioxygenase	Metabolism,Cellular metabolism,Nitrogen metabolism	.	-1.6	-1.63	-1.6	VVTU2957_at VVTU38612_x_at
VVTU4822_at	VIT_03s0038g02000	Amidase	Metabolism,Cellular metabolism,Nitrogen metabolism	.	.	1.82	.	VVTU4822_at VVTU7207_at
VVTU6021_at	VIT_15s0046g03410	L-asparaginase	Metabolism,Cellular metabolism,Nitrogen metabolism	.	1.58	.	.	VVTU6021_at
VVTU6145_s_at	VIT_07s0129g00290	formamidase, putative / formamide amidohydrolase, putative	Metabolism,Cellular metabolism,Nitrogen metabolism	.	-2.29	-4.05	-2.92	VVTU6145_s_at
VVTU6947_at	VIT_02s0033g00800	nitrilase 4 (NIT4)	Metabolism,Cellular metabolism,Nitrogen metabolism	.	1.77	3.24	.	VVTU6947_at VVTU29567_s_at
VVTU8122_at	VIT_17s0000g01910	Glutamine synthetase cytosolic isozyme 1	Metabolism,Cellular metabolism,Nitrogen metabolism	.	.	.	-1.58	VVTU37065_x_at VVTU23036_s_at VVTU33904_s_at VVTU8122_at VVTU25816_s_at
VVTU8250_at	VIT_07s0031g02700	Amidase	Metabolism,Cellular metabolism,Nitrogen metabolism	.	.	-2.94	.	VVTU8250_at
VVTU966_at	VIT_14s0128g00320	Amidase	Metabolism,Cellular metabolism,Nitrogen metabolism	.	.	-2.37	-1.93	VVTU966_at
VVTU977_at	VIT_08s0007g05410	Cystathionine beta-lyase	Metabolism,Cellular metabolism,Nitrogen metabolism	.	1.59	.	.	VVTU977_at
VVTU27834_at	VIT_02s0025g04560	copper amine oxidase	Metabolism,Cellular metabolism,Nitrogen metabolism,Amine metabolism	.	.	.	1.63	VVTU2983_s_at VVTU27834_at
VVTU28144_at	VIT_13s0019g04820	amine oxidase FLD (FLOWERING LOCUS D)	Metabolism,Cellular metabolism,Nitrogen metabolism,Amine metabolism	.	1.63	1.55	.	VVTU28144_at VVTU28134_at
VVTU2983_s_at	VIT_02s0025g04560	copper amine oxidase	Metabolism,Cellular metabolism,Nitrogen metabolism,Amine metabolism	.	.	.	1.52	VVTU2983_s_at VVTU27834_at
VVTU37047_at	VIT_17s0000g09100	Copper amine oxidase	Metabolism,Cellular metabolism,Nitrogen metabolism,Amine metabolism	.	2.22	3.75	.	VVTU8008_at VVTU37047_at
VVTU5226_at	VIT_12s0028g01120	amine oxidase	Metabolism,Cellular metabolism,Nitrogen metabolism,Amine metabolism	.	.	1.85	.	VVTU5226_at
VVTU6472_at	VIT_00s0225g00090	copper amine oxidase	Metabolism,Cellular metabolism,Nitrogen metabolism,Amine metabolism	.	.	3.04	.	VVTU36933_at VVTU6472_at
VVTU8008_at	VIT_17s0000g09100	Copper amine oxidase	Metabolism,Cellular metabolism,Nitrogen metabolism,Amine metabolism	.	2.83	3.13	.	VVTU8008_at VVTU37047_at
VVTU851_at	VIT_04s0043g00220	amine oxidase	Metabolism,Cellular metabolism,Nitrogen metabolism,Amine metabolism	.	.	1.88	2.3	VVTU851_at
VVTU12442_s_at	GSVIVT00012864001	Asparagine synthetase	Metabolism,Cellular metabolism,Nitrogen metabolism,Nitrogen assimilation	.	-1.6	-1.52	.	VVTU12442_s_at
VVTU17549_at	VIT_08s0007g05260	glutamate synthase (GLU1), ferredoxin-dependent	Metabolism,Cellular metabolism,Nitrogen metabolism,Nitrogen assimilation	.	-1.55	.	.	VVTU17549_at VVTU17550_at
VVTU17550_at	VIT_08s0007g05260	glutamate synthase (GLU1), ferredoxin-dependent	Metabolism,Cellular metabolism,Nitrogen metabolism,Nitrogen assimilation	.	-1.95	-2	-1.56	VVTU17549_at VVTU17550_at
VVTU27967_at	VIT_08s0058g00150	AMMONIUM TRANSPORTER 2	Metabolism,Cellular metabolism,Nitrogen metabolism,Nitrogen assimilation	.	.	2.04	.	VVTU27967_at
VVTU27995_s_at	VIT_08s0058g00140	AMMONIUM TRANSPORTER 2	Metabolism,Cellular metabolism,Nitrogen metabolism,Nitrogen assimilation	.	-1.76	.	.	VVTU27995_s_at
VVTU285_at	VIT_07s0031g02950	AMMONIUM TRANSPORTER 2	Metabolism,Cellular metabolism,Nitrogen metabolism,Nitrogen assimilation	.	.	-5.39	-2.62	VVTU285_at
VVTU9396_at	VIT_03s0063g00370	Nitrite reductase	Metabolism,Cellular metabolism,Nitrogen metabolism,Nitrogen assimilation	.	.	2.01	.	VVTU9396_at
VVTU13736_at	VIT_08s0007g03240	carbonic anhydrase precursor	Metabolism,Cellular metabolism,One-carbon metabolism	.	.	.	-2.55	VVTU13736_at VVTU21120_s_at
VVTU21120_s_at	VIT_08s0007g03240	carbonic anhydrase precursor	Metabolism,Cellular metabolism,One-carbon metabolism	.	.	-5.18	-4.15	VVTU13736_at VVTU21120_s_at
VVTU23136_at	VIT_18s0001g07400	carbonic anhydrase, chloroplast precursor	Metabolism,Cellular metabolism,One-carbon metabolism	.	.	.	2.22	VVTU23136_at
VVTU2781_s_at	VIT_01s0127g00720	Beta-carbonic anhydrase	Metabolism,Cellular metabolism,One-carbon metabolism	.	-2.43	.	.	VVTU2781_s_at
VVTU34409_at	VIT_08s0007g04800	carbonic anhydrase precursor	Metabolism,Cellular metabolism,One-carbon metabolism	.	-2.82	-6.04	-4.76	VVTU34409_at
VVTU34977_at	VIT_03s0017g00270	carbonic anhydrase, chloroplast precursor	Metabolism,Cellular metabolism,One-carbon metabolism	.	.	1.63	.	VVTU34977_at
VVTU10857_at	VIT_14s0060g02320	respiratory burst oxidase protein B (ATRBOHB)	Metabolism,Cellular metabolism,Oxidation reduction	.	.	.	-1.75	VVTU10857_at
VVTU12518_at	VIT_17s0000g01840	3-oxoacyl-[acyl-carrier-protein] reductase, chloroplast	Metabolism,Cellular metabolism,Oxidation reduction	.	-1.55	.	.	VVTU25392_s_at VVTU40195_at VVTU12518_at
VVTU12932_at	VIT_13s0067g00160	NADPH2:quinone reductase	Metabolism,Cellular metabolism,Oxidation reduction	.	1.66	.	.	VVTU12932_at
VVTU14699_s_at	VIT_01s0010g02670	3-oxoacyl-[acyl-carrier-protein] reductase, chloroplast	Metabolism,Cellular metabolism,Oxidation reduction	.	-1.68	.	.	VVTU14699_s_at
VVTU16467_s_at	VIT_08s0007g07520	3-oxoacyl-[acyl-carrier-protein] reductase, chloroplast	Metabolism,Cellular metabolism,Oxidation reduction	.	.	.	-2.29	VVTU16467_s_at
VVTU1685_at	VIT_02s0025g03190	2-oxoglutarate-dependent dioxygenase	Metabolism,Cellular metabolism,Oxidation reduction	.	.	.	1.82	VVTU1685_at
VVTU28614_s_at	VIT_08s0040g01190	3-oxoacyl-reductase, chloroplast precursor	Metabolism,Cellular metabolism,Oxidation reduction	.	.	2.23	1.66	VVTU5212_s_at VVTU34698_s_at VVTU28614_s_at
VVTU34698_s_at	VIT_08s0040g01190	3-oxoacyl-reductase, chloroplast precursor	Metabolism,Cellular metabolism,Oxidation reduction	.	.	2.49	1.71	VVTU5212_s_at VVTU34698_s_at VVTU28614_s_at
VVTU5212_s_at	VIT_08s0040g01190	3-oxoacyl-reductase, chloroplast precursor	Metabolism,Cellular metabolism,Oxidation reduction	.	.	2.31	1.69	VVTU5212_s_at VVTU34698_s_at VVTU28614_s_at
VVTU5488_s_at	VIT_07s0005g03780	alcohol oxidase	Metabolism,Cellular metabolism,Oxidation reduction	.	.	.	1.63	VVTU5488_s_at
VVTU8268_at	VIT_02s0025g04550	glucose-methanol-choline (GMC) oxidoreductase	Metabolism,Cellular metabolism,Oxidation reduction	.	-1.71	.	-2.43	VVTU8268_at
VVTU9265_at	VIT_02s0087g00630	alcohol oxidase	Metabolism,Cellular metabolism,Oxidation reduction	.	-1.68	-3.43	-5.05	VVTU9265_at
VVTU10502_at	VIT_01s0011g04340	2OG-Fe(II) oxygenase	Metabolism,Cellular metabolism,Oxidation reduction,2OG-Fe(II) oxygenase superfamily	.	.	-1.69	.	VVTU25110_at VVTU10502_at
VVTU10842_at	VIT_17s0000g03110	2OG-Fe(II) oxygenase	Metabolism,Cellular metabolism,Oxidation reduction,2OG-Fe(II) oxygenase superfamily	.	.	-1.82	.	VVTU15574_at VVTU10842_at
VVTU13021_s_at	VIT_09s0002g08090	Oxidoreductase, 2OG-Fe(II) oxygenase	Metabolism,Cellular metabolism,Oxidation reduction,2OG-Fe(II) oxygenase superfamily	.	-2.72	-5.93	-2.2	VVTU13021_s_at VVTU3363_at VVTU17338_x_at VVTU17338_s_at
VVTU13631_at	VIT_05s0049g00330	E8 protein	Metabolism,Cellular metabolism,Oxidation reduction,2OG-Fe(II) oxygenase superfamily	.	.	.	3.59	VVTU13631_at
VVTU152_at	VIT_02s0087g00460	Oxidoreductase, 2OG-Fe(II) oxygenase	Metabolism,Cellular metabolism,Oxidation reduction,2OG-Fe(II) oxygenase superfamily	.	-2.41	-3.11	-2.85	VVTU152_at
VVTU15574_at	VIT_17s0000g03110	2OG-Fe(II) oxygenase	Metabolism,Cellular metabolism,Oxidation reduction,2OG-Fe(II) oxygenase superfamily	.	.	-1.6	.	VVTU15574_at VVTU10842_at
VVTU17338_s_at	VIT_09s0002g08090	Oxidoreductase, 2OG-Fe(II) oxygenase	Metabolism,Cellular metabolism,Oxidation reduction,2OG-Fe(II) oxygenase superfamily	.	-2.97	-5.33	-1.98	VVTU13021_s_at VVTU3363_at VVTU17338_x_at VVTU17338_s_at
VVTU17338_x_at	VIT_09s0002g08090	Oxidoreductase, 2OG-Fe(II) oxygenase	Metabolism,Cellular metabolism,Oxidation reduction,2OG-Fe(II) oxygenase superfamily	.	-4.32	-5.06	-1.93	VVTU13021_s_at VVTU3363_at VVTU17338_x_at VVTU17338_s_at
VVTU34070_s_at	VIT_05s0049g00390	E8 protein	Metabolism,Cellular metabolism,Oxidation reduction,2OG-Fe(II) oxygenase superfamily	.	-2.46	-2.71	-3.1	VVTU34070_s_at
VVTU7248_at	VIT_05s0049g00420	E8 protein	Metabolism,Cellular metabolism,Oxidation reduction,2OG-Fe(II) oxygenase superfamily	.	-6.41	-6.78	-2.03	VVTU7248_at
VVTU11241_at	VIT_00s0283g00070	Short-chain dehydrogenase/reductase (SDR)	Metabolism,Cellular metabolism,Oxidation reduction,Alcohol dehydrogenase superfamily	.	-1.55	-1.98	-1.55	VVTU11241_at
VVTU11849_s_at	VIT_04s0044g01110	Alcohol dehydrogenase 6	Metabolism,Cellular metabolism,Oxidation reduction,Alcohol dehydrogenase superfamily	.	1.76	3.72	.	VVTU12268_s_at VVTU32313_x_at VVTU36247_s_at VVTU6090_s_at VVTU11849_s_at
VVTU1333_s_at	VIT_07s0005g04600	alcohol dehydrogenase class III	Metabolism,Cellular metabolism,Oxidation reduction,Alcohol dehydrogenase superfamily	.	-1.76	-1.79	-2.02	VVTU1333_s_at
VVTU15091_s_at	VIT_17s0000g03280	Alcohol dehydrogenase 7	Metabolism,Cellular metabolism,Oxidation reduction,Alcohol dehydrogenase superfamily	.	.	1.57	.	VVTU15091_s_at VVTU35353_s_at
VVTU17579_s_at	VIT_18s0001g15410	Alcohol dehydrogenase 1	Metabolism,Cellular metabolism,Oxidation reduction,Alcohol dehydrogenase superfamily	.	-1.61	2.9	1.69	VVTU17579_s_at VVTU30511_x_at
VVTU1758_at	VIT_04s0023g00860	short-chain dehydrogenase/reductase	Metabolism,Cellular metabolism,Oxidation reduction,Alcohol dehydrogenase superfamily	.	1.53	.	.	VVTU1758_at
VVTU30588_at	VIT_18s0001g15450	Alcohol dehydrogenase 3	Metabolism,Cellular metabolism,Oxidation reduction,Alcohol dehydrogenase superfamily	.	.	1.77	.	VVTU12336_at VVTU30588_at VVTU34281_s_at
VVTU32313_x_at	VIT_04s0044g01110	Alcohol dehydrogenase 6	Metabolism,Cellular metabolism,Oxidation reduction,Alcohol dehydrogenase superfamily	.	.	1.79	.	VVTU12268_s_at VVTU32313_x_at VVTU36247_s_at VVTU6090_s_at VVTU11849_s_at
VVTU34281_s_at	VIT_18s0001g15450	Alcohol dehydrogenase 3	Metabolism,Cellular metabolism,Oxidation reduction,Alcohol dehydrogenase superfamily	.	.	1.65	.	VVTU12336_at VVTU30588_at VVTU34281_s_at
VVTU35353_s_at	VIT_17s0000g03280	Alcohol dehydrogenase 7	Metabolism,Cellular metabolism,Oxidation reduction,Alcohol dehydrogenase superfamily	.	.	.	-3.43	VVTU15091_s_at VVTU35353_s_at
VVTU36247_s_at	VIT_04s0044g01110	Alcohol dehydrogenase 6	Metabolism,Cellular metabolism,Oxidation reduction,Alcohol dehydrogenase superfamily	.	1.64	2.84	1.68	VVTU12268_s_at VVTU32313_x_at VVTU36247_s_at VVTU6090_s_at VVTU11849_s_at
VVTU37189_at	VIT_16s0039g00320	Alcohol dehydrogenase 1	Metabolism,Cellular metabolism,Oxidation reduction,Alcohol dehydrogenase superfamily	.	.	1.63	.	VVTU37189_at
VVTU4210_at	VIT_14s0068g01760	Alcohol dehydrogenase	Metabolism,Cellular metabolism,Oxidation reduction,Alcohol dehydrogenase superfamily	.	1.83	6.23	4.23	VVTU4210_at
VVTU6090_s_at	VIT_04s0044g01110	Alcohol dehydrogenase 6	Metabolism,Cellular metabolism,Oxidation reduction,Alcohol dehydrogenase superfamily	.	2.18	3.34	1.77	VVTU12268_s_at VVTU32313_x_at VVTU36247_s_at VVTU6090_s_at VVTU11849_s_at
VVTU6545_at	VIT_18s0001g00380	Alcohol dehydrogenase	Metabolism,Cellular metabolism,Oxidation reduction,Alcohol dehydrogenase superfamily	.	.	.	-1.77	VVTU6545_at
VVTU1017_at	VIT_02s0154g00080	multi-copper oxidase (SKU5)	Metabolism,Cellular metabolism,Oxidation reduction,Copper oxidase family	.	-3.86	-3.36	.	VVTU1017_at VVTU3113_at
VVTU12973_at	VIT_16s0022g00680	multi-copper oxidase (SKU5)	Metabolism,Cellular metabolism,Oxidation reduction,Copper oxidase family	.	.	-2.01	.	VVTU12973_at
VVTU1383_s_at	VIT_01s0011g04720	Multi copper oxidase type 1	Metabolism,Cellular metabolism,Oxidation reduction,Copper oxidase family	.	-4.09	-4.2	-2.54	VVTU1383_s_at
VVTU14603_at	VIT_03s0038g03570	monocopper oxidase SKS5 (SKU5 Similar 5)	Metabolism,Cellular metabolism,Oxidation reduction,Copper oxidase family	.	3.97	7.59	3.68	VVTU14603_at
VVTU28884_s_at	VVTU28884_s_at	monocopper oxidase SKS5 (SKU5 Similar 5)	Metabolism,Cellular metabolism,Oxidation reduction,Copper oxidase family	.	-1.55	.	.	VVTU28884_s_at
VVTU3072_at	VIT_18s0001g00470	monocopper oxidase SKS5 (SKU5 Similar 5)	Metabolism,Cellular metabolism,Oxidation reduction,Copper oxidase family	.	-3.58	-2.03	-2.62	VVTU3072_at
VVTU3113_at	VIT_02s0154g00080	multi-copper oxidase (SKU5)	Metabolism,Cellular metabolism,Oxidation reduction,Copper oxidase family	.	-2.79	-4.47	-1.71	VVTU1017_at VVTU3113_at
VVTU37876_at	VIT_00s0253g00040	monocopper oxidase SKS17 (SKU5 Similar 17)	Metabolism,Cellular metabolism,Oxidation reduction,Copper oxidase family	.	-3.46	.	.	VVTU6408_at VVTU37876_at
VVTU6408_at	VIT_00s0253g00040	monocopper oxidase SKS17 (SKU5 Similar 17)	Metabolism,Cellular metabolism,Oxidation reduction,Copper oxidase family	.	-3.91	.	-1.62	VVTU6408_at VVTU37876_at
VVTU13165_at	VIT_02s0025g04850	CYP76B1	Metabolism,Cellular metabolism,Oxidation reduction,Cytochrome P450 oxidoreductase	.	1.86	.	.	VVTU13165_at
VVTU15473_at	VVTU15473_at	CYP81B2v1	Metabolism,Cellular metabolism,Oxidation reduction,Cytochrome P450 oxidoreductase	.	.	1.98	.	VVTU15473_at
VVTU15780_at	VIT_18s0001g12170	CYP72A1	Metabolism,Cellular metabolism,Oxidation reduction,Cytochrome P450 oxidoreductase	.	-5.77	-8.33	-3.92	VVTU15780_at
VVTU16345_s_at	VIT_16s0039g00820	CYP89A5	Metabolism,Cellular metabolism,Oxidation reduction,Cytochrome P450 oxidoreductase	.	-8.68	-7.44	.	VVTU16345_s_at
VVTU17156_s_at	VIT_00s0389g00030	CYP72A54	Metabolism,Cellular metabolism,Oxidation reduction,Cytochrome P450 oxidoreductase	.	-2.23	-5.37	-1.74	VVTU24473_at VVTU17156_s_at
VVTU17280_at	VIT_15s0048g01700	CYP86A1	Metabolism,Cellular metabolism,Oxidation reduction,Cytochrome P450 oxidoreductase	.	-2.95	-3.2	-1.93	VVTU34323_at VVTU17280_at VVTU30773_at
VVTU18509_s_at	VIT_17s0000g05110	CYP78A4	Metabolism,Cellular metabolism,Oxidation reduction,Cytochrome P450 oxidoreductase	.	3.14	.	.	VVTU32165_s_at VVTU18509_s_at VVTU19785_s_at
VVTU1856_at	VIT_07s0031g01680	CYP86A1	Metabolism,Cellular metabolism,Oxidation reduction,Cytochrome P450 oxidoreductase	.	-1.51	-2.28	.	VVTU1856_at
VVTU19785_s_at	VIT_17s0000g05110	CYP78A4	Metabolism,Cellular metabolism,Oxidation reduction,Cytochrome P450 oxidoreductase	.	3.08	.	.	VVTU32165_s_at VVTU18509_s_at VVTU19785_s_at
VVTU20558_at	VIT_19s0135g00230	CYP72A1	Metabolism,Cellular metabolism,Oxidation reduction,Cytochrome P450 oxidoreductase	.	.	.	-1.85	VVTU9708_x_at VVTU20558_x_at VVTU20558_at
VVTU20558_x_at	VIT_19s0135g00230	CYP72A1	Metabolism,Cellular metabolism,Oxidation reduction,Cytochrome P450 oxidoreductase	.	.	-1.68	-2.26	VVTU9708_x_at VVTU20558_x_at VVTU20558_at
VVTU21329_at	VIT_16s0039g00880	CYP89H3	Metabolism,Cellular metabolism,Oxidation reduction,Cytochrome P450 oxidoreductase	.	9.32	3.43	1.99	VVTU21329_at
VVTU21946_at	VIT_19s0015g02140	CYP72A59	Metabolism,Cellular metabolism,Oxidation reduction,Cytochrome P450 oxidoreductase	.	.	-2.84	.	VVTU21946_at
VVTU22100_at	VIT_18s0001g12190	CYP721A1	Metabolism,Cellular metabolism,Oxidation reduction,Cytochrome P450 oxidoreductase	.	-2.66	-2.45	-1.62	VVTU22100_at
VVTU22122_at	VIT_18s0001g12210	CYP721A1	Metabolism,Cellular metabolism,Oxidation reduction,Cytochrome P450 oxidoreductase	.	.	-2.81	.	VVTU22122_at
VVTU23126_at	VIT_18s0001g11570	CYP82C1p	Metabolism,Cellular metabolism,Oxidation reduction,Cytochrome P450 oxidoreductase	.	-1.94	.	.	VVTU23126_at
VVTU269_at	VIT_13s0074g00390	CYP77A2	Metabolism,Cellular metabolism,Oxidation reduction,Cytochrome P450 oxidoreductase	.	2.18	1.76	.	VVTU269_at
VVTU27282_at	VIT_02s0012g02810	CYP76C4	Metabolism,Cellular metabolism,Oxidation reduction,Cytochrome P450 oxidoreductase	.	2.27	3.21	.	VVTU27282_at
VVTU28227_s_at	VIT_08s0040g00820	CYP94A1	Metabolism,Cellular metabolism,Oxidation reduction,Cytochrome P450 oxidoreductase	.	-3.69	-5.06	-6.91	VVTU28227_s_at VVTU38551_at
VVTU28722_s_at	VIT_19s0015g02500	CYP72A1	Metabolism,Cellular metabolism,Oxidation reduction,Cytochrome P450 oxidoreductase	.	-5.31	-3.81	-4.58	VVTU4072_x_at VVTU28722_s_at
VVTU29243_at	CD007176	NADPH-ferrihemoprotein reductase	Metabolism,Cellular metabolism,Oxidation reduction,Cytochrome P450 oxidoreductase	.	1.67	1.77	1.72	VVTU29243_at
VVTU30735_at	VIT_17s0000g09570	CYP71A26	Metabolism,Cellular metabolism,Oxidation reduction,Cytochrome P450 oxidoreductase	.	.	.	2.03	VVTU30735_at VVTU35416_s_at
VVTU32165_s_at	VIT_17s0000g05110	CYP78A4	Metabolism,Cellular metabolism,Oxidation reduction,Cytochrome P450 oxidoreductase	.	3.31	.	.	VVTU32165_s_at VVTU18509_s_at VVTU19785_s_at
VVTU33538_at	VIT_15s0048g01590	CYP76B1	Metabolism,Cellular metabolism,Oxidation reduction,Cytochrome P450 oxidoreductase	.	-1.71	.	.	VVTU33538_at
VVTU34323_at	VIT_15s0048g01700	CYP86A1	Metabolism,Cellular metabolism,Oxidation reduction,Cytochrome P450 oxidoreductase	.	-2.42	-2.31	.	VVTU34323_at VVTU17280_at VVTU30773_at
VVTU35416_s_at	VIT_17s0000g09570	CYP71A26	Metabolism,Cellular metabolism,Oxidation reduction,Cytochrome P450 oxidoreductase	.	-1.79	.	2.59	VVTU30735_at VVTU35416_s_at
VVTU36038_x_at	VIT_19s0015g02940	CYP72A59	Metabolism,Cellular metabolism,Oxidation reduction,Cytochrome P450 oxidoreductase	.	-5.37	-2.84	-2.93	VVTU36038_x_at
VVTU38551_at	VIT_08s0040g00820	CYP94A1	Metabolism,Cellular metabolism,Oxidation reduction,Cytochrome P450 oxidoreductase	.	-1.87	-5.53	-5.14	VVTU28227_s_at VVTU38551_at
VVTU38696_at	VIT_07s0031g01660	CYP86A2	Metabolism,Cellular metabolism,Oxidation reduction,Cytochrome P450 oxidoreductase	.	-1.59	.	-2.42	VVTU38696_at
VVTU39357_at	VIT_16s0039g01060	CYP89A2	Metabolism,Cellular metabolism,Oxidation reduction,Cytochrome P450 oxidoreductase	.	.	-1.83	.	VVTU6132_at VVTU39357_at
VVTU4072_x_at	VIT_19s0015g02500	CYP72A1	Metabolism,Cellular metabolism,Oxidation reduction,Cytochrome P450 oxidoreductase	.	-5.53	-3.63	-4.02	VVTU4072_x_at VVTU28722_s_at
VVTU5596_s_at	VIT_18s0001g13790	Cytochrome P450, family 83, subfamily B, polypeptide 1	Metabolism,Cellular metabolism,Oxidation reduction,Cytochrome P450 oxidoreductase	.	.	3.39	.	VVTU5596_s_at
VVTU5783_s_at	VIT_18s0001g13770	Cytochrome P450, family 83, subfamily B, polypeptide 1	Metabolism,Cellular metabolism,Oxidation reduction,Cytochrome P450 oxidoreductase	.	.	2.13	.	VVTU5783_s_at
VVTU5793_s_at	VIT_03s0017g01930	CYP97B2	Metabolism,Cellular metabolism,Oxidation reduction,Cytochrome P450 oxidoreductase	.	-1.62	.	.	VVTU5793_s_at VVTU11650_at
VVTU6132_at	VIT_16s0039g01060	CYP89A2	Metabolism,Cellular metabolism,Oxidation reduction,Cytochrome P450 oxidoreductase	.	.	-1.96	.	VVTU6132_at VVTU39357_at
VVTU6208_at	VIT_18s0001g11470	CyP82A3	Metabolism,Cellular metabolism,Oxidation reduction,Cytochrome P450 oxidoreductase	.	-12.74	-137.78	.	VVTU6208_at
VVTU6284_at	VIT_18s0001g09510	CYP81B2v1	Metabolism,Cellular metabolism,Oxidation reduction,Cytochrome P450 oxidoreductase	.	-1.71	-2.17	.	VVTU6284_at
VVTU6916_at	VIT_19s0015g02910	CYP72A1	Metabolism,Cellular metabolism,Oxidation reduction,Cytochrome P450 oxidoreductase	.	-3.01	-2.82	.	VVTU6916_at VVTU6916_x_at
VVTU6916_x_at	VIT_19s0015g02910	CYP72A1	Metabolism,Cellular metabolism,Oxidation reduction,Cytochrome P450 oxidoreductase	.	-2.91	-2.58	.	VVTU6916_at VVTU6916_x_at
VVTU7771_at	VIT_07s0129g00730	CYP81E1 Isoflavone 2'-hydroxylase	Metabolism,Cellular metabolism,Oxidation reduction,Cytochrome P450 oxidoreductase	.	-2.07	-2.48	-2.17	VVTU7771_at
VVTU8490_at	VIT_15s0021g01060	CYP72A1	Metabolism,Cellular metabolism,Oxidation reduction,Cytochrome P450 oxidoreductase	.	-5.04	-3.95	-5.33	VVTU8490_at
VVTU9708_x_at	VIT_19s0135g00230	CYP72A1	Metabolism,Cellular metabolism,Oxidation reduction,Cytochrome P450 oxidoreductase	.	-2.12	-3.2	-2.12	VVTU9708_x_at VVTU20558_x_at VVTU20558_at
VVTU9912_s_at	VIT_18s0001g07630	NADPH-cytochrome P450 oxydoreductase isoform 1	Metabolism,Cellular metabolism,Oxidation reduction,Cytochrome P450 oxidoreductase	.	1.67	.	1.55	VVTU9912_s_at
VVTU12049_at	VIT_03s0038g03130	Flavin containing monooxygenase 3	Metabolism,Cellular metabolism,Oxidation reduction,Flavin-containing monooxygenase	.	2.85	.	1.82	VVTU12049_at
VVTU1386_s_at	VIT_07s0104g01250	flavin-containing monooxygenase	Metabolism,Cellular metabolism,Oxidation reduction,Flavin-containing monooxygenase	.	-3.58	.	-2.42	VVTU4137_s_at VVTU18919_s_at VVTU34715_s_at VVTU38602_s_at VVTU1386_s_at
VVTU18919_s_at	VIT_07s0104g01250	flavin-containing monooxygenase	Metabolism,Cellular metabolism,Oxidation reduction,Flavin-containing monooxygenase	.	-3.93	-1.68	-3.47	VVTU4137_s_at VVTU18919_s_at VVTU34715_s_at VVTU38602_s_at VVTU1386_s_at
VVTU28385_at	VIT_02s0154g00190	flavin-containing monooxygenase 3	Metabolism,Cellular metabolism,Oxidation reduction,Flavin-containing monooxygenase	.	1.82	.	.	VVTU28385_at
VVTU34715_s_at	VIT_07s0104g01250	flavin-containing monooxygenase	Metabolism,Cellular metabolism,Oxidation reduction,Flavin-containing monooxygenase	.	-5.29	-2.11	-3.5	VVTU4137_s_at VVTU18919_s_at VVTU34715_s_at VVTU38602_s_at VVTU1386_s_at
VVTU38602_s_at	VIT_07s0104g01250	flavin-containing monooxygenase	Metabolism,Cellular metabolism,Oxidation reduction,Flavin-containing monooxygenase	.	-5.42	-2.13	-3.4	VVTU4137_s_at VVTU18919_s_at VVTU34715_s_at VVTU38602_s_at VVTU1386_s_at
VVTU4137_s_at	VIT_07s0104g01250	flavin-containing monooxygenase	Metabolism,Cellular metabolism,Oxidation reduction,Flavin-containing monooxygenase	.	-5.41	-2.05	-3.44	VVTU4137_s_at VVTU18919_s_at VVTU34715_s_at VVTU38602_s_at VVTU1386_s_at
VVTU4303_at	VIT_19s0014g04660	FLAVODOXIN-LIKE QUINONE REDUCTASE 1	Metabolism,Cellular metabolism,Oxidation reduction,Flavin-containing monooxygenase	.	-1.52	.	.	VVTU4303_at
VVTU12820_at	VIT_11s0016g02910	acid phosphatase class B	Metabolism,Cellular metabolism,Phosphate metabolism	.	1.99	.	.	VVTU12820_at
VVTU12923_s_at	VIT_01s0011g06290	purple acid phosphatase 3 ATPAP3/PAP3	Metabolism,Cellular metabolism,Phosphate metabolism	.	2.18	.	2.25	VVTU21369_s_at VVTU12923_s_at
VVTU14610_s_at	VIT_16s0013g01930	acid phosphatase	Metabolism,Cellular metabolism,Phosphate metabolism	.	.	2.56	1.79	VVTU14610_s_at
VVTU16151_s_at	VIT_18s0001g13340	purple acid phosphatase 32- ATPAP32/PAP32	Metabolism,Cellular metabolism,Phosphate metabolism	.	.	-2	-1.59	VVTU40215_at VVTU16151_s_at VVTU21790_at
VVTU20831_at	VIT_11s0052g00120	purple acid phosphatase 28- ATPAP28/PAP28	Metabolism,Cellular metabolism,Phosphate metabolism	.	.	-3.4	.	VVTU20831_at
VVTU21145_at	VIT_08s0007g05970	purple acid phosphatase 16 ATPAP16/PAP16	Metabolism,Cellular metabolism,Phosphate metabolism	.	-1.78	-1.58	-1.63	VVTU21145_at
VVTU21369_s_at	VIT_01s0011g06290	purple acid phosphatase 3 ATPAP3/PAP3	Metabolism,Cellular metabolism,Phosphate metabolism	.	1.84	.	2.41	VVTU21369_s_at VVTU12923_s_at
VVTU21790_at	VIT_18s0001g13340	purple acid phosphatase 32- ATPAP32/PAP32	Metabolism,Cellular metabolism,Phosphate metabolism	.	.	-1.95	-1.61	VVTU40215_at VVTU16151_s_at VVTU21790_at
VVTU22679_at	VVTU22679_at	histidine acid phosphatase	Metabolism,Cellular metabolism,Phosphate metabolism	.	.	1.62	.	VVTU22679_at
VVTU2443_s_at	VIT_05s0020g03370	5-nucleotidase surE	Metabolism,Cellular metabolism,Phosphate metabolism	.	.	.	-1.6	VVTU2443_s_at
VVTU3321_at	VIT_15s0048g02240	acid phosphatase PAP14	Metabolism,Cellular metabolism,Phosphate metabolism	.	.	.	1.58	VVTU3321_at
VVTU34738_s_at	VIT_11s0118g00240	PURPLE ACID PHOSPHATASE 26	Metabolism,Cellular metabolism,Phosphate metabolism	.	2.47	2.27	.	VVTU40591_s_at VVTU34738_s_at
VVTU40215_at	VIT_18s0001g13340	purple acid phosphatase 32- ATPAP32/PAP32	Metabolism,Cellular metabolism,Phosphate metabolism	.	.	-1.65	-1.62	VVTU40215_at VVTU16151_s_at VVTU21790_at
VVTU40591_s_at	VIT_11s0118g00240	PURPLE ACID PHOSPHATASE 26	Metabolism,Cellular metabolism,Phosphate metabolism	.	2.61	2	.	VVTU40591_s_at VVTU34738_s_at
VVTU4189_at	VIT_07s0005g04130	acid phosphatase class B	Metabolism,Cellular metabolism,Phosphate metabolism	.	-6.8	-6.33	-5.98	VVTU4189_at
VVTU4448_at	VIT_00s0268g00020	Phytase	Metabolism,Cellular metabolism,Phosphate metabolism	.	.	1.63	.	VVTU4448_at
VVTU5910_at	VIT_13s0067g01800	histidine acid phosphatase	Metabolism,Cellular metabolism,Phosphate metabolism	.	.	.	-1.62	VVTU5910_at VVTU22818_at
VVTU6076_at	VIT_13s0067g01780	histidine acid phosphatase	Metabolism,Cellular metabolism,Phosphate metabolism	.	2.27	2.45	1.7	VVTU6076_at
VVTU8123_s_at	VIT_05s0051g00640	purple acid phosphatase 23- ATPAP23/PAP23	Metabolism,Cellular metabolism,Phosphate metabolism	.	2.04	2.84	.	VVTU8123_s_at
VVTU11765_at	VIT_16s0100g00880	Stilbene synthase [Vitis pseudoreticulata]	Metabolism,Cellular metabolism,Phytoalexin metabolism,Phytoalexin biosynthesis	.	2.54	5.47	.	VVTU11765_at
VVTU12415_at	VIT_09s0018g01190	Anthranilate N-benzoyltransferase	Metabolism,Cellular metabolism,Phytoalexin metabolism,Phytoalexin biosynthesis	.	1.65	2.37	.	VVTU12415_at
VVTU15628_s_at	VIT_16s0100g00950	Stilbene synthase 3	Metabolism,Cellular metabolism,Phytoalexin metabolism,Phytoalexin biosynthesis	.	6.01	29.77	4.29	VVTU15628_s_at VVTU34554_s_at
VVTU17111_s_at	VIT_03s0180g00200	Limonoid UDP-glucosyltransferase	Metabolism,Cellular metabolism,Phytoalexin metabolism,Phytoalexin biosynthesis	.	-1.63	-1.97	-1.71	VVTU17111_s_at
VVTU1968_s_at	VIT_11s0037g00570	Anthranilate N-benzoyltransferase	Metabolism,Cellular metabolism,Phytoalexin metabolism,Phytoalexin biosynthesis	.	-4.81	-5.78	-2.55	VVTU1968_s_at VVTU34805_at
VVTU21699_at	VIT_11s0037g00580	anthranilate N-hydroxycinnamoyl/benzoyltransferase	Metabolism,Cellular metabolism,Phytoalexin metabolism,Phytoalexin biosynthesis	.	-4.95	-6.51	.	VVTU21699_at
VVTU24741_x_at	VIT_16s0100g01110	Resveratrol synthase (RS1)	Metabolism,Cellular metabolism,Phytoalexin metabolism,Phytoalexin biosynthesis	.	.	3.26	.	VVTU24741_x_at
VVTU2775_x_at	VIT_16s0100g00770	Stilbene synthase	Metabolism,Cellular metabolism,Phytoalexin metabolism,Phytoalexin biosynthesis	.	1.81	1.63	.	VVTU2775_x_at
VVTU34546_at	VIT_16s0100g01100	Stilbene synthase	Metabolism,Cellular metabolism,Phytoalexin metabolism,Phytoalexin biosynthesis	.	5.3	.	5.69	VVTU35859_x_at VVTU34546_at
VVTU34551_x_at	VIT_10s0042g00870	stilbene synthase [Vitis vinifera]	Metabolism,Cellular metabolism,Phytoalexin metabolism,Phytoalexin biosynthesis	.	.	2.23	.	VVTU34551_x_at
VVTU34553_s_at	VIT_16s0100g01030	stilbene synthase [Vitis quinquangularis]	Metabolism,Cellular metabolism,Phytoalexin metabolism,Phytoalexin biosynthesis	.	6.36	33.68	4.42	VVTU34553_x_at VVTU34553_s_at
VVTU34554_s_at	VIT_16s0100g00950	Stilbene synthase 3	Metabolism,Cellular metabolism,Phytoalexin metabolism,Phytoalexin biosynthesis	.	5.34	32.05	3.71	VVTU15628_s_at VVTU34554_s_at
VVTU34913_at	VIT_16s0100g00810	stilbene synthase [Vitis vinifera]	Metabolism,Cellular metabolism,Phytoalexin metabolism,Phytoalexin biosynthesis	.	3.25	8.38	1.81	VVTU34913_at
VVTU7619_x_at	VVTU7619_x_at	Stilbene synthase - grape	Metabolism,Cellular metabolism,Phytoalexin metabolism,Phytoalexin biosynthesis	.	.	2.29	.	VVTU7619_x_at
VVTU1391_at	VIT_00s0391g00070	3-deoxy-D-arabino-heptulosonate 7-phosphate synthase	Metabolism,Cellular metabolism,Shikimate metabolism	.	2.9	4.14	1.9	VVTU1391_at
VVTU14787_s_at	VIT_14s0108g01330	chorismate mutase, chloroplast (CM1)	Metabolism,Cellular metabolism,Shikimate metabolism	.	-1.52	.	.	VVTU14787_s_at
VVTU20189_at	VIT_18s0001g06250	3-deoxy-D-arabino-heptulosonate 7-phosphate synthase	Metabolism,Cellular metabolism,Shikimate metabolism	.	1.7	2.21	.	VVTU5446_at VVTU20189_at
VVTU20204_at	VVTU20204_at	3-deoxy-D-arabino-heptulosonate 7-phosphate synthase	Metabolism,Cellular metabolism,Shikimate metabolism	.	3.68	5.18	2.22	VVTU20204_at
VVTU20810_s_at	VIT_05s0020g02030	shikimate dehydrogenase	Metabolism,Cellular metabolism,Shikimate metabolism	.	-1.51	.	.	VVTU8756_at VVTU5241_at VVTU20810_s_at
VVTU22910_s_at	VIT_18s0001g01730	Shikimate kinase	Metabolism,Cellular metabolism,Shikimate metabolism	.	.	-2.37	.	VVTU22910_s_at
VVTU25994_at	VIT_14s0108g00350	3-dehydroquinate synthase	Metabolism,Cellular metabolism,Shikimate metabolism	.	.	.	-1.69	VVTU25994_at
VVTU34197_at	VIT_06s0004g03430	prephenate dehydratase	Metabolism,Cellular metabolism,Shikimate metabolism	.	.	-1.78	.	VVTU34197_at
VVTU39783_at	VIT_06s0061g01300	prephenate dehydratase	Metabolism,Cellular metabolism,Shikimate metabolism	.	1.62	.	.	VVTU39783_at
VVTU4401_at	VIT_13s0019g04190	Chorismate synthase 1, chloroplast precursor	Metabolism,Cellular metabolism,Shikimate metabolism	.	.	1.53	.	VVTU4401_at
VVTU5027_at	VIT_14s0030g00650	shikimate dehydrogenase	Metabolism,Cellular metabolism,Shikimate metabolism	.	1.58	1.92	.	VVTU5027_at
VVTU5241_at	VIT_05s0020g02030	shikimate dehydrogenase	Metabolism,Cellular metabolism,Shikimate metabolism	.	.	.	-1.65	VVTU8756_at VVTU5241_at VVTU20810_s_at
VVTU6948_at	VIT_04s0008g06570	chorismate mutase, cytosolic (CM2)	Metabolism,Cellular metabolism,Shikimate metabolism	.	1.53	6.69	3.19	VVTU6948_at
VVTU9873_at	VIT_02s0012g01800	Shikimate kinase	Metabolism,Cellular metabolism,Shikimate metabolism	.	.	-2.24	-1.89	VVTU9873_at
VVTU13018_s_at	VIT_15s0046g02300	Beta-cyanoalanine synthase	Metabolism,Cellular metabolism,Sulfur metabolism	.	.	.	1.57	VVTU33461_at VVTU13018_s_at VVTU40443_s_at
VVTU20343_x_at	VIT_14s0030g01480	cysteine synthase	Metabolism,Cellular metabolism,Sulfur metabolism	.	-1.88	.	.	VVTU20343_x_at
VVTU2482_at	VIT_19s0085g00260	3-mercaptopyruvate sulfurtransferase,	Metabolism,Cellular metabolism,Sulfur metabolism	.	.	-1.52	.	VVTU2482_at
VVTU25649_s_at	VVTU25649_s_at	3-mercaptopyruvate sulfurtransferase,	Metabolism,Cellular metabolism,Sulfur metabolism	.	.	-1.72	.	VVTU25649_s_at
VVTU26639_at	VIT_04s0210g00190	serine O-acetyltransferase, cytosolic	Metabolism,Cellular metabolism,Sulfur metabolism	.	.	-1.56	.	VVTU40852_s_at VVTU26639_at
VVTU35560_at	VIT_14s0030g01520	cysteine synthase [Vitis pseudoreticulata]	Metabolism,Cellular metabolism,Sulfur metabolism	.	-2.41	-2.76	.	VVTU2435_at VVTU35560_at
VVTU40443_s_at	VIT_15s0046g02300	Beta-cyanoalanine synthase	Metabolism,Cellular metabolism,Sulfur metabolism	.	.	.	1.52	VVTU33461_at VVTU13018_s_at VVTU40443_s_at
VVTU40852_s_at	VIT_04s0210g00190	serine O-acetyltransferase, cytosolic	Metabolism,Cellular metabolism,Sulfur metabolism	.	.	-1.52	.	VVTU40852_s_at VVTU26639_at
VVTU7554_at	VIT_00s0301g00050	3'(2') 5'-bisphosphate nucleotidase	Metabolism,Cellular metabolism,Sulfur metabolism	.	-4	-2.69	-2.51	VVTU7554_at
VVTU786_s_at	VIT_11s0016g02450	serine O-acetyltransferase (SAT-52)	Metabolism,Cellular metabolism,Sulfur metabolism	.	.	-1.52	-1.76	VVTU786_s_at
VVTU7981_s_at	VIT_05s0094g00780	cysteine synthase	Metabolism,Cellular metabolism,Sulfur metabolism	.	.	-1.87	-1.51	VVTU7981_s_at
VVTU15948_s_at	VIT_10s0116g01650	5'-adenylylsulfate reductase (APR1)	Metabolism,Cellular metabolism,Sulfur metabolism,Sulfate assimilation	.	-2.55	.	.	VVTU15948_s_at
VVTU17658_s_at	VIT_03s0091g00870	adenylylsulfate kinase 1 (AKN1)	Metabolism,Cellular metabolism,Sulfur metabolism,Sulfate assimilation	.	.	-1.53	-1.59	VVTU9066_at VVTU17658_s_at
VVTU1874_at	VIT_02s0025g02560	O-succinylhomoserine sulfhydrylase	Metabolism,Cellular metabolism,Sulfur metabolism,Sulfate assimilation	.	-1.62	-1.58	-4.18	VVTU1874_at VVTU34829_at
VVTU3011_at	VIT_18s0001g05730	Adenosine 5'-phosphosulfate reductase 3	Metabolism,Cellular metabolism,Sulfur metabolism,Sulfate assimilation	.	.	.	1.55	VVTU3011_at
VVTU37292_at	VIT_08s0007g04980	phosphoadenosine phosphosulfate (PAPS) reductase	Metabolism,Cellular metabolism,Sulfur metabolism,Sulfate assimilation	.	.	1.93	1.58	VVTU37292_at VVTU4603_at
VVTU5858_at	VIT_07s0005g02020	Sulfate adenylyltransferase	Metabolism,Cellular metabolism,Sulfur metabolism,Sulfate assimilation	.	.	.	1.61	VVTU5858_at
VVTU8162_at	VIT_05s0020g04210	sulfate adenylyltransferase 3	Metabolism,Cellular metabolism,Sulfur metabolism,Sulfate assimilation	.	-2.36	1.83	.	VVTU8162_at
VVTU14923_at	VIT_18s0157g00140	alliin lyase	Metabolism,Cellular metabolism,Sulfur metabolism,Sulfur compound metabolism	.	-1.55	-4.48	.	VVTU14923_at
VVTU16622_at	VIT_00s0225g00230	alliin lyase precursor	Metabolism,Cellular metabolism,Sulfur metabolism,Sulfur compound metabolism	.	258.59	46.4	16.14	VVTU16622_at
VVTU21211_at	VVTU21211_at	alliin lyase precursor	Metabolism,Cellular metabolism,Sulfur metabolism,Sulfur compound metabolism	.	.	.	-1.57	VVTU21211_at
VVTU9135_at	VIT_18s0157g00090	alliin lyase precursor	Metabolism,Cellular metabolism,Sulfur metabolism,Sulfur compound metabolism	.	-4.8	-4.22	-3.65	VVTU9135_at
VVTU13518_at	VIT_04s0008g03770	Aspartate aminotransferase P1	Metabolism,Primary metabolism,Amino acid metabolism	.	1.84	3.49	.	VVTU16975_at VVTU13518_at VVTU6976_s_at
VVTU1483_at	VVTU1483_at	alanine aminotransferase 2	Metabolism,Primary metabolism,Amino acid metabolism	.	2.32	2.1	1.77	VVTU1483_at
VVTU16975_at	VIT_04s0008g03770	Aspartate aminotransferase P1	Metabolism,Primary metabolism,Amino acid metabolism	.	1.76	2.96	.	VVTU16975_at VVTU13518_at VVTU6976_s_at
VVTU17170_s_at	VVTU17170_s_at	Aspartate aminotransferase, cytoplasmic (Transaminase A)	Metabolism,Primary metabolism,Amino acid metabolism	.	2.02	1.9	.	VVTU17170_s_at
VVTU18225_s_at	VIT_09s0002g05250	aminotransferase class I and II	Metabolism,Primary metabolism,Amino acid metabolism	.	1.84	3.7	2.37	VVTU1871_s_at VVTU3971_at VVTU18225_s_at
VVTU1871_s_at	VIT_09s0002g05250	aminotransferase class I and II	Metabolism,Primary metabolism,Amino acid metabolism	.	1.84	3.07	2.02	VVTU1871_s_at VVTU3971_at VVTU18225_s_at
VVTU24877_at	VIT_09s0002g00340	alanine aminotransferase 2	Metabolism,Primary metabolism,Amino acid metabolism	.	2.05	2.28	1.73	VVTU24877_at
VVTU6032_at	VIT_12s0028g01820	Aspartate transaminase, mitochondrial	Metabolism,Primary metabolism,Amino acid metabolism	.	1.58	2.71	2.05	VVTU6032_at
VVTU4642_at	VIT_11s0016g04960	aspartate-glutamate racemase	Metabolism,Primary metabolism,Amino acid metabolism,Alanine and aspartate metabolism	.	-8.91	.	-2.67	VVTU4642_at
VVTU2465_at	VIT_17s0000g01690	argininosuccinate synthase, chloroplast precursor	Metabolism,Primary metabolism,Amino acid metabolism,Alanine and aspartate metabolism,Alanine and aspartate catabolism	.	-1.96	-1.74	.	VVTU2465_at
VVTU1000_at	VIT_06s0004g07660	Alanine--glyoxylate aminotransferase 2 2, mitochondrial	Metabolism,Primary metabolism,Amino acid metabolism,Alanine metabolism	.	1.69	.	1.78	VVTU29756_s_at VVTU1000_at
VVTU13259_s_at	VIT_00s0225g00130	Alanine transaminase,	Metabolism,Primary metabolism,Amino acid metabolism,Alanine metabolism	.	-2.04	-1.89	-1.82	VVTU13259_s_at
VVTU18149_s_at	VIT_10s0116g01000	alanine racemase	Metabolism,Primary metabolism,Amino acid metabolism,Alanine metabolism	.	1.7	.	.	VVTU3879_at VVTU18149_s_at
VVTU20534_x_at	VIT_19s0090g00910	alanine racemase	Metabolism,Primary metabolism,Amino acid metabolism,Alanine metabolism	.	-1.74	-1.86	.	VVTU35338_at VVTU20534_x_at
VVTU26956_at	VIT_08s0058g00810	D-alanine--D-alanine ligase	Metabolism,Primary metabolism,Amino acid metabolism,Alanine metabolism	.	.	-2.2	-1.59	VVTU36057_at VVTU26956_at
VVTU29756_s_at	VIT_06s0004g07660	Alanine--glyoxylate aminotransferase 2 2, mitochondrial	Metabolism,Primary metabolism,Amino acid metabolism,Alanine metabolism	.	1.65	.	1.59	VVTU29756_s_at VVTU1000_at
VVTU3214_at	VIT_08s0058g00930	Alanine--glyoxylate aminotransferase 2 3, mitochondrial	Metabolism,Primary metabolism,Amino acid metabolism,Alanine metabolism	.	-1.9	-6.01	-7.61	VVTU3214_at
VVTU3406_at	GSVIVT00004457001	Alanine transaminase,	Metabolism,Primary metabolism,Amino acid metabolism,Alanine metabolism	.	2.52	3	2.1	VVTU3406_at
VVTU35338_at	VIT_19s0090g00910	alanine racemase	Metabolism,Primary metabolism,Amino acid metabolism,Alanine metabolism	.	.	-1.82	-1.64	VVTU35338_at VVTU20534_x_at
VVTU3879_at	VIT_10s0116g01000	alanine racemase	Metabolism,Primary metabolism,Amino acid metabolism,Alanine metabolism	.	1.91	.	.	VVTU3879_at VVTU18149_s_at
VVTU1029_s_at	VIT_05s0094g01110	acetolactate synthase small subunit	Metabolism,Primary metabolism,Amino acid metabolism,Amino acid biosynthesis	.	1.63	1.53	.	VVTU1029_s_at
VVTU12072_s_at	VIT_05s0020g02480	Glutamine synthetase	Metabolism,Primary metabolism,Amino acid metabolism,Amino acid biosynthesis	.	-3.26	-8.52	-4.07	VVTU12072_s_at
VVTU1240_s_at	VIT_08s0056g01640	3-isopropylmalate dehydratase large subunit 2	Metabolism,Primary metabolism,Amino acid metabolism,Amino acid biosynthesis	.	.	-2.36	.	VVTU1240_s_at
VVTU12579_at	VIT_14s0068g01190	aspartate kinase	Metabolism,Primary metabolism,Amino acid metabolism,Amino acid biosynthesis	.	-1.53	.	.	VVTU12579_at VVTU21166_s_at
VVTU15357_s_at	VIT_03s0038g04490	diaminopimelate decarboxylase	Metabolism,Primary metabolism,Amino acid metabolism,Amino acid biosynthesis	.	.	-1.94	.	VVTU15357_s_at
VVTU15676_s_at	VIT_17s0000g07310	3-phosphoserine phosphatase, chloroplast precursor	Metabolism,Primary metabolism,Amino acid metabolism,Amino acid biosynthesis	.	.	-2.37	.	VVTU15676_s_at
VVTU16773_at	VIT_05s0049g01980	3-isopropylmalate dehydratase large subunit 2	Metabolism,Primary metabolism,Amino acid metabolism,Amino acid biosynthesis	.	.	.	2.43	VVTU16773_at
VVTU20265_at	VIT_05s0124g00390	2-isopropylmalate synthase B	Metabolism,Primary metabolism,Amino acid metabolism,Amino acid biosynthesis	.	.	-1.82	.	VVTU20265_at
VVTU20359_at	VIT_01s0244g00140	aspartate kinase	Metabolism,Primary metabolism,Amino acid metabolism,Amino acid biosynthesis	.	.	-1.82	.	VVTU20359_at
VVTU21166_s_at	VIT_14s0068g01190	aspartate kinase	Metabolism,Primary metabolism,Amino acid metabolism,Amino acid biosynthesis	.	.	1.88	.	VVTU12579_at VVTU21166_s_at
VVTU21379_s_at	VIT_03s0088g01060	aminotransferase AGD2	Metabolism,Primary metabolism,Amino acid metabolism,Amino acid biosynthesis	.	.	-1.53	.	VVTU21379_s_at
VVTU29439_s_at	VIT_19s0177g00310	tryptophan synthase beta chain 1	Metabolism,Primary metabolism,Amino acid metabolism,Amino acid biosynthesis	.	-2.27	.	-1.99	VVTU6981_at VVTU29439_s_at VVTU29447_at
VVTU3136_at	VIT_09s0018g01870	D-3-phosphoglycerate dehydrogenase, chloroplast precursor (3-PGDH)	Metabolism,Primary metabolism,Amino acid metabolism,Amino acid biosynthesis	.	-2.77	-2.01	-4.16	VVTU3136_at
VVTU3299_at	VIT_04s0008g05990	Threonine synthase, chloroplast precursor (TS)	Metabolism,Primary metabolism,Amino acid metabolism,Amino acid biosynthesis	.	.	1.72	.	VVTU3299_at
VVTU35366_at	VIT_08s0007g06140	Anthranilate phosphoribosyltransferase	Metabolism,Primary metabolism,Amino acid metabolism,Amino acid biosynthesis	.	3.01	-1.63	.	VVTU35366_at
VVTU3599_at	VIT_06s0004g06320	anthranilate synthase component I-1, chloroplast precursor	Metabolism,Primary metabolism,Amino acid metabolism,Amino acid biosynthesis	.	.	.	1.7	VVTU3599_at
VVTU37096_at	VIT_12s0034g01080	3-isopropylmalate dehydrogenase 2, chloroplast precursor	Metabolism,Primary metabolism,Amino acid metabolism,Amino acid biosynthesis	.	.	.	-1.55	VVTU37096_at VVTU13780_at
VVTU37179_at	VIT_00s0225g00150	Anthranilate phosphoribosyltransferase	Metabolism,Primary metabolism,Amino acid metabolism,Amino acid biosynthesis	.	.	-1.88	.	VVTU30745_s_at VVTU37179_at VVTU12255_at
VVTU40314_at	CB343879	Dihydrodipicolinate synthase	Metabolism,Primary metabolism,Amino acid metabolism,Amino acid biosynthesis	.	-1.73	.	-1.61	VVTU40314_at
VVTU4183_at	VIT_03s0180g00130	D-3-phosphoglycerate dehydrogenase, chloroplast precursor	Metabolism,Primary metabolism,Amino acid metabolism,Amino acid biosynthesis	.	-2.97	-2.77	-1.55	VVTU5302_at VVTU4183_at
VVTU4814_at	VIT_06s0004g01550	phosphoribosylanthranilate transferase	Metabolism,Primary metabolism,Amino acid metabolism,Amino acid biosynthesis	.	-2.65	-2.69	-4.29	VVTU4814_at
VVTU5302_at	VIT_03s0180g00130	D-3-phosphoglycerate dehydrogenase, chloroplast precursor	Metabolism,Primary metabolism,Amino acid metabolism,Amino acid biosynthesis	.	-2.15	.	.	VVTU5302_at VVTU4183_at
VVTU6122_at	VIT_14s0068g01960	acetolactate synthase III, chloroplast precursor	Metabolism,Primary metabolism,Amino acid metabolism,Amino acid biosynthesis	.	-1.87	-1.7	-1.9	VVTU6122_at
VVTU6896_at	VIT_08s0007g06170	Anthranilate phosphoribosyltransferase	Metabolism,Primary metabolism,Amino acid metabolism,Amino acid biosynthesis	.	-2.04	-1.94	-1.76	VVTU6896_at
VVTU6928_at	VIT_07s0141g00210	tryptophan synthase, alpha subunit	Metabolism,Primary metabolism,Amino acid metabolism,Amino acid biosynthesis	.	-1.83	.	.	VVTU6928_at VVTU15502_s_at
VVTU6981_at	VIT_19s0177g00310	tryptophan synthase beta chain 1	Metabolism,Primary metabolism,Amino acid metabolism,Amino acid biosynthesis	.	-1.89	.	-2.19	VVTU6981_at VVTU29439_s_at VVTU29447_at
VVTU7588_at	VIT_14s0083g00520	proline oxidase	Metabolism,Primary metabolism,Amino acid metabolism,Amino acid biosynthesis	.	.	.	2.15	VVTU7588_at
VVTU8819_at	VIT_19s0015g00380	Cystathionine beta-synthase	Metabolism,Primary metabolism,Amino acid metabolism,Amino acid biosynthesis	.	.	1.9	1.96	VVTU8819_at
VVTU11301_at	VIT_10s0003g05040	3-hydroxyisobutyrate dehydrogenase	Metabolism,Primary metabolism,Amino acid metabolism,Amino acid catabolism	.	.	-1.6	.	VVTU11301_at
VVTU12872_at	VIT_08s0007g08130	adenylosuccinate synthetase (ADSS)	Metabolism,Primary metabolism,Amino acid metabolism,Amino acid catabolism	.	.	1.9	1.64	VVTU3012_at VVTU12872_at
VVTU1675_at	VIT_05s0077g02040	fumarylacetoacetate hydrolase	Metabolism,Primary metabolism,Amino acid metabolism,Amino acid catabolism	.	.	1.67	.	VVTU1675_at
VVTU2688_s_at	VIT_00s0480g00030	Polyphenol oxidase	Metabolism,Primary metabolism,Amino acid metabolism,Amino acid catabolism	.	2.05	16.93	3.42	VVTU2688_s_at
VVTU26892_s_at	VVTU26892_at	Polyphenol oxidase	Metabolism,Primary metabolism,Amino acid metabolism,Amino acid catabolism	.	-1.61	.	-1.92	VVTU26892_s_at VVTU26892_at
VVTU27360_s_at	VIT_08s0040g01170	hydroxymethylglutaryl-CoA lyase	Metabolism,Primary metabolism,Amino acid metabolism,Amino acid catabolism	.	.	2.61	.	VVTU27360_s_at
VVTU28621_at	VIT_17s0000g02140	3-hydroxyisobutyrate dehydrogenase	Metabolism,Primary metabolism,Amino acid metabolism,Amino acid catabolism	.	1.81	.	.	VVTU28621_at
VVTU3012_at	VIT_08s0007g08130	adenylosuccinate synthetase (ADSS)	Metabolism,Primary metabolism,Amino acid metabolism,Amino acid catabolism	.	.	1.76	1.65	VVTU3012_at VVTU12872_at
VVTU3192_at	VIT_04s0008g05380	serine hydrolase [Vitis vinifera]	Metabolism,Primary metabolism,Amino acid metabolism,Amino acid catabolism	.	.	-3.83	-2.23	VVTU3192_at
VVTU37032_at	VIT_18s0001g14980	3-methyl-2-oxobutanoate dehydrogenase	Metabolism,Primary metabolism,Amino acid metabolism,Amino acid catabolism	.	.	-2.57	-1.74	VVTU37032_at VVTU9005_at
VVTU40280_x_at	VIT_04s0079g00600	Glutamate decarboxylase 1	Metabolism,Primary metabolism,Amino acid metabolism,Amino acid catabolism	.	-1.84	-1.76	-1.77	VVTU710_s_at VVTU40280_x_at
VVTU8619_at	VIT_03s0063g00290	Methylcrotonoyl-CoA carboxylase beta chain	Metabolism,Primary metabolism,Amino acid metabolism,Amino acid catabolism	.	.	1.56	.	VVTU8619_at
VVTU8996_s_at	VIT_19s0014g01800	Homogentisate 1,2-dioxygenase	Metabolism,Primary metabolism,Amino acid metabolism,Amino acid catabolism	.	4.38	1.96	2.86	VVTU8996_s_at
VVTU9005_at	VIT_18s0001g14980	3-methyl-2-oxobutanoate dehydrogenase	Metabolism,Primary metabolism,Amino acid metabolism,Amino acid catabolism	.	-1.62	-3.95	-2.27	VVTU37032_at VVTU9005_at
VVTU9827_at	VIT_06s0061g00080	saccharopine dehydrogenase	Metabolism,Primary metabolism,Amino acid metabolism,Amino acid catabolism	.	-1.55	-1.6	.	VVTU9827_at
VVTU12839_at	VIT_03s0038g00760	Arginine decarboxylase (Fragment)	Metabolism,Primary metabolism,Amino acid metabolism,Arginine and proline metabolism	.	.	2.59	.	VVTU12839_at VVTU8198_at
VVTU22296_s_at	VIT_08s0040g03320	glutamate N-acetyltransferase	Metabolism,Primary metabolism,Amino acid metabolism,Arginine and proline metabolism	.	-2.5	-2.34	-1.77	VVTU94_at VVTU22296_s_at
VVTU22880_s_at	VIT_13s0019g02360	Pyrroline-5-carboxylate synthetase	Metabolism,Primary metabolism,Amino acid metabolism,Arginine and proline metabolism	.	1.75	1.81	.	VVTU22880_s_at
VVTU38485_at	VIT_17s0000g02070	deoxyhypusine synthase	Metabolism,Primary metabolism,Amino acid metabolism,Arginine and proline metabolism	.	.	-1.74	.	VVTU38485_at
VVTU4181_s_at	VIT_06s0080g00560	Beta-alanine synthase	Metabolism,Primary metabolism,Amino acid metabolism,Arginine and proline metabolism	.	-1.96	.	.	VVTU4181_s_at
VVTU4743_at	VIT_04s0008g03050	acetylglutamate kinase	Metabolism,Primary metabolism,Amino acid metabolism,Arginine and proline metabolism	.	-1.88	-4.48	-1.99	VVTU4743_at
VVTU5593_s_at	VIT_03s0063g01110	N-acetyl-gamma-glutamyl-phosphate reductase, chloroplast precursor	Metabolism,Primary metabolism,Amino acid metabolism,Arginine and proline metabolism	.	.	-2.36	-1.7	VVTU6504_at VVTU5593_s_at
VVTU6504_at	VIT_03s0063g01110	N-acetyl-gamma-glutamyl-phosphate reductase, chloroplast precursor	Metabolism,Primary metabolism,Amino acid metabolism,Arginine and proline metabolism	.	.	-2.12	.	VVTU6504_at VVTU5593_s_at
VVTU8198_at	VIT_03s0038g00760	Arginine decarboxylase (Fragment)	Metabolism,Primary metabolism,Amino acid metabolism,Arginine and proline metabolism	.	.	2	.	VVTU12839_at VVTU8198_at
VVTU94_at	VIT_08s0040g03320	glutamate N-acetyltransferase	Metabolism,Primary metabolism,Amino acid metabolism,Arginine and proline metabolism	.	-2.49	-2.11	-1.68	VVTU94_at VVTU22296_s_at
VVTU5482_at	VIT_15s0048g00420	Arginase 1	Metabolism,Primary metabolism,Amino acid metabolism,Arginine and proline metabolism,Urea cycle	.	1.54	.	1.66	VVTU5482_at
VVTU866_at	VIT_18s0001g12780	ornithine carbamoyltransferase	Metabolism,Primary metabolism,Amino acid metabolism,Arginine and proline metabolism,Urea cycle	.	-1.87	-2.11	-1.8	VVTU866_at
VVTU37284_at	VIT_12s0028g03210	tyrosine aminotransferase	Metabolism,Primary metabolism,Amino acid metabolism,Aromatic amino acid metabolism,Phenylalanine metabolism	.	-1.94	-3.3	-1.91	VVTU7112_at VVTU37284_at
VVTU3991_at	VIT_19s0014g02190	tyrosine aminotransferase	Metabolism,Primary metabolism,Amino acid metabolism,Aromatic amino acid metabolism,Phenylalanine metabolism	.	5.4	4.97	.	VVTU3991_at
VVTU7112_at	VIT_12s0028g03210	tyrosine aminotransferase	Metabolism,Primary metabolism,Amino acid metabolism,Aromatic amino acid metabolism,Phenylalanine metabolism	.	.	-3.86	-2.05	VVTU7112_at VVTU37284_at
VVTU13439_at	VIT_04s0008g05840	DOMON domain containing protein	Metabolism,Primary metabolism,Amino acid metabolism,Aromatic amino acid metabolism,Tyrosine metabolism	.	2	2.5	1.79	VVTU13439_at
VVTU1972_at	VIT_05s0062g01270	Cyclo-DOPA 5-O-glucosyltransferase	Metabolism,Primary metabolism,Amino acid metabolism,Aromatic amino acid metabolism,Tyrosine metabolism	.	2.05	1.87	.	VVTU1972_at
VVTU8712_x_at	VIT_05s0062g01280	Cyclo-DOPA 5-O-glucosyltransferase	Metabolism,Primary metabolism,Amino acid metabolism,Aromatic amino acid metabolism,Tyrosine metabolism	.	-1.6	-2.26	.	VVTU8712_x_at
VVTU3377_at	VIT_01s0011g01290	N-carbamyl-L-amino acid amidohydrolase	Metabolism,Primary metabolism,Amino acid metabolism,Beta-Alanine metabolism	.	2.06	1.91	.	VVTU3377_at
VVTU35389_s_at	VIT_17s0000g01950	dihydropyrimidine dehydrogenase	Metabolism,Primary metabolism,Amino acid metabolism,Beta-Alanine metabolism	.	-1.6	.	.	VVTU35389_s_at
VVTU17827_s_at	VIT_05s0029g00330	Adenosylhomocysteinase (S-adenosyl-L-homocysteine hydrolase)	Metabolism,Primary metabolism,Amino acid metabolism,Cysteine and methionine metabolism	.	.	1.74	.	VVTU17827_s_at VVTU3219_at
VVTU21705_s_at	VIT_17s0000g09840	Adenosylhomocysteinase 1	Metabolism,Primary metabolism,Amino acid metabolism,Cysteine and methionine metabolism	.	.	.	-3.8	VVTU2551_at VVTU21705_s_at
VVTU2551_at	VIT_17s0000g09840	Adenosylhomocysteinase 1	Metabolism,Primary metabolism,Amino acid metabolism,Cysteine and methionine metabolism	.	.	.	-1.93	VVTU2551_at VVTU21705_s_at
VVTU29685_s_at	VIT_08s0056g01570	5-methyltetrahydropteroyltriglutamate--homocysteine S-methyltransferase	Metabolism,Primary metabolism,Amino acid metabolism,Cysteine and methionine metabolism	.	-1.76	.	-1.7	VVTU35481_s_at VVTU3176_s_at VVTU29685_s_at
VVTU3176_s_at	VIT_08s0056g01570	5-methyltetrahydropteroyltriglutamate--homocysteine S-methyltransferase	Metabolism,Primary metabolism,Amino acid metabolism,Cysteine and methionine metabolism	.	.	.	-1.52	VVTU35481_s_at VVTU3176_s_at VVTU29685_s_at
VVTU35481_s_at	VIT_08s0056g01570	5-methyltetrahydropteroyltriglutamate--homocysteine S-methyltransferase	Metabolism,Primary metabolism,Amino acid metabolism,Cysteine and methionine metabolism	.	.	.	-1.52	VVTU35481_s_at VVTU3176_s_at VVTU29685_s_at
VVTU10190_at	VIT_12s0059g02020	Glutamate formiminotransferase	Metabolism,Primary metabolism,Amino acid metabolism,Glutamate metabolism	.	.	.	2.24	VVTU10190_at
VVTU12913_at	VIT_19s0085g00860	succinate-semialdehyde dehydrogenase (SSADH1)	Metabolism,Primary metabolism,Amino acid metabolism,Glutamate metabolism	.	-1.93	-3.09	-2.67	VVTU12913_at VVTU7997_at
VVTU14979_x_at	VIT_19s0085g00880	succinate-semialdehyde dehydrogenase (SSADH1)	Metabolism,Primary metabolism,Amino acid metabolism,Glutamate metabolism	.	-2.28	-1.74	-1.94	VVTU838_x_at VVTU29891_x_at VVTU36928_at VVTU35625_s_at VVTU14979_x_at VVTU27012_s_at VVTU29891_s_at VVTU838_s_at
VVTU27012_s_at	VIT_19s0085g00880	succinate-semialdehyde dehydrogenase (SSADH1)	Metabolism,Primary metabolism,Amino acid metabolism,Glutamate metabolism	.	-2.67	-2.51	-2.11	VVTU838_x_at VVTU29891_x_at VVTU36928_at VVTU35625_s_at VVTU14979_x_at VVTU27012_s_at VVTU29891_s_at VVTU838_s_at
VVTU29891_s_at	VIT_19s0085g00880	succinate-semialdehyde dehydrogenase (SSADH1)	Metabolism,Primary metabolism,Amino acid metabolism,Glutamate metabolism	.	-2.64	-2.35	-2.18	VVTU838_x_at VVTU29891_x_at VVTU36928_at VVTU35625_s_at VVTU14979_x_at VVTU27012_s_at VVTU29891_s_at VVTU838_s_at
VVTU35625_s_at	VIT_19s0085g00880	succinate-semialdehyde dehydrogenase (SSADH1)	Metabolism,Primary metabolism,Amino acid metabolism,Glutamate metabolism	.	-2.5	-1.98	-2.01	VVTU838_x_at VVTU29891_x_at VVTU36928_at VVTU35625_s_at VVTU14979_x_at VVTU27012_s_at VVTU29891_s_at VVTU838_s_at
VVTU39381_s_at	VIT_17s0000g05800	delta-1-pyrroline-5-carboxylate dehydrogenase (P5CDH)	Metabolism,Primary metabolism,Amino acid metabolism,Glutamate metabolism	.	-1.96	.	.	VVTU39381_s_at VVTU7825_at
VVTU7825_at	VIT_17s0000g05800	delta-1-pyrroline-5-carboxylate dehydrogenase (P5CDH)	Metabolism,Primary metabolism,Amino acid metabolism,Glutamate metabolism	.	-1.86	.	.	VVTU39381_s_at VVTU7825_at
VVTU7997_at	VIT_19s0085g00860	succinate-semialdehyde dehydrogenase (SSADH1)	Metabolism,Primary metabolism,Amino acid metabolism,Glutamate metabolism	.	.	.	-1.72	VVTU12913_at VVTU7997_at
VVTU838_s_at	VIT_19s0085g00880	succinate-semialdehyde dehydrogenase (SSADH1)	Metabolism,Primary metabolism,Amino acid metabolism,Glutamate metabolism	.	-2.7	-2.55	-2.26	VVTU838_x_at VVTU29891_x_at VVTU36928_at VVTU35625_s_at VVTU14979_x_at VVTU27012_s_at VVTU29891_s_at VVTU838_s_at
VVTU838_x_at	VIT_19s0085g00880	succinate-semialdehyde dehydrogenase (SSADH1)	Metabolism,Primary metabolism,Amino acid metabolism,Glutamate metabolism	.	-2.14	-1.69	-1.81	VVTU838_x_at VVTU29891_x_at VVTU36928_at VVTU35625_s_at VVTU14979_x_at VVTU27012_s_at VVTU29891_s_at VVTU838_s_at
VVTU13567_at	VIT_06s0004g03360	Carbamoyl phosphate synthase large subunit	Metabolism,Primary metabolism,Amino acid metabolism,Glutamine metabolism	.	.	-1.69	.	VVTU13567_at
VVTU2174_at	VIT_06s0004g00940	Carbamoyl-phosphate synthase, large subunit	Metabolism,Primary metabolism,Amino acid metabolism,Glutamine metabolism	.	.	-3.04	-2.15	VVTU2174_at
VVTU37341_at	VIT_11s0016g02830	Gamma-glutamyltranspeptidase	Metabolism,Primary metabolism,Amino acid metabolism,Glutamine metabolism,Peptide glutamine transferase	.	.	3.26	1.58	VVTU37341_at VVTU8088_at
VVTU8088_at	VIT_11s0016g02830	Gamma-glutamyltranspeptidase	Metabolism,Primary metabolism,Amino acid metabolism,Glutamine metabolism,Peptide glutamine transferase	.	1.71	3.53	1.77	VVTU37341_at VVTU8088_at
VVTU1349_s_at	VIT_02s0012g01120	glycine cleavage system H protein, mitochondrial	Metabolism,Primary metabolism,Amino acid metabolism,Glycine metabolism	.	-5.58	-9.5	-3.29	VVTU1349_s_at VVTU38326_s_at
VVTU2124_at	VIT_03s0017g01700	glycine cleavage system H protein, mitochondrial	Metabolism,Primary metabolism,Amino acid metabolism,Glycine metabolism	.	1.96	.	.	VVTU2124_at
VVTU22183_s_at	VIT_11s0016g02280	glycine dehydrogenase 2	Metabolism,Primary metabolism,Amino acid metabolism,Glycine metabolism	.	.	.	-1.93	VVTU35975_s_at VVTU22183_s_at
VVTU2733_s_at	VIT_04s0008g01300	glycine dehydrogenase	Metabolism,Primary metabolism,Amino acid metabolism,Glycine metabolism	.	-1.75	.	-1.95	VVTU40653_at VVTU2733_s_at VVTU29852_at VVTU40305_at
VVTU29852_at	VIT_04s0008g01300	glycine dehydrogenase	Metabolism,Primary metabolism,Amino acid metabolism,Glycine metabolism	.	-1.53	.	.	VVTU40653_at VVTU2733_s_at VVTU29852_at VVTU40305_at
VVTU35975_s_at	VIT_11s0016g02280	glycine dehydrogenase 2	Metabolism,Primary metabolism,Amino acid metabolism,Glycine metabolism	.	.	.	-1.52	VVTU35975_s_at VVTU22183_s_at
VVTU37611_at	VIT_04s0069g00860	sarcosine oxidase	Metabolism,Primary metabolism,Amino acid metabolism,Glycine metabolism	.	-2.98	.	-2.38	VVTU7539_at VVTU37611_at
VVTU38326_s_at	VIT_02s0012g01120	glycine cleavage system H protein, mitochondrial	Metabolism,Primary metabolism,Amino acid metabolism,Glycine metabolism	.	-6.32	-10.09	-3.17	VVTU1349_s_at VVTU38326_s_at
VVTU40305_at	VIT_04s0008g01300	glycine dehydrogenase	Metabolism,Primary metabolism,Amino acid metabolism,Glycine metabolism	.	-2.12	.	.	VVTU40653_at VVTU2733_s_at VVTU29852_at VVTU40305_at
VVTU40653_at	VIT_04s0008g01300	glycine dehydrogenase	Metabolism,Primary metabolism,Amino acid metabolism,Glycine metabolism	.	-1.99	.	-1.53	VVTU40653_at VVTU2733_s_at VVTU29852_at VVTU40305_at
VVTU7539_at	VIT_04s0069g00860	sarcosine oxidase	Metabolism,Primary metabolism,Amino acid metabolism,Glycine metabolism	.	-2.05	.	.	VVTU7539_at VVTU37611_at
VVTU14232_at	VIT_12s0034g02380	Glycine hydroxymethyltransferase	Metabolism,Primary metabolism,Amino acid metabolism,Glycine, serine, and threonine metabolism	.	.	2.04	.	VVTU14232_at VVTU8640_at
VVTU18900_s_at	VIT_05s0029g00310	Glycine hydroxymethyltransferase	Metabolism,Primary metabolism,Amino acid metabolism,Glycine, serine, and threonine metabolism	.	.	1.71	.	VVTU18900_s_at
VVTU2101_at	VIT_00s2607g00010	Phosphoserine aminotransferase	Metabolism,Primary metabolism,Amino acid metabolism,Glycine, serine, and threonine metabolism	.	.	1.91	.	VVTU2101_at
VVTU28091_s_at	VIT_05s0029g00310	Serine hydroxymethyltransferase 1	Metabolism,Primary metabolism,Amino acid metabolism,Glycine, serine, and threonine metabolism	.	.	1.66	.	VVTU22690_s_at VVTU2275_s_at VVTU14437_s_at VVTU35121_s_at VVTU28091_s_at
VVTU3060_at	VIT_18s0001g04340	Glycine hydroxymethyltransferase	Metabolism,Primary metabolism,Amino acid metabolism,Glycine, serine, and threonine metabolism	.	.	1.76	.	VVTU3060_at
VVTU4447_s_at	VIT_06s0009g03740	serine-glyoxylate aminotransferase	Metabolism,Primary metabolism,Amino acid metabolism,Glycine, serine, and threonine metabolism	.	-3.34	-2.92	-1.9	VVTU4447_s_at
VVTU6943_s_at	VIT_00s0211g00120	Glycine hydroxymethyltransferase	Metabolism,Primary metabolism,Amino acid metabolism,Glycine, serine, and threonine metabolism	.	-2.06	-3.02	.	VVTU6943_s_at
VVTU7130_at	VIT_18s0001g07960	Serine hydroxymethyltransferase	Metabolism,Primary metabolism,Amino acid metabolism,Glycine, serine, and threonine metabolism	.	-1.81	.	-1.71	VVTU7130_at
VVTU8640_at	VIT_12s0034g02380	Glycine hydroxymethyltransferase	Metabolism,Primary metabolism,Amino acid metabolism,Glycine, serine, and threonine metabolism	.	1.52	1.94	.	VVTU14232_at VVTU8640_at
VVTU14897_at	VIT_14s0068g00910	histidine biosynthesis bifunctional protein	Metabolism,Primary metabolism,Amino acid metabolism,Histidine metabolism	.	.	-2.16	.	VVTU14897_at
VVTU3741_at	VIT_18s0166g00300	histidinol dehydrogenase, chloroplast precursor	Metabolism,Primary metabolism,Amino acid metabolism,Histidine metabolism	.	1.52	.	.	VVTU3741_at
VVTU12562_at	VIT_06s0004g02680	Lysine decarboxylase	Metabolism,Primary metabolism,Amino acid metabolism,Lysine metabolism	.	-1.53	-1.7	.	VVTU12562_at
VVTU5637_at	VIT_04s0008g01040	Lysine decarboxylase	Metabolism,Primary metabolism,Amino acid metabolism,Lysine metabolism	.	.	-1.93	.	VVTU5637_at
VVTU6125_at	VIT_13s0147g00200	L-aminoadipate-semialdehyde dehydrogenase-phosphopantetheinyltransferase	Metabolism,Primary metabolism,Amino acid metabolism,Lysine metabolism	.	1.81	1.78	1.54	VVTU6125_at
VVTU6851_at	VIT_06s0004g00590	Lysine decarboxylase	Metabolism,Primary metabolism,Amino acid metabolism,Lysine metabolism	.	-1.91	.	.	VVTU6851_at
VVTU9146_at	VIT_18s0001g00210	Lysine decarboxylase	Metabolism,Primary metabolism,Amino acid metabolism,Lysine metabolism	.	.	-1.77	.	VVTU9146_at
VVTU1088_at	VIT_05s0094g01480	Dihydrodipicolinate reductase	Metabolism,Primary metabolism,Amino acid metabolism,Lysine metabolism,Lysine biosynthesis	.	.	-1.92	-1.59	VVTU1088_at
VVTU37358_s_at	VIT_11s0016g00280	Bifunctional lysine-ketoglutarate reductase/saccharopine dehydrogenase	Metabolism,Primary metabolism,Amino acid metabolism,Lysine metabolism,Lysine biosynthesis	.	-1.55	.	.	VVTU37358_s_at
VVTU12078_at	VIT_17s0000g09780	Methionine sulfoxide reductase A	Metabolism,Primary metabolism,Amino acid metabolism,Methionine metabolism	.	-1.79	.	.	VVTU12078_at
VVTU12964_s_at	VIT_01s0010g00990	S-adenosylmethionine decarboxylase proenzyme	Metabolism,Primary metabolism,Amino acid metabolism,Methionine metabolism	.	.	2.49	2.77	VVTU12964_s_at
VVTU13925_s_at	VIT_07s0005g02230	S-adenosylmethionine synthetase 1 (SAM1)	Metabolism,Primary metabolism,Amino acid metabolism,Methionine metabolism	.	.	.	-1.79	VVTU13925_s_at VVTU7893_x_at
VVTU16123_s_at	VIT_11s0037g00950	S-adenosylmethionine decarboxylase proenzyme	Metabolism,Primary metabolism,Amino acid metabolism,Methionine metabolism	.	-1.8	.	-2.6	VVTU16123_s_at
VVTU2491_at	VIT_07s0151g00520	homocysteine S-methyltransferase 3	Metabolism,Primary metabolism,Amino acid metabolism,Methionine metabolism	.	-1.75	-1.91	-2.13	VVTU2491_at
VVTU25643_x_at	CN007600	S-adenosylmethionine synthetase 2 (SAM2)	Metabolism,Primary metabolism,Amino acid metabolism,Methionine metabolism	.	.	1.57	.	VVTU25643_at VVTU25643_x_at
VVTU28560_s_at	VIT_05s0020g04080	1,2-dihydroxy-3-keto-5-methylthiopentene dioxygenase 2	Metabolism,Primary metabolism,Amino acid metabolism,Methionine metabolism	.	.	1.75	1.84	VVTU28560_s_at
VVTU34623_at	VIT_17s0000g09690	L-isoaspartate-O-methyl transferase	Metabolism,Primary metabolism,Amino acid metabolism,Methionine metabolism	.	1.71	.	.	VVTU34623_at
VVTU35114_s_at	VIT_16s0013g00620	Methionine sulfoxide reductase A	Metabolism,Primary metabolism,Amino acid metabolism,Methionine metabolism	.	.	1.56	.	VVTU35114_s_at
VVTU38370_s_at	VIT_15s0024g00790	tRNA (guanine-N(1)-)-methyltransferase	Metabolism,Primary metabolism,Amino acid metabolism,Methionine metabolism	.	.	.	1.65	VVTU38370_s_at
VVTU3927_at	VIT_08s0032g00360	N-6 Adenine-specific DNA methylase	Metabolism,Primary metabolism,Amino acid metabolism,Methionine metabolism	.	1.6	.	.	VVTU3927_at
VVTU677_s_at	VIT_14s0083g00580	S-adenosyl-L-methionine decarboxylase	Metabolism,Primary metabolism,Amino acid metabolism,Methionine metabolism	.	.	1.92	1.63	VVTU677_s_at
VVTU7893_x_at	VIT_07s0005g02230	S-adenosylmethionine synthetase 1 (SAM1)	Metabolism,Primary metabolism,Amino acid metabolism,Methionine metabolism	.	.	-1.84	-1.61	VVTU13925_s_at VVTU7893_x_at
VVTU8738_s_at	VIT_08s0007g05000	S-adenosylmethionine synthetase	Metabolism,Primary metabolism,Amino acid metabolism,Methionine metabolism	.	.	6.58	3.26	VVTU8738_s_at
VVTU13403_at	VIT_14s0128g00100	aminotransferase class IV	Metabolism,Primary metabolism,Amino acid metabolism,Valine, leucine, and isoleucine metabolism	.	.	.	-1.82	VVTU27759_at VVTU13403_at VVTU10569_at
VVTU829_at	VIT_00s0657g00010	Branched-chain amino acid aminotransferase	Metabolism,Primary metabolism,Amino acid metabolism,Valine, leucine, and isoleucine metabolism	.	.	-1.79	.	VVTU829_at
VVTU8342_at	VIT_18s0001g08430	Branched-chain-amino-acid aminotransferase 2, chloroplast (Atbcat-2)	Metabolism,Primary metabolism,Amino acid metabolism,Valine, leucine, and isoleucine metabolism	.	-5.88	-10.48	.	VVTU8342_at
VVTU14833_s_at	VIT_00s0265g00030	deoxyoctulonosic acid synthetase	Metabolism,Primary metabolism,Carbohydrate metabolism	.	.	.	2.05	VVTU14833_s_at
VVTU10042_s_at	VIT_07s0005g00410	glycosyl hydrolase family 1 protein	Metabolism,Primary metabolism,Carbohydrate metabolism,Carbohydrate catabolism	.	-1.76	.	.	VVTU15163_s_at VVTU6282_at VVTU10042_s_at
VVTU10238_at	VIT_12s0057g00890	glycosyl hydrolase family 17 protein	Metabolism,Primary metabolism,Carbohydrate metabolism,Carbohydrate catabolism	.	.	-1.76	-1.55	VVTU10238_at
VVTU11084_at	VIT_05s0062g01430	glycosyl hydrolase family 17 protein	Metabolism,Primary metabolism,Carbohydrate metabolism,Carbohydrate catabolism	.	-2	-1.82	.	VVTU11084_at VVTU8423_at
VVTU14433_at	VIT_05s0020g04650	glycosyl hydrolase family 47 protein	Metabolism,Primary metabolism,Carbohydrate metabolism,Carbohydrate catabolism	.	.	1.77	1.56	VVTU14433_at
VVTU15163_s_at	VIT_07s0005g00410	glycosyl hydrolase family 1 protein	Metabolism,Primary metabolism,Carbohydrate metabolism,Carbohydrate catabolism	.	-1.76	.	.	VVTU15163_s_at VVTU6282_at VVTU10042_s_at
VVTU2038_s_at	VIT_02s0154g00050	glycosyl hydrolase family 5	Metabolism,Primary metabolism,Carbohydrate metabolism,Carbohydrate catabolism	.	-1.77	-2.32	-1.63	VVTU2038_s_at VVTU37877_at
VVTU2178_s_at	VIT_19s0014g02880	glycosyl hydrolase family 5 protein	Metabolism,Primary metabolism,Carbohydrate metabolism,Carbohydrate catabolism	.	1.57	.	.	VVTU2178_s_at
VVTU37877_at	VIT_02s0154g00050	glycosyl hydrolase family 5	Metabolism,Primary metabolism,Carbohydrate metabolism,Carbohydrate catabolism	.	-2.71	-2.52	-1.78	VVTU2038_s_at VVTU37877_at
VVTU6282_at	VIT_07s0005g00410	glycosyl hydrolase family 1 protein	Metabolism,Primary metabolism,Carbohydrate metabolism,Carbohydrate catabolism	.	-1.85	-1.62	.	VVTU15163_s_at VVTU6282_at VVTU10042_s_at
VVTU7945_at	VIT_15s0046g01080	glycosyl hydrolase family 18	Metabolism,Primary metabolism,Carbohydrate metabolism,Carbohydrate catabolism	.	.	-1.93	.	VVTU7945_at
VVTU8423_at	VIT_05s0062g01430	glycosyl hydrolase family 17 protein	Metabolism,Primary metabolism,Carbohydrate metabolism,Carbohydrate catabolism	.	-1.73	-1.56	-2.24	VVTU11084_at VVTU8423_at
VVTU13247_at	VIT_16s0022g00870	invertase/pectin methylesterase inhibitor	Metabolism,Primary metabolism,Carbohydrate metabolism,Carbohydrate metabolism enzyme inhibitor,Invertase/pectin methylesterase inhibitor family	.	3.29	.	.	VVTU19677_s_at VVTU13247_at
VVTU13433_at	VIT_16s0022g00890	invertase/pectin methylesterase inhibitor	Metabolism,Primary metabolism,Carbohydrate metabolism,Carbohydrate metabolism enzyme inhibitor,Invertase/pectin methylesterase inhibitor family	.	.	.	-2.24	VVTU13433_at VVTU20432_s_at
VVTU13623_at	VIT_15s0021g00540	invertase/pectin methylesterase inhibitor	Metabolism,Primary metabolism,Carbohydrate metabolism,Carbohydrate metabolism enzyme inhibitor,Invertase/pectin methylesterase inhibitor family	.	14.6	.	16.98	VVTU13623_at
VVTU13923_s_at	VIT_06s0004g05560	invertase/pectin methylesterase inhibitor	Metabolism,Primary metabolism,Carbohydrate metabolism,Carbohydrate metabolism enzyme inhibitor,Invertase/pectin methylesterase inhibitor family	.	.	1.65	.	VVTU13923_s_at VVTU29002_s_at
VVTU19286_at	VIT_11s0016g00590	invertase/pectin methylesterase inhibitor	Metabolism,Primary metabolism,Carbohydrate metabolism,Carbohydrate metabolism enzyme inhibitor,Invertase/pectin methylesterase inhibitor family	.	.	-5.55	.	VVTU19286_at VVTU12063_s_at
VVTU19677_s_at	VIT_16s0022g00870	invertase/pectin methylesterase inhibitor	Metabolism,Primary metabolism,Carbohydrate metabolism,Carbohydrate metabolism enzyme inhibitor,Invertase/pectin methylesterase inhibitor family	.	2.75	.	.	VVTU19677_s_at VVTU13247_at
VVTU20432_s_at	VIT_16s0022g00890	invertase/pectin methylesterase inhibitor	Metabolism,Primary metabolism,Carbohydrate metabolism,Carbohydrate metabolism enzyme inhibitor,Invertase/pectin methylesterase inhibitor family	.	.	.	-2.12	VVTU13433_at VVTU20432_s_at
VVTU21415_s_at	VIT_16s0022g00960	invertase/pectin methylesterase inhibitor	Metabolism,Primary metabolism,Carbohydrate metabolism,Carbohydrate metabolism enzyme inhibitor,Invertase/pectin methylesterase inhibitor family	.	.	.	-2.29	VVTU18870_at VVTU19688_at VVTU21415_s_at VVTU18660_s_at VVTU18888_s_at
VVTU2785_s_at	VIT_00s0323g00060	invertase/pectin methylesterase inhibitor	Metabolism,Primary metabolism,Carbohydrate metabolism,Carbohydrate metabolism enzyme inhibitor,Invertase/pectin methylesterase inhibitor family	.	-35.68	-29	-6.5	VVTU2785_s_at
VVTU29002_s_at	VIT_06s0004g05560	invertase/pectin methylesterase inhibitor	Metabolism,Primary metabolism,Carbohydrate metabolism,Carbohydrate metabolism enzyme inhibitor,Invertase/pectin methylesterase inhibitor family	.	.	1.74	.	VVTU13923_s_at VVTU29002_s_at
VVTU4071_at	VIT_01s0011g05390	invertase/pectin methylesterase inhibitor	Metabolism,Primary metabolism,Carbohydrate metabolism,Carbohydrate metabolism enzyme inhibitor,Invertase/pectin methylesterase inhibitor family	.	-7.77	-13.2	-6.61	VVTU4071_at
VVTU5418_at	VIT_00s0323g00050	invertase/pectin methylesterase inhibitor	Metabolism,Primary metabolism,Carbohydrate metabolism,Carbohydrate metabolism enzyme inhibitor,Invertase/pectin methylesterase inhibitor family	.	.	-2.68	.	VVTU5418_at
VVTU890_x_at	VIT_02s0012g00500	invertase/pectin methylesterase inhibitor	Metabolism,Primary metabolism,Carbohydrate metabolism,Carbohydrate metabolism enzyme inhibitor,Invertase/pectin methylesterase inhibitor family	.	.	3.18	.	VVTU890_x_at
VVTU1004_at	VIT_12s0028g01100	aldo/keto reductase	Metabolism,Primary metabolism,Carbohydrate metabolism,Carbohydrate oxidation reduction	.	-1.67	.	-2.08	VVTU1004_at
VVTU11927_at	VIT_05s0062g00980	aldo/keto reductase AKR	Metabolism,Primary metabolism,Carbohydrate metabolism,Carbohydrate oxidation reduction	.	2.7	10.66	2.9	VVTU11927_at VVTU24838_x_at
VVTU14386_at	VIT_16s0098g01180	aldo/keto reductase	Metabolism,Primary metabolism,Carbohydrate metabolism,Carbohydrate oxidation reduction	.	.	-2.6	-2.28	VVTU14386_at
VVTU18641_s_at	VIT_08s0007g01040	aldo-keto reductase	Metabolism,Primary metabolism,Carbohydrate metabolism,Carbohydrate oxidation reduction	.	-3.01	-8.11	-6.05	VVTU18641_s_at VVTU4697_at
VVTU24838_x_at	VIT_05s0062g00980	aldo/keto reductase AKR	Metabolism,Primary metabolism,Carbohydrate metabolism,Carbohydrate oxidation reduction	.	1.65	4.4	2.36	VVTU11927_at VVTU24838_x_at
VVTU3533_s_at	VIT_05s0077g01300	Aldo-keto reductase	Metabolism,Primary metabolism,Carbohydrate metabolism,Carbohydrate oxidation reduction	.	11.83	5.84	2.04	VVTU3533_s_at
VVTU4697_at	VIT_08s0007g01040	aldo-keto reductase	Metabolism,Primary metabolism,Carbohydrate metabolism,Carbohydrate oxidation reduction	.	-6.77	-10.64	-9.48	VVTU18641_s_at VVTU4697_at
VVTU8994_at	VIT_01s0010g01720	aldose reductase	Metabolism,Primary metabolism,Carbohydrate metabolism,Carbohydrate oxidation reduction	.	.	-1.52	.	VVTU8994_at
VVTU9888_at	VIT_05s0049g01130	aldo/keto reductase	Metabolism,Primary metabolism,Carbohydrate metabolism,Carbohydrate oxidation reduction	.	-2.28	-3.28	-2.1	VVTU9888_at
VVTU13853_s_at	VIT_13s0019g04730	glycerol-3-phosphate dehydrogenase	Metabolism,Primary metabolism,Carbohydrate metabolism,Glycerol-3-P shuttle	.	1.57	.	.	VVTU13853_s_at VVTU15016_at
VVTU38420_at	VIT_13s0158g00340	glycerol-3-phosphate dehydrogenase	Metabolism,Primary metabolism,Carbohydrate metabolism,Glycerol-3-P shuttle	.	.	3.59	2.71	VVTU38420_at
VVTU6339_at	VIT_14s0219g00280	glycerol-3-phosphate dehydrogenase (NAD+)	Metabolism,Primary metabolism,Carbohydrate metabolism,Glycerol-3-P shuttle	.	.	.	-1.65	VVTU6339_at
VVTU10021_at	VIT_17s0000g08200	phosphoglycerate/bisphosphoglycerate mutase	Metabolism,Primary metabolism,Carbohydrate metabolism,Glycolysis Gluconeogenesis	.	.	-1.92	-2.03	VVTU10021_at
VVTU11710_at	VIT_18s0001g14230	Hexokinase	Metabolism,Primary metabolism,Carbohydrate metabolism,Glycolysis Gluconeogenesis	.	-2.11	.	-2.03	VVTU11710_at
VVTU11764_at	VIT_17s0000g00660	Phosphoglycerate mutase	Metabolism,Primary metabolism,Carbohydrate metabolism,Glycolysis Gluconeogenesis	.	1.51	.	.	VVTU11764_at
VVTU11836_s_at	VIT_18s0001g12370	glucose-6-phosphate isomerase, cytosolic (PGIC)	Metabolism,Primary metabolism,Carbohydrate metabolism,Glycolysis Gluconeogenesis	.	.	-1.51	.	VVTU15551_s_at VVTU6204_s_at VVTU11836_s_at
VVTU11859_s_at	VIT_14s0068g00680	glyceraldehyde-3-phosphate dehydrogenase A, chloroplast precursor	Metabolism,Primary metabolism,Carbohydrate metabolism,Glycolysis Gluconeogenesis	.	-4.25	-4.91	-4.57	VVTU17859_s_at VVTU33738_s_at VVTU27512_x_at VVTU11859_s_at VVTU21121_s_at
VVTU1206_at	VIT_12s0028g02180	Phosphoenolpyruvate carboxylase,	Metabolism,Primary metabolism,Carbohydrate metabolism,Glycolysis Gluconeogenesis	.	-1.92	.	.	VVTU1206_at VVTU19092_at
VVTU12208_at	VIT_01s0011g02740	Phosphoenolpyruvate carboxylase	Metabolism,Primary metabolism,Carbohydrate metabolism,Glycolysis Gluconeogenesis	.	-3.56	-6.02	-3.1	VVTU12208_at
VVTU1271_at	VIT_19s0085g00380	Phosphoglycerate kinase	Metabolism,Primary metabolism,Carbohydrate metabolism,Glycolysis Gluconeogenesis	.	-1.52	-2.25	-2.2	VVTU1271_at VVTU22279_at
VVTU13267_at	VIT_16s0022g01770	Phosphopyruvate hydratase,	Metabolism,Primary metabolism,Carbohydrate metabolism,Glycolysis Gluconeogenesis	.	2.65	5.25	2.39	VVTU13267_at VVTU18575_s_at VVTU18624_s_at VVTU18979_s_at VVTU18544_s_at
VVTU15418_at	VIT_03s0038g03640	Phosphoglycerate mutase	Metabolism,Primary metabolism,Carbohydrate metabolism,Glycolysis Gluconeogenesis	.	2.01	.	.	VVTU15418_at
VVTU15519_at	VIT_00s0199g00220	phosphofructokinase	Metabolism,Primary metabolism,Carbohydrate metabolism,Glycolysis Gluconeogenesis	.	-1.96	.	.	VVTU15519_at
VVTU16840_at	VIT_16s0013g01140	phosphofructokinase	Metabolism,Primary metabolism,Carbohydrate metabolism,Glycolysis Gluconeogenesis	.	.	1.53	.	VVTU16840_at
VVTU17273_s_at	VIT_11s0016g02850	phosphofructokinase	Metabolism,Primary metabolism,Carbohydrate metabolism,Glycolysis Gluconeogenesis	.	-1.66	.	.	VVTU17273_s_at
VVTU17859_s_at	VIT_14s0068g00680	glyceraldehyde-3-phosphate dehydrogenase A, chloroplast precursor	Metabolism,Primary metabolism,Carbohydrate metabolism,Glycolysis Gluconeogenesis	.	-3.01	-5.38	-4.77	VVTU17859_s_at VVTU33738_s_at VVTU27512_x_at VVTU11859_s_at VVTU21121_s_at
VVTU18544_s_at	VIT_16s0022g01770	Phosphopyruvate hydratase,	Metabolism,Primary metabolism,Carbohydrate metabolism,Glycolysis Gluconeogenesis	.	3.05	7.12	3.17	VVTU13267_at VVTU18575_s_at VVTU18624_s_at VVTU18979_s_at VVTU18544_s_at
VVTU18575_s_at	VIT_16s0022g01770	Phosphopyruvate hydratase,	Metabolism,Primary metabolism,Carbohydrate metabolism,Glycolysis Gluconeogenesis	.	2.62	7.29	2.92	VVTU13267_at VVTU18575_s_at VVTU18624_s_at VVTU18979_s_at VVTU18544_s_at
VVTU18624_s_at	VIT_16s0022g01770	Phosphopyruvate hydratase,	Metabolism,Primary metabolism,Carbohydrate metabolism,Glycolysis Gluconeogenesis	.	3.3	8.16	3.22	VVTU13267_at VVTU18575_s_at VVTU18624_s_at VVTU18979_s_at VVTU18544_s_at
VVTU18979_s_at	VIT_16s0022g01770	Phosphopyruvate hydratase,	Metabolism,Primary metabolism,Carbohydrate metabolism,Glycolysis Gluconeogenesis	.	3.08	7.1	3.16	VVTU13267_at VVTU18575_s_at VVTU18624_s_at VVTU18979_s_at VVTU18544_s_at
VVTU19092_at	VIT_12s0028g02180	Phosphoenolpyruvate carboxylase,	Metabolism,Primary metabolism,Carbohydrate metabolism,Glycolysis Gluconeogenesis	.	-2.4	-2.18	-2.24	VVTU1206_at VVTU19092_at
VVTU20988_x_at	VIT_18s0089g00590	Glyceraldehyde-3-phosphate dehydrogenase, cytosolic	Metabolism,Primary metabolism,Carbohydrate metabolism,Glycolysis Gluconeogenesis	.	-1.54	.	.	VVTU20988_x_at
VVTU21121_s_at	VIT_14s0068g00680	glyceraldehyde-3-phosphate dehydrogenase A, chloroplast precursor	Metabolism,Primary metabolism,Carbohydrate metabolism,Glycolysis Gluconeogenesis	.	-6.24	-8.58	-7.85	VVTU17859_s_at VVTU33738_s_at VVTU27512_x_at VVTU11859_s_at VVTU21121_s_at
VVTU22279_at	VIT_19s0085g00380	Phosphoglycerate kinase	Metabolism,Primary metabolism,Carbohydrate metabolism,Glycolysis Gluconeogenesis	.	.	-1.67	.	VVTU1271_at VVTU22279_at
VVTU29410_s_at	VIT_04s0008g00520	6-phosphofructokinase	Metabolism,Primary metabolism,Carbohydrate metabolism,Glycolysis Gluconeogenesis	.	2.11	3.25	1.83	VVTU5688_at VVTU29410_s_at
VVTU33738_s_at	VIT_14s0068g00680	glyceraldehyde-3-phosphate dehydrogenase A, chloroplast precursor	Metabolism,Primary metabolism,Carbohydrate metabolism,Glycolysis Gluconeogenesis	.	-3.56	-5.47	-4.87	VVTU17859_s_at VVTU33738_s_at VVTU27512_x_at VVTU11859_s_at VVTU21121_s_at
VVTU34803_s_at	VIT_08s0007g03830	fructose-bisphosphate aldolase cytoplasmic isozyme	Metabolism,Primary metabolism,Carbohydrate metabolism,Glycolysis Gluconeogenesis	.	.	-1.89	.	VVTU34803_x_at VVTU14270_s_at VVTU17960_s_at VVTU18145_s_at VVTU18282_s_at VVTU29841_s_at VVTU34803_s_at VVTU34803_at
VVTU40274_s_at	VIT_15s0045g01120	6-phosphofructokinase	Metabolism,Primary metabolism,Carbohydrate metabolism,Glycolysis Gluconeogenesis	.	-1.54	-1.63	.	VVTU5009_at VVTU40274_s_at
VVTU4750_at	VIT_06s0061g01340	Phosphoglycerate mutase	Metabolism,Primary metabolism,Carbohydrate metabolism,Glycolysis Gluconeogenesis	.	-1.56	.	.	VVTU4750_at
VVTU5009_at	VIT_15s0045g01120	6-phosphofructokinase	Metabolism,Primary metabolism,Carbohydrate metabolism,Glycolysis Gluconeogenesis	.	.	-1.72	.	VVTU5009_at VVTU40274_s_at
VVTU5199_at	VIT_06s0004g05900	Phosphopyruvate hydratase,	Metabolism,Primary metabolism,Carbohydrate metabolism,Glycolysis Gluconeogenesis	.	.	-1.79	.	VVTU5199_at VVTU9923_at
VVTU5612_at	VIT_18s0122g00960	glyceraldehyde-3-phosphate dehydrogenase B, chloroplast precursor	Metabolism,Primary metabolism,Carbohydrate metabolism,Glycolysis Gluconeogenesis	.	-2.54	-2.2	-2.43	VVTU5612_at
VVTU5688_at	VIT_04s0008g00520	6-phosphofructokinase	Metabolism,Primary metabolism,Carbohydrate metabolism,Glycolysis Gluconeogenesis	.	2.92	2.65	1.71	VVTU5688_at VVTU29410_s_at
VVTU5952_at	VIT_18s0122g00510	6-phosphofructokinase, pyrophosphate dependent	Metabolism,Primary metabolism,Carbohydrate metabolism,Glycolysis Gluconeogenesis	.	1.8	1.92	.	VVTU5952_at
VVTU6196_at	VIT_18s0001g05060	2,3-bisphosphoglycerate-dependent phosphoglycerate mutase	Metabolism,Primary metabolism,Carbohydrate metabolism,Glycolysis Gluconeogenesis	.	1.94	.	.	VVTU6196_at
VVTU8076_at	VIT_17s0000g04540	Enolase	Metabolism,Primary metabolism,Carbohydrate metabolism,Glycolysis Gluconeogenesis	.	.	.	1.59	VVTU8076_at
VVTU9252_at	VIT_08s0007g03960	Phosphopyruvate hydratase,	Metabolism,Primary metabolism,Carbohydrate metabolism,Glycolysis Gluconeogenesis	.	.	2.37	.	VVTU9252_at VVTU27240_at
VVTU9498_at	VIT_02s0025g00180	bisphosphoglycerate mutase	Metabolism,Primary metabolism,Carbohydrate metabolism,Glycolysis Gluconeogenesis	.	-1.73	-2.33	.	VVTU9498_at
VVTU9923_at	VIT_06s0004g05900	Phosphopyruvate hydratase,	Metabolism,Primary metabolism,Carbohydrate metabolism,Glycolysis Gluconeogenesis	.	.	-1.65	.	VVTU5199_at VVTU9923_at
VVTU12977_s_at	VIT_18s0072g00770	fructose-1,6-bisphosphatase, cytosolic	Metabolism,Primary metabolism,Carbohydrate metabolism,Glycolysis Gluconeogenesis,Gluconeogenesis	.	-2.59	-2.13	-2.26	VVTU12977_s_at
VVTU1746_at	VIT_08s0007g01590	fructose 1,6-bisphosphatase	Metabolism,Primary metabolism,Carbohydrate metabolism,Glycolysis Gluconeogenesis,Gluconeogenesis	.	.	-3.74	.	VVTU1746_at VVTU27101_at
VVTU2083_s_at	VIT_00s1995g00010	Phosphoenolpyruvate carboxykinase	Metabolism,Primary metabolism,Carbohydrate metabolism,Glycolysis Gluconeogenesis,Gluconeogenesis	.	-1.51	.	.	VVTU2083_s_at
VVTU27101_at	VIT_08s0007g01590	fructose 1,6-bisphosphatase	Metabolism,Primary metabolism,Carbohydrate metabolism,Glycolysis Gluconeogenesis,Gluconeogenesis	.	.	-1.93	.	VVTU1746_at VVTU27101_at
VVTU35206_s_at	GSVIVT00011154001	Phosphoenolpyruvate carboxykinase	Metabolism,Primary metabolism,Carbohydrate metabolism,Glycolysis Gluconeogenesis,Gluconeogenesis	.	-1.59	.	-1.62	VVTU35206_s_at VVTU5997_s_at
VVTU3523_s_at	VIT_08s0007g01570	fructose 1,6-bisphosphatase	Metabolism,Primary metabolism,Carbohydrate metabolism,Glycolysis Gluconeogenesis,Gluconeogenesis	.	-7.2	-9.23	-4.14	VVTU3523_s_at
VVTU5997_s_at	GSVIVT00011154001	Phosphoenolpyruvate carboxykinase	Metabolism,Primary metabolism,Carbohydrate metabolism,Glycolysis Gluconeogenesis,Gluconeogenesis	.	-1.59	.	-1.67	VVTU35206_s_at VVTU5997_s_at
VVTU10605_at	VIT_16s0050g02660	Pyruvate kinase	Metabolism,Primary metabolism,Carbohydrate metabolism,Glycolysis Gluconeogenesis,Glycolysis	.	.	1.64	1.65	VVTU38256_at VVTU10605_at
VVTU12715_s_at	VIT_08s0056g00190	Pyruvate kinase	Metabolism,Primary metabolism,Carbohydrate metabolism,Glycolysis Gluconeogenesis,Glycolysis	.	.	.	1.61	VVTU12715_s_at
VVTU14290_s_at	VIT_16s0050g02180	pyruvate kinase isozyme G, chloroplast precursor	Metabolism,Primary metabolism,Carbohydrate metabolism,Glycolysis Gluconeogenesis,Glycolysis	.	1.52	.	.	VVTU14290_s_at
VVTU17370_at	VIT_13s0074g00210	pyruvate kinase	Metabolism,Primary metabolism,Carbohydrate metabolism,Glycolysis Gluconeogenesis,Glycolysis	.	.	2.14	.	VVTU17370_at
VVTU17907_s_at	VIT_10s0071g01060	pyruvate kinase	Metabolism,Primary metabolism,Carbohydrate metabolism,Glycolysis Gluconeogenesis,Glycolysis	.	3.55	2.67	3.57	VVTU24909_at VVTU17907_s_at VVTU23006_at
VVTU18887_s_at	VIT_08s0007g04170	pyruvate kinase, cytosolic isozyme	Metabolism,Primary metabolism,Carbohydrate metabolism,Glycolysis Gluconeogenesis,Glycolysis	.	1.74	1.83	1.54	VVTU18887_s_at VVTU1012_at
VVTU20979_s_at	VIT_13s0073g00310	Pyridine nucleotide-disulphide oxidoreductase	Metabolism,Primary metabolism,Carbohydrate metabolism,Glycolysis Gluconeogenesis,Glycolysis	.	.	1.67	.	VVTU2675_at VVTU20979_s_at
VVTU23006_at	VIT_10s0071g01060	pyruvate kinase	Metabolism,Primary metabolism,Carbohydrate metabolism,Glycolysis Gluconeogenesis,Glycolysis	.	3.78	3.05	4.16	VVTU24909_at VVTU17907_s_at VVTU23006_at
VVTU24909_at	VIT_10s0071g01060	pyruvate kinase	Metabolism,Primary metabolism,Carbohydrate metabolism,Glycolysis Gluconeogenesis,Glycolysis	.	3.3	3.2	3.65	VVTU24909_at VVTU17907_s_at VVTU23006_at
VVTU2648_at	VIT_06s0009g00680	Pyridine nucleotide-disulphide oxidoreductase	Metabolism,Primary metabolism,Carbohydrate metabolism,Glycolysis Gluconeogenesis,Glycolysis	.	.	1.6	.	VVTU2648_at
VVTU3077_at	VIT_11s0037g00070	NADP-dependent glyceraldehyde-3-phosphate dehydrogenase	Metabolism,Primary metabolism,Carbohydrate metabolism,Glycolysis Gluconeogenesis,Glycolysis	.	.	.	-3.65	VVTU3077_at
VVTU615_at	VIT_06s0061g00280	2-phosphoglycerate kinase	Metabolism,Primary metabolism,Carbohydrate metabolism,Glycolysis Gluconeogenesis,Glycolysis	.	2.36	2.18	2.09	VVTU615_at
VVTU2157_at	VIT_05s0049g00950	Phosphoenolpyruvate carboxylase kinase	Metabolism,Primary metabolism,Carbohydrate metabolism,Glycolysis Gluconeogenesis,Glycolysis Gluconeogenesis activator	.	-1.7	-3.21	-1.82	VVTU2157_at
VVTU33869_s_at	VIT_14s0036g00420	Phosphoenolpyruvate carboxylase kinase	Metabolism,Primary metabolism,Carbohydrate metabolism,Glycolysis Gluconeogenesis,Glycolysis Gluconeogenesis activator	.	1.85	3.87	.	VVTU33869_s_at
VVTU13308_x_at	VIT_09s0002g01800	dihydrolipoamide S-acetyltransferase	Metabolism,Primary metabolism,Carbohydrate metabolism,Glycolysis Gluconeogenesis,Pyruvate decarboxylation	.	.	1.99	.	VVTU17728_s_at VVTU13308_x_at
VVTU17728_s_at	VIT_09s0002g01800	dihydrolipoamide S-acetyltransferase	Metabolism,Primary metabolism,Carbohydrate metabolism,Glycolysis Gluconeogenesis,Pyruvate decarboxylation	.	1.63	2.34	.	VVTU17728_s_at VVTU13308_x_at
VVTU3838_at	VIT_09s0018g01940	pyruvate dehydrogenase E1 component alpha subunit	Metabolism,Primary metabolism,Carbohydrate metabolism,Glycolysis Gluconeogenesis,Pyruvate decarboxylation	.	1.82	2.35	1.61	VVTU3838_at
VVTU12882_at	VIT_05s0020g00760	pyruvate dehydrogenase kinase, Mitochondrial	Metabolism,Primary metabolism,Carbohydrate metabolism,Glycolysis Gluconeogenesis,Pyruvate decarboxylation,Pyruvate decarboxylation inhibition	.	.	.	-1.7	VVTU12882_at VVTU35178_s_at
VVTU16625_at	VIT_14s0060g00420	pyruvate dehydrogenase kinase	Metabolism,Primary metabolism,Carbohydrate metabolism,Glycolysis Gluconeogenesis,Pyruvate decarboxylation,Pyruvate decarboxylation inhibition	.	2.34	4.01	2.17	VVTU16625_at
VVTU11053_at	VIT_09s0002g04880	glycosyl transferase family 1 protein	Metabolism,Primary metabolism,Carbohydrate metabolism,Glycosyl transference	.	-2.22	-3.45	-2.43	VVTU11053_at
VVTU14691_at	VIT_08s0007g04590	UGT73C2 (UDP-glucosyl transferase 73C2)	Metabolism,Primary metabolism,Carbohydrate metabolism,Glycosyl transference	.	.	-2.31	.	VVTU14691_at
VVTU15951_at	VIT_13s0019g02890	Glucosyltransferase-2	Metabolism,Primary metabolism,Carbohydrate metabolism,Glycosyl transference	.	4.15	6.83	2.35	VVTU15951_at
VVTU16673_s_at	VVTU16673_s_at	glycosyl transferase family 8 protein	Metabolism,Primary metabolism,Carbohydrate metabolism,Glycosyl transference	.	.	-1.58	.	VVTU16673_s_at
VVTU1997_at	VIT_07s0005g01980	glycosyl transferase family 8 protein	Metabolism,Primary metabolism,Carbohydrate metabolism,Glycosyl transference	.	.	-5.69	.	VVTU1997_at
VVTU21549_at	VIT_13s0019g03060	Glucosyltransferase-2	Metabolism,Primary metabolism,Carbohydrate metabolism,Glycosyl transference	.	-2.57	-7.58	.	VVTU21549_at
VVTU21612_at	GSVIVT01030933001	UDP-glucosyl transferase 73C7	Metabolism,Primary metabolism,Carbohydrate metabolism,Glycosyl transference	.	-1.54	-2.64	.	VVTU21612_at
VVTU22526_at	VIT_16s0050g01610	UDP-glycosyltransferase 88A4	Metabolism,Primary metabolism,Carbohydrate metabolism,Glycosyl transference	.	.	-3.81	.	VVTU22526_at
VVTU2472_at	VIT_08s0007g08840	Glycosyl transferaseHGA1	Metabolism,Primary metabolism,Carbohydrate metabolism,Glycosyl transference	.	4.34	5.97	2.75	VVTU2472_at
VVTU29544_s_at	VIT_01s0026g00980	glycosyl transferase family 8 protein	Metabolism,Primary metabolism,Carbohydrate metabolism,Glycosyl transference	.	1.69	3.8	.	VVTU4786_at VVTU29544_s_at
VVTU342_at	VIT_07s0005g01040	glycosyl transferase family 8 protein	Metabolism,Primary metabolism,Carbohydrate metabolism,Glycosyl transference	.	1.79	.	2.47	VVTU342_at
VVTU35251_at	VIT_18s0001g06060	UDP-glycosyltransferase 85A1	Metabolism,Primary metabolism,Carbohydrate metabolism,Glycosyl transference	.	2.28	3.75	.	VVTU35251_at
VVTU4786_at	VIT_01s0026g00980	glycosyl transferase family 8 protein	Metabolism,Primary metabolism,Carbohydrate metabolism,Glycosyl transference	.	1.74	3.48	1.99	VVTU4786_at VVTU29544_s_at
VVTU5254_at	VIT_14s0108g01520	glycosyl transferase family 8 protein	Metabolism,Primary metabolism,Carbohydrate metabolism,Glycosyl transference	.	1.93	3.26	3.13	VVTU5254_at
VVTU550_at	VIT_05s0020g01310	SRG1 (SENESCENCE-RELATED GENE 1)	Metabolism,Primary metabolism,Carbohydrate metabolism,Glycosyl transference	.	-1.88	-4.97	-4.36	VVTU550_at
VVTU7031_at	VIT_17s0000g07060	UDP-glucosyltransferase HRA25	Metabolism,Primary metabolism,Carbohydrate metabolism,Glycosyl transference	.	-6.63	-4.62	.	VVTU7031_at
VVTU7335_at	VIT_07s0141g00580	glycosyl transferase family 8 protein	Metabolism,Primary metabolism,Carbohydrate metabolism,Glycosyl transference	.	1.54	3.07	1.71	VVTU7335_at VVTU7355_at
VVTU7355_at	VIT_07s0141g00580	glycosyl transferase family 8 protein	Metabolism,Primary metabolism,Carbohydrate metabolism,Glycosyl transference	.	1.95	2.9	2.6	VVTU7335_at VVTU7355_at
VVTU9073_x_at	VIT_18s0041g01040	UDP-glycosyltransferase 88A4	Metabolism,Primary metabolism,Carbohydrate metabolism,Glycosyl transference	.	.	-1.71	.	VVTU9073_x_at
VVTU1373_s_at	VIT_14s0066g00410	aldose 1-epimerase	Metabolism,Primary metabolism,Carbohydrate metabolism,Monosaccharide metabolism	.	-2.15	.	-1.7	VVTU1373_s_at
VVTU923_at	VIT_04s0023g01970	aldose 1-epimerase	Metabolism,Primary metabolism,Carbohydrate metabolism,Monosaccharide metabolism	.	1.94	.	.	VVTU923_at
VVTU10411_at	VIT_10s0116g00280	UDP-3-O-[3-hydroxymyristoyl] glucosamine N-acyltransferase	Metabolism,Primary metabolism,Carbohydrate metabolism,Monosaccharide metabolism,Amino sugar metabolism	.	-1.72	.	.	VVTU10411_at
VVTU16749_at	VIT_18s0001g00050	dolichyl-phosphate beta-D-mannosyltransferase	Metabolism,Primary metabolism,Carbohydrate metabolism,Monosaccharide metabolism,Dolichol-phosphate sugar metabolism	.	2.02	.	1.57	VVTU16749_at
VVTU5784_at	VIT_07s0005g04260	dolichol-phosphate mannosyltransferase	Metabolism,Primary metabolism,Carbohydrate metabolism,Monosaccharide metabolism,Dolichol-phosphate sugar metabolism	.	1.75	.	1.61	VVTU5784_at
VVTU6622_at	VIT_13s0019g01230	dolichyl-phosphate beta-glucosyltransferase	Metabolism,Primary metabolism,Carbohydrate metabolism,Monosaccharide metabolism,Dolichol-phosphate sugar metabolism	.	.	.	1.61	VVTU6622_at VVTU5131_at
VVTU10173_at	VIT_14s0128g00710	mannosylglycoprotein endo-beta-mannosidase	Metabolism,Primary metabolism,Carbohydrate metabolism,Monosaccharide metabolism,Fructose and mannose metabolism	.	-1.59	.	.	VVTU10173_at VVTU694_at
VVTU10585_at	VIT_13s0019g04370	phosphoglucomutase/phosphomannomutase	Metabolism,Primary metabolism,Carbohydrate metabolism,Monosaccharide metabolism,Fructose and mannose metabolism	.	.	2.12	.	VVTU2483_at VVTU10585_at
VVTU12450_x_at	VIT_00s0371g00050	mannitol dehydrogenase	Metabolism,Primary metabolism,Carbohydrate metabolism,Monosaccharide metabolism,Fructose and mannose metabolism	.	.	7.67	.	VVTU12450_x_at VVTU27201_s_at VVTU14323_s_at
VVTU12860_at	VIT_00s0615g00030	mannitol dehydrogenase (ELI3-1)	Metabolism,Primary metabolism,Carbohydrate metabolism,Monosaccharide metabolism,Fructose and mannose metabolism	.	-4.93	-3.71	-6.63	VVTU12860_at
VVTU14323_s_at	VIT_00s0371g00050	mannitol dehydrogenase	Metabolism,Primary metabolism,Carbohydrate metabolism,Monosaccharide metabolism,Fructose and mannose metabolism	.	.	9.06	.	VVTU12450_x_at VVTU27201_s_at VVTU14323_s_at
VVTU1765_at	VIT_15s0046g03520	phosphomannomutase	Metabolism,Primary metabolism,Carbohydrate metabolism,Monosaccharide metabolism,Fructose and mannose metabolism	.	.	.	-1.65	VVTU1765_at
VVTU20745_at	VIT_05s0094g00930	Phosphoglucomutase/phosphomannomutase C terminal	Metabolism,Primary metabolism,Carbohydrate metabolism,Monosaccharide metabolism,Fructose and mannose metabolism	.	-2.4	-2.22	-3.58	VVTU20745_at VVTU6173_at
VVTU2483_at	VIT_13s0019g04370	phosphoglucomutase/phosphomannomutase	Metabolism,Primary metabolism,Carbohydrate metabolism,Monosaccharide metabolism,Fructose and mannose metabolism	.	2.08	2.07	.	VVTU2483_at VVTU10585_at
VVTU2588_s_at	VIT_05s0102g00710	fructokinase-1	Metabolism,Primary metabolism,Carbohydrate metabolism,Monosaccharide metabolism,Fructose and mannose metabolism	.	.	.	-2.72	VVTU2588_s_at
VVTU27201_s_at	VIT_00s0371g00050	mannitol dehydrogenase	Metabolism,Primary metabolism,Carbohydrate metabolism,Monosaccharide metabolism,Fructose and mannose metabolism	.	.	6.11	.	VVTU12450_x_at VVTU27201_s_at VVTU14323_s_at
VVTU2766_at	VIT_00s0371g00100	mannitol dehydrogenase	Metabolism,Primary metabolism,Carbohydrate metabolism,Monosaccharide metabolism,Fructose and mannose metabolism	.	-19.32	-22.58	-6.67	VVTU2766_at
VVTU4521_at	VIT_08s0007g01640	Fructokinase	Metabolism,Primary metabolism,Carbohydrate metabolism,Monosaccharide metabolism,Fructose and mannose metabolism	.	.	-2.47	-1.81	VVTU4521_at VVTU6246_at
VVTU4793_s_at	VIT_04s0044g00190	mannitol dehydrogenase	Metabolism,Primary metabolism,Carbohydrate metabolism,Monosaccharide metabolism,Fructose and mannose metabolism	.	.	-2.31	.	VVTU4793_s_at
VVTU6173_at	VIT_05s0094g00930	Phosphoglucomutase/phosphomannomutase C terminal	Metabolism,Primary metabolism,Carbohydrate metabolism,Monosaccharide metabolism,Fructose and mannose metabolism	.	-3.31	-3.61	-4.95	VVTU20745_at VVTU6173_at
VVTU6246_at	VIT_08s0007g01640	Fructokinase	Metabolism,Primary metabolism,Carbohydrate metabolism,Monosaccharide metabolism,Fructose and mannose metabolism	.	-1.72	-1.73	-2.12	VVTU4521_at VVTU6246_at
VVTU694_at	VIT_14s0128g00710	mannosylglycoprotein endo-beta-mannosidase	Metabolism,Primary metabolism,Carbohydrate metabolism,Monosaccharide metabolism,Fructose and mannose metabolism	.	.	.	-1.66	VVTU10173_at VVTU694_at
VVTU7624_at	VIT_11s0037g00930	GDP-L-fucose synthase,	Metabolism,Primary metabolism,Carbohydrate metabolism,Monosaccharide metabolism,Fructose and mannose metabolism	.	-1.64	-1.89	-2.39	VVTU7624_at
VVTU9681_at	VIT_14s0006g01410	fructokinase-2	Metabolism,Primary metabolism,Carbohydrate metabolism,Monosaccharide metabolism,Fructose and mannose metabolism	.	.	-1.93	-1.65	VVTU9681_at
VVTU12742_s_at	VIT_09s0002g02290	Beta-galactosidase	Metabolism,Primary metabolism,Carbohydrate metabolism,Monosaccharide metabolism,Galactose metabolism	.	-4.16	-2.69	-2.53	VVTU14132_at VVTU12742_s_at
VVTU14132_at	VIT_09s0002g02290	Beta-galactosidase	Metabolism,Primary metabolism,Carbohydrate metabolism,Monosaccharide metabolism,Galactose metabolism	.	-4.93	.	.	VVTU14132_at VVTU12742_s_at
VVTU14202_at	VIT_10s0071g01100	alpha-galactosidase precursor	Metabolism,Primary metabolism,Carbohydrate metabolism,Monosaccharide metabolism,Galactose metabolism	.	-2.28	-2.96	-3.89	VVTU14202_at
VVTU14937_at	VIT_14s0066g02350	galactinol synthase	Metabolism,Primary metabolism,Carbohydrate metabolism,Monosaccharide metabolism,Galactose metabolism	.	1.56	.	.	VVTU14937_at
VVTU1790_at	VIT_06s0004g03020	Beta-galactosidase	Metabolism,Primary metabolism,Carbohydrate metabolism,Monosaccharide metabolism,Galactose metabolism	.	-2.08	-3.13	-1.91	VVTU1790_at
VVTU19060_s_at	VIT_18s0001g13230	beta-galactosidase BG1 [Vitis vinifera]	Metabolism,Primary metabolism,Carbohydrate metabolism,Monosaccharide metabolism,Galactose metabolism	.	-5.06	-5.06	-2.77	VVTU6829_at VVTU19060_s_at
VVTU1994_at	VIT_04s0023g02690	Beta-galactosidase	Metabolism,Primary metabolism,Carbohydrate metabolism,Monosaccharide metabolism,Galactose metabolism	.	-1.66	.	.	VVTU1994_at
VVTU25099_at	VIT_00s0404g00010	Beta-galactosidase	Metabolism,Primary metabolism,Carbohydrate metabolism,Monosaccharide metabolism,Galactose metabolism	.	.	1.58	.	VVTU33582_at VVTU25099_at
VVTU28296_s_at	VIT_13s0067g02640	alpha-galactosidase precursor	Metabolism,Primary metabolism,Carbohydrate metabolism,Monosaccharide metabolism,Galactose metabolism	.	.	.	1.51	VVTU4257_at VVTU28296_s_at VVTU18181_s_at
VVTU30108_s_at	VIT_04s0044g00710	UTP--glucose-1-phosphate uridylyltransferase	Metabolism,Primary metabolism,Carbohydrate metabolism,Monosaccharide metabolism,Galactose metabolism	.	.	1.88	.	VVTU13519_s_at VVTU30108_s_at
VVTU30404_at	VIT_11s0016g02200	Beta-galactosidase	Metabolism,Primary metabolism,Carbohydrate metabolism,Monosaccharide metabolism,Galactose metabolism	.	1.74	4.54	1.75	VVTU3267_s_at VVTU30404_at
VVTU3267_s_at	VIT_11s0016g02200	Beta-galactosidase	Metabolism,Primary metabolism,Carbohydrate metabolism,Monosaccharide metabolism,Galactose metabolism	.	1.9	4.63	1.88	VVTU3267_s_at VVTU30404_at
VVTU32979_at	VVTU32979_at	galactinol synthase	Metabolism,Primary metabolism,Carbohydrate metabolism,Monosaccharide metabolism,Galactose metabolism	.	1.51	.	.	VVTU32979_at
VVTU3450_at	VIT_05s0020g00330	galactinol synthase	Metabolism,Primary metabolism,Carbohydrate metabolism,Monosaccharide metabolism,Galactose metabolism	.	6.64	104.86	40.81	VVTU3450_at
VVTU40245_at	VIT_02s0025g01560	UDP-glucose 4-epimerase GEPI48	Metabolism,Primary metabolism,Carbohydrate metabolism,Monosaccharide metabolism,Galactose metabolism	.	1.97	.	.	VVTU40245_at
VVTU40369_x_at	VIT_01s0127g00470	galactinol synthase	Metabolism,Primary metabolism,Carbohydrate metabolism,Monosaccharide metabolism,Galactose metabolism	.	3.35	2.79	14.06	VVTU40369_x_at
VVTU4619_at	VIT_07s0031g02480	Beta-galactosidase	Metabolism,Primary metabolism,Carbohydrate metabolism,Monosaccharide metabolism,Galactose metabolism	.	-3.71	-7.35	-3.22	VVTU4619_at VVTU7874_at
VVTU4946_at	VIT_11s0016g05770	alkaline alpha galactosidase 2	Metabolism,Primary metabolism,Carbohydrate metabolism,Monosaccharide metabolism,Galactose metabolism	.	-2.51	1.94	.	VVTU4946_at
VVTU6686_at	VIT_02s0025g04210	UDP-glucose 4-epimerase	Metabolism,Primary metabolism,Carbohydrate metabolism,Monosaccharide metabolism,Galactose metabolism	.	-2.28	.	-2.12	VVTU6686_at
VVTU6829_at	VIT_18s0001g13230	beta-galactosidase BG1 [Vitis vinifera]	Metabolism,Primary metabolism,Carbohydrate metabolism,Monosaccharide metabolism,Galactose metabolism	.	-5.35	-5.93	-2.71	VVTU6829_at VVTU19060_s_at
VVTU7285_at	VIT_04s0008g02830	Galactokinase like protein	Metabolism,Primary metabolism,Carbohydrate metabolism,Monosaccharide metabolism,Galactose metabolism	.	.	1.94	.	VVTU7285_at
VVTU7874_at	VIT_07s0031g02480	Beta-galactosidase	Metabolism,Primary metabolism,Carbohydrate metabolism,Monosaccharide metabolism,Galactose metabolism	.	-5.5	-3.31	-2.32	VVTU4619_at VVTU7874_at
VVTU877_at	VIT_08s0007g07430	galactose-1-phosphate uridyl transferase	Metabolism,Primary metabolism,Carbohydrate metabolism,Monosaccharide metabolism,Galactose metabolism	.	2.06	1.96	1.91	VVTU877_at
VVTU8950_at	VIT_11s0078g00420	Galactokinase	Metabolism,Primary metabolism,Carbohydrate metabolism,Monosaccharide metabolism,Galactose metabolism	.	-1.77	.	-1.82	VVTU8950_at
VVTU9215_at	VIT_05s0029g00680	Beta-D-galactosidase	Metabolism,Primary metabolism,Carbohydrate metabolism,Monosaccharide metabolism,Galactose metabolism	.	.	-1.71	.	VVTU9215_at
VVTU10218_at	VIT_18s0086g00710	phosphatidylinositol-4-phosphate 5-kinase	Metabolism,Primary metabolism,Carbohydrate metabolism,Monosaccharide metabolism,Inositol phosphate metabolism	.	-1.79	.	.	VVTU10218_at VVTU7227_at
VVTU10352_at	VIT_09s0002g00590	phosphoinositide phosphatase	Metabolism,Primary metabolism,Carbohydrate metabolism,Monosaccharide metabolism,Inositol phosphate metabolism	.	-1.78	.	.	VVTU16801_at VVTU9686_at VVTU10352_at VVTU5778_at
VVTU1101_at	VIT_11s0016g00440	phosphoinositide phosphatase	Metabolism,Primary metabolism,Carbohydrate metabolism,Monosaccharide metabolism,Inositol phosphate metabolism	.	.	2.13	.	VVTU1101_at
VVTU11497_at	VIT_08s0040g02520	inositol-1,4,5-trisphosphate 5-phosphatase CVP2, type I	Metabolism,Primary metabolism,Carbohydrate metabolism,Monosaccharide metabolism,Inositol phosphate metabolism	.	1.8	4.94	2.41	VVTU11497_at
VVTU12744_at	VIT_14s0081g00460	SAC domain phosphoinositide (3,5)P2 phosphatase	Metabolism,Primary metabolism,Carbohydrate metabolism,Monosaccharide metabolism,Inositol phosphate metabolism	.	1.63	1.56	.	VVTU12744_at
VVTU14836_at	VIT_02s0012g01640	inositol 1,3,4-trisphosphate 5/6-kinase,	Metabolism,Primary metabolism,Carbohydrate metabolism,Monosaccharide metabolism,Inositol phosphate metabolism	.	.	.	1.64	VVTU14836_at VVTU16108_at
VVTU15696_at	VIT_13s0175g00080	CALCIUM DEPENDENT PROTEIN KINASE 1	Metabolism,Primary metabolism,Carbohydrate metabolism,Monosaccharide metabolism,Inositol phosphate metabolism	.	-1.65	.	.	VVTU3188_at VVTU15696_at
VVTU16108_at	VIT_02s0012g01640	inositol 1,3,4-trisphosphate 5/6-kinase,	Metabolism,Primary metabolism,Carbohydrate metabolism,Monosaccharide metabolism,Inositol phosphate metabolism	.	1.61	.	2.1	VVTU14836_at VVTU16108_at
VVTU16801_at	VIT_09s0002g00590	phosphoinositide phosphatase	Metabolism,Primary metabolism,Carbohydrate metabolism,Monosaccharide metabolism,Inositol phosphate metabolism	.	-2.01	.	.	VVTU16801_at VVTU9686_at VVTU10352_at VVTU5778_at
VVTU21432_at	VIT_07s0031g00920	inositol-3-phosphate synthase	Metabolism,Primary metabolism,Carbohydrate metabolism,Monosaccharide metabolism,Inositol phosphate metabolism	.	.	-4.31	-2.55	VVTU21432_at VVTU35836_s_at VVTU2993_s_at VVTU30360_s_at
VVTU24489_at	VIT_18s0157g00210	inositol-1,4,5-trisphosphate 5-Phosphatase	Metabolism,Primary metabolism,Carbohydrate metabolism,Monosaccharide metabolism,Inositol phosphate metabolism	.	2	.	1.57	VVTU24489_at VVTU8540_at
VVTU2968_at	VIT_18s0001g08310	inositol 1,3,4-trisphosphate 5/6-kinase	Metabolism,Primary metabolism,Carbohydrate metabolism,Monosaccharide metabolism,Inositol phosphate metabolism	.	-2.84	.	.	VVTU2968_at
VVTU2993_s_at	VIT_07s0031g00920	inositol-3-phosphate synthase	Metabolism,Primary metabolism,Carbohydrate metabolism,Monosaccharide metabolism,Inositol phosphate metabolism	.	-1.62	-8.18	-3.41	VVTU21432_at VVTU35836_s_at VVTU2993_s_at VVTU30360_s_at
VVTU30360_s_at	VIT_07s0031g00920	inositol-3-phosphate synthase	Metabolism,Primary metabolism,Carbohydrate metabolism,Monosaccharide metabolism,Inositol phosphate metabolism	.	-2.34	-10.36	-4.35	VVTU21432_at VVTU35836_s_at VVTU2993_s_at VVTU30360_s_at
VVTU35836_s_at	VIT_07s0031g00920	inositol-3-phosphate synthase	Metabolism,Primary metabolism,Carbohydrate metabolism,Monosaccharide metabolism,Inositol phosphate metabolism	.	-1.82	-8.17	-3.9	VVTU21432_at VVTU35836_s_at VVTU2993_s_at VVTU30360_s_at
VVTU4206_at	VIT_04s0044g00030	ATSAC1B/IBS2 (impaired in baba-induced sterility 2)	Metabolism,Primary metabolism,Carbohydrate metabolism,Monosaccharide metabolism,Inositol phosphate metabolism	.	.	1.88	1.91	VVTU4206_at
VVTU533_at	VIT_01s0011g01800	inositol monophosphatase family protein	Metabolism,Primary metabolism,Carbohydrate metabolism,Monosaccharide metabolism,Inositol phosphate metabolism	.	.	.	-1.55	VVTU533_at
VVTU5653_at	VIT_02s0012g00090	Phosphatidylinositol-4-phosphate 5-kinase	Metabolism,Primary metabolism,Carbohydrate metabolism,Monosaccharide metabolism,Inositol phosphate metabolism	.	2.03	2.34	.	VVTU5653_at
VVTU5778_at	VIT_09s0002g00590	phosphoinositide phosphatase	Metabolism,Primary metabolism,Carbohydrate metabolism,Monosaccharide metabolism,Inositol phosphate metabolism	.	-1.64	.	.	VVTU16801_at VVTU9686_at VVTU10352_at VVTU5778_at
VVTU6010_at	VIT_09s0002g00380	Phosphatidylinositol-4-phosphate 5-kinase	Metabolism,Primary metabolism,Carbohydrate metabolism,Monosaccharide metabolism,Inositol phosphate metabolism	.	1.66	1.85	.	VVTU6010_at
VVTU7227_at	VIT_18s0086g00710	phosphatidylinositol-4-phosphate 5-kinase	Metabolism,Primary metabolism,Carbohydrate metabolism,Monosaccharide metabolism,Inositol phosphate metabolism	.	.	.	-1.69	VVTU10218_at VVTU7227_at
VVTU8540_at	VIT_18s0157g00210	inositol-1,4,5-trisphosphate 5-Phosphatase	Metabolism,Primary metabolism,Carbohydrate metabolism,Monosaccharide metabolism,Inositol phosphate metabolism	.	1.71	.	1.67	VVTU24489_at VVTU8540_at
VVTU9324_at	VIT_18s0001g03290	1-phosphatidylinositol-4-phosphate 5-kinase	Metabolism,Primary metabolism,Carbohydrate metabolism,Monosaccharide metabolism,Inositol phosphate metabolism	.	1.52	1.52	2.35	VVTU9324_at
VVTU9686_at	VIT_09s0002g00590	phosphoinositide phosphatase	Metabolism,Primary metabolism,Carbohydrate metabolism,Monosaccharide metabolism,Inositol phosphate metabolism	.	-1.58	.	.	VVTU16801_at VVTU9686_at VVTU10352_at VVTU5778_at
VVTU10492_at	VIT_13s0019g04500	transketolase	Metabolism,Primary metabolism,Carbohydrate metabolism,Monosaccharide metabolism,Monosaccharide catabolism,Pentose-phosphate shunt	.	.	.	1.76	VVTU10492_at
VVTU12006_at	VIT_11s0016g00830	ribose isomerase	Metabolism,Primary metabolism,Carbohydrate metabolism,Monosaccharide metabolism,Monosaccharide catabolism,Pentose-phosphate shunt	.	.	-1.56	.	VVTU12006_at
VVTU12102_at	VIT_02s0025g00900	6-phosphogluconate dehydrogenase	Metabolism,Primary metabolism,Carbohydrate metabolism,Monosaccharide metabolism,Monosaccharide catabolism,Pentose-phosphate shunt	.	1.54	2.15	.	VVTU3243_at VVTU12102_at
VVTU12167_at	VIT_14s0030g01900	ribose-5-phosphate isomerase	Metabolism,Primary metabolism,Carbohydrate metabolism,Monosaccharide metabolism,Monosaccharide catabolism,Pentose-phosphate shunt	.	.	-1.53	.	VVTU12167_at
VVTU12315_s_at	VIT_12s0034g01860	phosphogluconate dehydrogenase	Metabolism,Primary metabolism,Carbohydrate metabolism,Monosaccharide metabolism,Monosaccharide catabolism,Pentose-phosphate shunt	.	-1.54	-2.23	-1.93	VVTU12315_s_at
VVTU13533_s_at	VIT_16s0098g01200	6-phosphogluconolactonase	Metabolism,Primary metabolism,Carbohydrate metabolism,Monosaccharide metabolism,Monosaccharide catabolism,Pentose-phosphate shunt	.	1.85	1.55	1.56	VVTU13533_s_at VVTU1991_at VVTU34717_at
VVTU13827_at	VIT_14s0171g00490	glucose-6-phosphate 1-dehydrogenase, cytoplasmic isoform	Metabolism,Primary metabolism,Carbohydrate metabolism,Monosaccharide metabolism,Monosaccharide catabolism,Pentose-phosphate shunt	.	1.76	.	1.88	VVTU13827_at VVTU17954_s_at
VVTU13852_at	VIT_17s0000g06450	ribulose-phosphate 3-epimerase, chloroplast precursor	Metabolism,Primary metabolism,Carbohydrate metabolism,Monosaccharide metabolism,Monosaccharide catabolism,Pentose-phosphate shunt	.	-2.49	-2.4	.	VVTU13852_at
VVTU14073_s_at	VIT_04s0043g00310	ribulose-phosphate 3-epimerase	Metabolism,Primary metabolism,Carbohydrate metabolism,Monosaccharide metabolism,Monosaccharide catabolism,Pentose-phosphate shunt	.	-1.85	-1.99	.	VVTU14073_s_at
VVTU14112_at	VIT_09s0002g02340	6-phosphogluconate dehydrogenase	Metabolism,Primary metabolism,Carbohydrate metabolism,Monosaccharide metabolism,Monosaccharide catabolism,Pentose-phosphate shunt	.	.	-1.79	.	VVTU14112_at
VVTU14274_at	VIT_16s0100g01210	6-phospho 3-hexuloisomerase	Metabolism,Primary metabolism,Carbohydrate metabolism,Monosaccharide metabolism,Monosaccharide catabolism,Pentose-phosphate shunt	.	-2.01	-4.09	-2.97	VVTU14274_at
VVTU17954_s_at	VIT_14s0171g00490	glucose-6-phosphate 1-dehydrogenase, cytoplasmic isoform	Metabolism,Primary metabolism,Carbohydrate metabolism,Monosaccharide metabolism,Monosaccharide catabolism,Pentose-phosphate shunt	.	.	.	1.8	VVTU13827_at VVTU17954_s_at
VVTU22268_s_at	VIT_15s0048g00370	transketolase, chloroplast precursor	Metabolism,Primary metabolism,Carbohydrate metabolism,Monosaccharide metabolism,Monosaccharide catabolism,Pentose-phosphate shunt	.	-8.08	-14.2	-15.59	VVTU2958_at VVTU22268_s_at
VVTU24905_at	VIT_01s0146g00060	glucose-6-phosphate 1-dehydrogenase 2, chloroplast precursor	Metabolism,Primary metabolism,Carbohydrate metabolism,Monosaccharide metabolism,Monosaccharide catabolism,Pentose-phosphate shunt	.	.	1.94	.	VVTU24905_at
VVTU25302_at	VIT_12s0057g00940	glucose-6-phosphate 1-dehydrogenase 2, chloroplast precursor	Metabolism,Primary metabolism,Carbohydrate metabolism,Monosaccharide metabolism,Monosaccharide catabolism,Pentose-phosphate shunt	.	-3.43	-2.72	-2.41	VVTU38137_at VVTU25302_at
VVTU27465_at	VVTU27465_at	Carbohydrate kinase	Metabolism,Primary metabolism,Carbohydrate metabolism,Monosaccharide metabolism,Monosaccharide catabolism,Pentose-phosphate shunt	.	2.22	.	1.77	VVTU27465_at
VVTU2958_at	VIT_15s0048g00370	transketolase, chloroplast precursor	Metabolism,Primary metabolism,Carbohydrate metabolism,Monosaccharide metabolism,Monosaccharide catabolism,Pentose-phosphate shunt	.	-5.22	-10.78	-10.24	VVTU2958_at VVTU22268_s_at
VVTU3243_at	VIT_02s0025g00900	6-phosphogluconate dehydrogenase	Metabolism,Primary metabolism,Carbohydrate metabolism,Monosaccharide metabolism,Monosaccharide catabolism,Pentose-phosphate shunt	.	1.69	2.01	.	VVTU3243_at VVTU12102_at
VVTU34717_at	VIT_16s0098g01200	6-phosphogluconolactonase	Metabolism,Primary metabolism,Carbohydrate metabolism,Monosaccharide metabolism,Monosaccharide catabolism,Pentose-phosphate shunt	.	1.74	1.52	1.59	VVTU13533_s_at VVTU1991_at VVTU34717_at
VVTU38137_at	VIT_12s0057g00940	glucose-6-phosphate 1-dehydrogenase 2, chloroplast precursor	Metabolism,Primary metabolism,Carbohydrate metabolism,Monosaccharide metabolism,Monosaccharide catabolism,Pentose-phosphate shunt	.	-3.02	-2.2	.	VVTU38137_at VVTU25302_at
VVTU40808_at	VIT_03s0038g00920	Carbohydrate kinase, PfkB	Metabolism,Primary metabolism,Carbohydrate metabolism,Monosaccharide metabolism,Monosaccharide catabolism,Pentose-phosphate shunt	.	.	.	-1.54	VVTU40808_at
VVTU4715_at	VIT_05s0020g02800	Carbohydrate kinase	Metabolism,Primary metabolism,Carbohydrate metabolism,Monosaccharide metabolism,Monosaccharide catabolism,Pentose-phosphate shunt	.	.	.	-1.79	VVTU4715_at
VVTU4734_at	VIT_14s0171g00130	ribulose-phosphate 3-epimerase	Metabolism,Primary metabolism,Carbohydrate metabolism,Monosaccharide metabolism,Monosaccharide catabolism,Pentose-phosphate shunt	.	.	.	-2.48	VVTU4734_at
VVTU7580_s_at	VIT_18s0001g12750	Carbohydrate kinase	Metabolism,Primary metabolism,Carbohydrate metabolism,Monosaccharide metabolism,Monosaccharide catabolism,Pentose-phosphate shunt	.	1.69	.	1.74	VVTU7580_s_at
VVTU858_at	VVTU858_at	ribose-phosphate pyrophosphokinase 1	Metabolism,Primary metabolism,Carbohydrate metabolism,Monosaccharide metabolism,Monosaccharide catabolism,Pentose-phosphate shunt	.	.	2.87	.	VVTU858_at
VVTU15898_at	VIT_17s0000g07640	mannose-1-phosphate guanyltransferase	Metabolism,Primary metabolism,Carbohydrate metabolism,Monosaccharide metabolism,Nucleotide sugar metabolism	.	.	.	-1.65	VVTU15898_at
VVTU2049_at	VIT_19s0014g00290	UDP-glucose 4,6-dehydratase	Metabolism,Primary metabolism,Carbohydrate metabolism,Monosaccharide metabolism,Nucleotide sugar metabolism	.	-1.68	.	.	VVTU2049_at VVTU2064_at
VVTU2064_at	VIT_19s0014g00290	UDP-glucose 4,6-dehydratase	Metabolism,Primary metabolism,Carbohydrate metabolism,Monosaccharide metabolism,Nucleotide sugar metabolism	.	-1.97	.	.	VVTU2049_at VVTU2064_at
VVTU29254_s_at	VIT_04s0008g01190	UDP-sulfoquinovose synthase SQD1	Metabolism,Primary metabolism,Carbohydrate metabolism,Monosaccharide metabolism,Nucleotide sugar metabolism	.	.	-1.54	.	VVTU35026_at VVTU29254_s_at
VVTU35026_at	VIT_04s0008g01190	UDP-sulfoquinovose synthase SQD1	Metabolism,Primary metabolism,Carbohydrate metabolism,Monosaccharide metabolism,Nucleotide sugar metabolism	.	.	-1.54	.	VVTU35026_at VVTU29254_s_at
VVTU7699_at	VIT_18s0001g01640	UDP-sugar pyrophospharylase	Metabolism,Primary metabolism,Carbohydrate metabolism,Monosaccharide metabolism,Nucleotide sugar metabolism	.	.	.	1.62	VVTU5676_s_at VVTU7699_at
VVTU9102_at	VIT_14s0066g02400	mannose-1-phosphate guanyltransferase	Metabolism,Primary metabolism,Carbohydrate metabolism,Monosaccharide metabolism,Nucleotide sugar metabolism	.	1.73	2.01	.	VVTU9102_at
VVTU17485_at	VIT_03s0063g00050	UDP-glucuronosyl/UDP-glucosyltransferase	Metabolism,Primary metabolism,Carbohydrate metabolism,Monosaccharide metabolism,Pentose glucuronate interconversion	.	-1.75	.	-2.11	VVTU17485_at
VVTU27395_at	VVTU27395_at	heparanase protein 3 precursor	Metabolism,Primary metabolism,Carbohydrate metabolism,Monosaccharide metabolism,Pentose glucuronate interconversion	.	.	.	-1.52	VVTU27395_at
VVTU6796_at	VIT_03s0038g00380	xylulose kinase	Metabolism,Primary metabolism,Carbohydrate metabolism,Monosaccharide metabolism,Pentose glucuronate interconversion	.	.	.	1.55	VVTU9689_at VVTU6796_at
VVTU8153_at	VIT_17s0000g04750	UDP-glycosyltransferase 89B2	Metabolism,Primary metabolism,Carbohydrate metabolism,Monosaccharide metabolism,Pentose glucuronate interconversion	.	3.54	5.82	4.46	VVTU8153_at
VVTU9689_at	VIT_03s0038g00380	xylulose kinase	Metabolism,Primary metabolism,Carbohydrate metabolism,Monosaccharide metabolism,Pentose glucuronate interconversion	.	.	.	1.8	VVTU9689_at VVTU6796_at
VVTU13208_s_at	VIT_04s0008g01270	beta-1,3-galactosyltransferase 6	Metabolism,Primary metabolism,Carbohydrate metabolism,Oligosaccharide metabolism	.	-1.67	.	.	VVTU13208_s_at
VVTU1480_s_at	VIT_16s0050g02460	beta-1,3-galactosyltransferase sqv-2	Metabolism,Primary metabolism,Carbohydrate metabolism,Oligosaccharide metabolism	.	-1.51	.	.	VVTU37134_at VVTU25640_s_at VVTU1480_s_at VVTU35794_s_at
VVTU1609_s_at	VIT_10s0003g03180	Phospho-N-acetylmuramoyl-pentapeptide-transferase	Metabolism,Primary metabolism,Carbohydrate metabolism,Oligosaccharide metabolism	.	.	-1.77	.	VVTU1609_s_at
VVTU16363_at	VIT_02s0025g02830	beta-1,3-galactosyltransferase sqv-2	Metabolism,Primary metabolism,Carbohydrate metabolism,Oligosaccharide metabolism	.	.	.	-1.52	VVTU16363_at VVTU24786_at
VVTU24672_at	VIT_14s0108g00890	beta-1,3-galactosyltransferase	Metabolism,Primary metabolism,Carbohydrate metabolism,Oligosaccharide metabolism	.	2.68	4.18	2.1	VVTU24672_at
VVTU25640_s_at	VIT_16s0050g02460	beta-1,3-galactosyltransferase sqv-2	Metabolism,Primary metabolism,Carbohydrate metabolism,Oligosaccharide metabolism	.	-2.11	-1.82	.	VVTU37134_at VVTU25640_s_at VVTU1480_s_at VVTU35794_s_at
VVTU33757_at	VIT_19s0085g01060	Polypeptide N-acetylglucosaminyltransferase	Metabolism,Primary metabolism,Carbohydrate metabolism,Oligosaccharide metabolism	.	1.56	.	.	VVTU34520_at VVTU33757_at
VVTU35794_s_at	VIT_16s0050g02460	beta-1,3-galactosyltransferase sqv-2	Metabolism,Primary metabolism,Carbohydrate metabolism,Oligosaccharide metabolism	.	-1.69	-1.87	.	VVTU37134_at VVTU25640_s_at VVTU1480_s_at VVTU35794_s_at
VVTU37134_at	VIT_16s0050g02460	beta-1,3-galactosyltransferase sqv-2	Metabolism,Primary metabolism,Carbohydrate metabolism,Oligosaccharide metabolism	.	-1.53	.	.	VVTU37134_at VVTU25640_s_at VVTU1480_s_at VVTU35794_s_at
VVTU6643_at	VIT_19s0085g01080	Polypeptide N-acetylglucosaminyltransferase	Metabolism,Primary metabolism,Carbohydrate metabolism,Oligosaccharide metabolism	.	.	.	1.58	VVTU6643_at
VVTU753_at	VIT_19s0090g00560	beta-1,3-galactosyltransferase sqv-2	Metabolism,Primary metabolism,Carbohydrate metabolism,Oligosaccharide metabolism	.	.	1.85	.	VVTU753_at
VVTU18616_at	VIT_07s0005g00390	BETA GLUCOSIDASE 11	Metabolism,Primary metabolism,Carbohydrate metabolism,Oligosaccharide metabolism,Glycan catabolism	.	-2.03	.	.	VVTU18616_at
VVTU13334_s_at	VIT_08s0032g00890	alpha-L-arabinosidase	Metabolism,Primary metabolism,Carbohydrate metabolism,Oligosaccharide metabolism,Glycan metabolism,Glycan catabolism	.	-4.95	.	-1.51	VVTU13334_s_at
VVTU13628_at	VIT_08s0007g08310	alkaline alpha galactosidase	Metabolism,Primary metabolism,Carbohydrate metabolism,Oligosaccharide metabolism,Glycan metabolism,Glycan catabolism	.	.	3.84	.	VVTU16376_at VVTU13628_at VVTU8416_at VVTU40282_s_at
VVTU14778_s_at	VIT_11s0078g00430	L-fucokinase	Metabolism,Primary metabolism,Carbohydrate metabolism,Oligosaccharide metabolism,Glycan metabolism,Glycan catabolism	.	-2.06	.	-1.94	VVTU14778_s_at
VVTU16376_at	VIT_08s0007g08310	alkaline alpha galactosidase	Metabolism,Primary metabolism,Carbohydrate metabolism,Oligosaccharide metabolism,Glycan metabolism,Glycan catabolism	.	.	2.28	.	VVTU16376_at VVTU13628_at VVTU8416_at VVTU40282_s_at
VVTU21051_at	VIT_19s0014g03250	Beta-mannosidase 4	Metabolism,Primary metabolism,Carbohydrate metabolism,Oligosaccharide metabolism,Glycan metabolism,Glycan catabolism	.	-2.83	-4.07	-2.61	VVTU21051_at
VVTU22677_at	VIT_15s0046g01450	Alpha-L-fucosidase	Metabolism,Primary metabolism,Carbohydrate metabolism,Oligosaccharide metabolism,Glycan metabolism,Glycan catabolism	.	-2.03	-2.9	-2.67	VVTU22677_at
VVTU2341_at	VIT_14s0006g01790	Beta-mannosidase	Metabolism,Primary metabolism,Carbohydrate metabolism,Oligosaccharide metabolism,Glycan metabolism,Glycan catabolism	.	-1.81	.	.	VVTU2341_at
VVTU25179_at	VIT_14s0068g01120	alpha-mannosidase precursor lysosomal	Metabolism,Primary metabolism,Carbohydrate metabolism,Oligosaccharide metabolism,Glycan metabolism,Glycan catabolism	.	-4.56	.	.	VVTU7350_at VVTU25179_at
VVTU3045_at	VIT_14s0068g01110	alpha-mannosidase precursor lysosomal	Metabolism,Primary metabolism,Carbohydrate metabolism,Oligosaccharide metabolism,Glycan metabolism,Glycan catabolism	.	-1.95	.	-1.77	VVTU3045_at
VVTU38141_s_at	VIT_14s0128g00520	alpha-L-fucosidase 2 precursor	Metabolism,Primary metabolism,Carbohydrate metabolism,Oligosaccharide metabolism,Glycan metabolism,Glycan catabolism	.	2.88	11.21	5.51	VVTU38141_s_at
VVTU38339_s_at	VIT_07s0005g01300	auxin-induced beta-glucosidase	Metabolism,Primary metabolism,Carbohydrate metabolism,Oligosaccharide metabolism,Glycan metabolism,Glycan catabolism	.	.	.	-1.87	VVTU38339_s_at VVTU12385_at
VVTU40282_s_at	VIT_08s0007g08310	alkaline alpha galactosidase	Metabolism,Primary metabolism,Carbohydrate metabolism,Oligosaccharide metabolism,Glycan metabolism,Glycan catabolism	.	.	2.16	.	VVTU16376_at VVTU13628_at VVTU8416_at VVTU40282_s_at
VVTU6676_at	VIT_17s0000g00290	alpha-mannosidase precursor lysosomal	Metabolism,Primary metabolism,Carbohydrate metabolism,Oligosaccharide metabolism,Glycan metabolism,Glycan catabolism	.	-3.86	-1.67	-3.47	VVTU6676_at
VVTU6898_at	VIT_18s0001g02770	alpha-L-fucosidase 2 precursor	Metabolism,Primary metabolism,Carbohydrate metabolism,Oligosaccharide metabolism,Glycan metabolism,Glycan catabolism	.	4.73	17.68	7.26	VVTU6898_at
VVTU7350_at	VIT_14s0068g01120	alpha-mannosidase precursor lysosomal	Metabolism,Primary metabolism,Carbohydrate metabolism,Oligosaccharide metabolism,Glycan metabolism,Glycan catabolism	.	-4.36	.	-1.54	VVTU7350_at VVTU25179_at
VVTU7671_at	VIT_14s0066g00340	L-fucokinase	Metabolism,Primary metabolism,Carbohydrate metabolism,Oligosaccharide metabolism,Glycan metabolism,Glycan catabolism	.	.	.	-1.75	VVTU7671_at
VVTU8416_at	VIT_08s0007g08310	alkaline alpha galactosidase	Metabolism,Primary metabolism,Carbohydrate metabolism,Oligosaccharide metabolism,Glycan metabolism,Glycan catabolism	.	.	1.51	.	VVTU16376_at VVTU13628_at VVTU8416_at VVTU40282_s_at
VVTU9087_at	VIT_19s0014g03240	Beta-mannosidase 4	Metabolism,Primary metabolism,Carbohydrate metabolism,Oligosaccharide metabolism,Glycan metabolism,Glycan catabolism	.	-20.44	-18.74	-10.66	VVTU9087_at
VVTU11467_at	VIT_08s0007g08120	exostosin	Metabolism,Primary metabolism,Carbohydrate metabolism,Oligosaccharide metabolism,N-Glycan metabolism,N-Glycan biosynthesis	.	.	2.02	2.29	VVTU11467_at VVTU30181_s_at
VVTU11500_at	VIT_14s0068g01150	sialyltransferase	Metabolism,Primary metabolism,Carbohydrate metabolism,Oligosaccharide metabolism,N-Glycan metabolism,N-Glycan biosynthesis	.	-2.45	-2.27	-1.51	VVTU11500_at
VVTU12253_at	VIT_17s0000g06220	exostosin	Metabolism,Primary metabolism,Carbohydrate metabolism,Oligosaccharide metabolism,N-Glycan metabolism,N-Glycan biosynthesis	.	2.04	3.06	2.4	VVTU12253_at
VVTU1270_at	VIT_19s0090g01540	Beta-1,2-xylosyltransferase	Metabolism,Primary metabolism,Carbohydrate metabolism,Oligosaccharide metabolism,N-Glycan metabolism,N-Glycan biosynthesis	.	1.78	2.44	1.79	VVTU1270_at
VVTU14398_at	VIT_08s0056g01520	Acetylglucosaminyltransferase	Metabolism,Primary metabolism,Carbohydrate metabolism,Oligosaccharide metabolism,N-Glycan metabolism,N-Glycan biosynthesis	.	-2.28	-2.79	-3.41	VVTU14398_at VVTU4927_at VVTU16230_at
VVTU15018_at	VIT_01s0026g01290	glycosyl transferase family 14 protein	Metabolism,Primary metabolism,Carbohydrate metabolism,Oligosaccharide metabolism,N-Glycan metabolism,N-Glycan biosynthesis	.	-2	-2.52	-2.11	VVTU15018_at
VVTU15527_at	VIT_01s0010g03300	mannosyl-oligosaccharide glucosidase	Metabolism,Primary metabolism,Carbohydrate metabolism,Oligosaccharide metabolism,N-Glycan metabolism,N-Glycan biosynthesis	.	1.56	1.58	1.54	VVTU15527_at VVTU65_at
VVTU16109_at	VIT_18s0001g08980	beta-1,4-mannosyltransferase	Metabolism,Primary metabolism,Carbohydrate metabolism,Oligosaccharide metabolism,N-Glycan metabolism,N-Glycan biosynthesis	.	1.52	.	1.67	VVTU16109_at
VVTU16230_at	VIT_08s0056g01520	Acetylglucosaminyltransferase	Metabolism,Primary metabolism,Carbohydrate metabolism,Oligosaccharide metabolism,N-Glycan metabolism,N-Glycan biosynthesis	.	.	.	-1.53	VVTU14398_at VVTU4927_at VVTU16230_at
VVTU16293_at	VIT_17s0000g06440	galactoside 2-alpha-L-fucosyltransferase	Metabolism,Primary metabolism,Carbohydrate metabolism,Oligosaccharide metabolism,N-Glycan metabolism,N-Glycan biosynthesis	.	-2.7	-2.53	-1.73	VVTU16293_at
VVTU1688_at	VIT_14s0006g03000	Dolichyl pyrophosphate Man9GlcNAc2 alpha-1,3-glucosyltransferase	Metabolism,Primary metabolism,Carbohydrate metabolism,Oligosaccharide metabolism,N-Glycan metabolism,N-Glycan biosynthesis	.	1.52	.	.	VVTU1688_at
VVTU2767_at	VIT_06s0061g00560	Exostosin FRA8 (FRAGILE FIBER8)	Metabolism,Primary metabolism,Carbohydrate metabolism,Oligosaccharide metabolism,N-Glycan metabolism,N-Glycan biosynthesis	.	1.85	3.39	.	VVTU2767_at VVTU38287_s_at
VVTU31280_at	VVTU31280_at	Beta 1,2 N-acetylglucosaminyltransferase	Metabolism,Primary metabolism,Carbohydrate metabolism,Oligosaccharide metabolism,N-Glycan metabolism,N-Glycan biosynthesis	.	1.93	.	1.55	VVTU31280_at
VVTU3278_s_at	VIT_17s0000g06590	galactosyl transferase GMA12/MNN10	Metabolism,Primary metabolism,Carbohydrate metabolism,Oligosaccharide metabolism,N-Glycan metabolism,N-Glycan biosynthesis	.	1.56	1.87	1.98	VVTU34842_at VVTU3278_s_at
VVTU34842_at	VIT_17s0000g06590	galactosyl transferase GMA12/MNN10	Metabolism,Primary metabolism,Carbohydrate metabolism,Oligosaccharide metabolism,N-Glycan metabolism,N-Glycan biosynthesis	.	1.51	1.95	1.74	VVTU34842_at VVTU3278_s_at
VVTU35031_at	VIT_11s0016g03370	Exostosin-like	Metabolism,Primary metabolism,Carbohydrate metabolism,Oligosaccharide metabolism,N-Glycan metabolism,N-Glycan biosynthesis	.	.	-6.09	.	VVTU35031_at
VVTU35170_at	VIT_11s0016g03380	Exostosin-like	Metabolism,Primary metabolism,Carbohydrate metabolism,Oligosaccharide metabolism,N-Glycan metabolism,N-Glycan biosynthesis	.	.	-1.64	.	VVTU35170_at
VVTU37728_at	VIT_15s0021g01320	Alpha-1,6-mannosyltransferase	Metabolism,Primary metabolism,Carbohydrate metabolism,Oligosaccharide metabolism,N-Glycan metabolism,N-Glycan biosynthesis	.	.	1.52	.	VVTU11003_at VVTU37728_at
VVTU37973_at	VIT_07s0005g04420	Exostosin (Xyloglucan galactosyltransferase KATAMARI 1)	Metabolism,Primary metabolism,Carbohydrate metabolism,Oligosaccharide metabolism,N-Glycan metabolism,N-Glycan biosynthesis	.	1.87	2.68	1.86	VVTU7117_at VVTU39428_at VVTU37973_at
VVTU38287_s_at	VIT_06s0061g00560	Exostosin FRA8 (FRAGILE FIBER8)	Metabolism,Primary metabolism,Carbohydrate metabolism,Oligosaccharide metabolism,N-Glycan metabolism,N-Glycan biosynthesis	.	1.55	2.7	.	VVTU2767_at VVTU38287_s_at
VVTU4927_at	VIT_08s0056g01520	Acetylglucosaminyltransferase	Metabolism,Primary metabolism,Carbohydrate metabolism,Oligosaccharide metabolism,N-Glycan metabolism,N-Glycan biosynthesis	.	.	-1.81	-2.07	VVTU14398_at VVTU4927_at VVTU16230_at
VVTU5577_at	VIT_01s0137g00810	Acetylglucosaminyltransferase	Metabolism,Primary metabolism,Carbohydrate metabolism,Oligosaccharide metabolism,N-Glycan metabolism,N-Glycan biosynthesis	.	2.92	3.38	2.45	VVTU5577_at
VVTU5844_at	VIT_19s0014g02650	glycosyl transferase family 14 protein	Metabolism,Primary metabolism,Carbohydrate metabolism,Oligosaccharide metabolism,N-Glycan metabolism,N-Glycan biosynthesis	.	1.62	2.64	1.78	VVTU5844_at
VVTU65_at	VIT_01s0010g03300	mannosyl-oligosaccharide glucosidase	Metabolism,Primary metabolism,Carbohydrate metabolism,Oligosaccharide metabolism,N-Glycan metabolism,N-Glycan biosynthesis	.	1.61	1.79	1.74	VVTU15527_at VVTU65_at
VVTU6716_at	VIT_15s0021g00910	dolichyl pyrophosphate Glc1Man9GlcNAc2 alpha-1,3-glucosyltransferase	Metabolism,Primary metabolism,Carbohydrate metabolism,Oligosaccharide metabolism,N-Glycan metabolism,N-Glycan biosynthesis	.	-1.73	-1.98	-1.55	VVTU6716_at
VVTU7117_at	VIT_07s0005g04420	Exostosin (Xyloglucan galactosyltransferase KATAMARI 1)	Metabolism,Primary metabolism,Carbohydrate metabolism,Oligosaccharide metabolism,N-Glycan metabolism,N-Glycan biosynthesis	.	.	1.73	.	VVTU7117_at VVTU39428_at VVTU37973_at
VVTU9456_at	VVTU9456_at	sialyltransferase	Metabolism,Primary metabolism,Carbohydrate metabolism,Oligosaccharide metabolism,N-Glycan metabolism,N-Glycan biosynthesis	.	.	-1.59	.	VVTU9456_at
VVTU12622_at	VIT_13s0064g00370	Alpha-N-acetylglucosaminidase	Metabolism,Primary metabolism,Carbohydrate metabolism,Oligosaccharide metabolism,N-Glycan metabolism,N-Glycan catabolism	.	-2.23	-2.15	-1.59	VVTU12622_at VVTU17514_at
VVTU7805_at	VIT_00s0340g00040	beta-hexosaminidase beta chain precursor	Metabolism,Primary metabolism,Carbohydrate metabolism,Oligosaccharide metabolism,N-Glycan metabolism,N-Glycan catabolism	.	-3.23	.	.	VVTU7805_at
VVTU344_at	VIT_08s0056g00080	glycosyl transferase family 8 protein	Metabolism,Primary metabolism,Carbohydrate metabolism,Oligosaccharide metabolism,Oligosaccharide biosynthesis	.	.	.	1.8	VVTU344_at
VVTU30904_at	VIT_07s0191g00250	Exo-1,3-beta-glucanase	Metabolism,Primary metabolism,Carbohydrate metabolism,Oligosaccharide metabolism,Oligosaccharide catabolism	.	.	.	2.29	VVTU30904_at
VVTU6326_at	VIT_06s0004g06110	Exo-1,3-beta-glucanase	Metabolism,Primary metabolism,Carbohydrate metabolism,Oligosaccharide metabolism,Oligosaccharide catabolism	.	-1.58	-2.13	-1.66	VVTU6326_at
VVTU11825_at	VIT_01s0011g03450	Alpha-glucosidase	Metabolism,Primary metabolism,Carbohydrate metabolism,Oligosaccharide metabolism,Raffinose metabolism	.	.	.	-1.86	VVTU11825_at
VVTU17096_s_at	VIT_00s0878g00020	stachyose synthase precursor	Metabolism,Primary metabolism,Carbohydrate metabolism,Oligosaccharide metabolism,Raffinose metabolism	.	-2.2	-2.02	.	VVTU17096_s_at
VVTU28425_s_at	VIT_10s0092g00240	alpha-glucosidase 1 (AGLU1)	Metabolism,Primary metabolism,Carbohydrate metabolism,Oligosaccharide metabolism,Raffinose metabolism	.	-2.95	-2.51	.	VVTU28425_s_at
VVTU4463_s_at	VIT_02s0033g01410	alpha-glucosidase 2	Metabolism,Primary metabolism,Carbohydrate metabolism,Oligosaccharide metabolism,Raffinose metabolism	.	.	-2.18	.	VVTU4463_s_at
VVTU13318_at	VIT_10s0003g01680	trehalose synthase	Metabolism,Primary metabolism,Carbohydrate metabolism,Oligosaccharide metabolism,Trehalose metabolism	.	1.78	1.67	1.9	VVTU13318_at
VVTU24805_at	VIT_02s0154g00110	Trehalose-6-phosphate phosphatase (AtTPPA)	Metabolism,Primary metabolism,Carbohydrate metabolism,Oligosaccharide metabolism,Trehalose metabolism	.	3	3	2.73	VVTU24805_at
VVTU26515_at	VIT_01s0026g00280	trehalose 6-phosphate synthase	Metabolism,Primary metabolism,Carbohydrate metabolism,Oligosaccharide metabolism,Trehalose metabolism	.	.	1.65	.	VVTU26515_at VVTU5258_at
VVTU39799_at	VIT_19s0014g00300	alpha,alpha-trehalose-phosphate synthase	Metabolism,Primary metabolism,Carbohydrate metabolism,Oligosaccharide metabolism,Trehalose metabolism	.	.	-2.51	-2.09	VVTU39799_at
VVTU4898_at	VIT_16s0022g00660	trehalose-6-phosphate phosphatase	Metabolism,Primary metabolism,Carbohydrate metabolism,Oligosaccharide metabolism,Trehalose metabolism	.	-2.15	2.69	.	VVTU4898_at
VVTU5258_at	VIT_01s0026g00280	trehalose 6-phosphate synthase	Metabolism,Primary metabolism,Carbohydrate metabolism,Oligosaccharide metabolism,Trehalose metabolism	.	.	3.52	.	VVTU26515_at VVTU5258_at
VVTU6048_at	VIT_00s0304g00080	trehalose-6-phosphate phosphatase	Metabolism,Primary metabolism,Carbohydrate metabolism,Oligosaccharide metabolism,Trehalose metabolism	.	-1.53	-2.25	-2.42	VVTU6048_at
VVTU8165_at	VIT_02s0012g01680	trehalose phosphatase 5	Metabolism,Primary metabolism,Carbohydrate metabolism,Oligosaccharide metabolism,Trehalose metabolism	.	1.78	1.71	1.98	VVTU8165_at
VVTU9302_at	VIT_02s0025g02170	trehalase precursor	Metabolism,Primary metabolism,Carbohydrate metabolism,Oligosaccharide metabolism,Trehalose metabolism	.	2.53	2.71	2.46	VVTU9302_at
VVTU10973_at	VIT_00s0250g00030	glycosyltransferase family protein 1	Metabolism,Primary metabolism,Carbohydrate metabolism,Polysaccharide metabolism	.	.	3.43	2.81	VVTU10973_at VVTU67_at
VVTU13112_at	VIT_13s0019g00240	glycosyltransferase family 14 Beta-1-3-galactosyl-O-glycosyl-glycoprotein	Metabolism,Primary metabolism,Carbohydrate metabolism,Polysaccharide metabolism	.	-1.99	-4.99	-3.76	VVTU13112_at
VVTU67_at	VIT_00s0250g00030	glycosyltransferase family protein 1	Metabolism,Primary metabolism,Carbohydrate metabolism,Polysaccharide metabolism	.	1.63	2.99	2.8	VVTU10973_at VVTU67_at
VVTU8281_at	VIT_05s0051g00420	glycosyltransferase family 14 Beta-1-3-galactosyl-O-glycosyl-glycoprotein	Metabolism,Primary metabolism,Carbohydrate metabolism,Polysaccharide metabolism	.	1.6	2.23	2.12	VVTU8281_at
VVTU11942_s_at	VIT_07s0104g00420	endo-1,3;1,4-beta-D-glucanase precursor	Metabolism,Primary metabolism,Carbohydrate metabolism,Polysaccharide metabolism,Beta-1,3 glucan metabolism,Beta-1,3 glucan catabolism	.	-5.04	-6.34	-3	VVTU11942_s_at
VVTU12225_s_at	VIT_12s0057g00700	glucan endo-1,3-beta-glucosidase 3 precursor	Metabolism,Primary metabolism,Carbohydrate metabolism,Polysaccharide metabolism,Beta-1,3 glucan metabolism,Beta-1,3 glucan catabolism	.	1.56	4.39	1.8	VVTU12225_s_at
VVTU12417_s_at	VIT_06s0061g00120	Beta-1,3-glucanase [Vitis riparia]	Metabolism,Primary metabolism,Carbohydrate metabolism,Polysaccharide metabolism,Beta-1,3 glucan metabolism,Beta-1,3 glucan catabolism	.	.	.	1.96	VVTU12417_s_at
VVTU13085_at	VIT_05s0077g01150	Beta-1,3-glucanase	Metabolism,Primary metabolism,Carbohydrate metabolism,Polysaccharide metabolism,Beta-1,3 glucan metabolism,Beta-1,3 glucan catabolism	.	2.56	5.11	4.32	VVTU13085_at
VVTU1399_at	VIT_11s0016g02960	glucan endo-1,3-beta-glucosidase 4 precursor	Metabolism,Primary metabolism,Carbohydrate metabolism,Polysaccharide metabolism,Beta-1,3 glucan metabolism,Beta-1,3 glucan catabolism	.	-1.66	-2.8	-2.26	VVTU1399_at
VVTU14696_s_at	VIT_17s0000g07260	glucan endo-1,3-beta-glucosidase 3 precursor	Metabolism,Primary metabolism,Carbohydrate metabolism,Polysaccharide metabolism,Beta-1,3 glucan metabolism,Beta-1,3 glucan catabolism	.	.	.	-1.54	VVTU14696_s_at
VVTU16120_at	VIT_18s0001g12390	glucan endo-1,3-beta-glucosidase 7 precursor	Metabolism,Primary metabolism,Carbohydrate metabolism,Polysaccharide metabolism,Beta-1,3 glucan metabolism,Beta-1,3 glucan catabolism	.	-1.74	.	.	VVTU16120_at
VVTU19116_s_at	VIT_07s0104g00410	endo-1,3;1,4-beta-D-glucanase precursor	Metabolism,Primary metabolism,Carbohydrate metabolism,Polysaccharide metabolism,Beta-1,3 glucan metabolism,Beta-1,3 glucan catabolism	.	-8.03	-13	-7.87	VVTU19116_s_at
VVTU2098_at	VIT_18s0122g00980	glucan endo-1,3-beta-glucosidase 7 precursor	Metabolism,Primary metabolism,Carbohydrate metabolism,Polysaccharide metabolism,Beta-1,3 glucan metabolism,Beta-1,3 glucan catabolism	.	-2.86	-14.37	-5.63	VVTU2098_at
VVTU2298_at	VVTU2298_at	endo-1,3;1,4-beta-D-glucanase precursor	Metabolism,Primary metabolism,Carbohydrate metabolism,Polysaccharide metabolism,Beta-1,3 glucan metabolism,Beta-1,3 glucan catabolism	.	-14.08	-14.83	-10.43	VVTU2298_at
VVTU25516_s_at	VIT_19s0014g00090	glucan endo-1,3-beta-glucosidase 4 precursor	Metabolism,Primary metabolism,Carbohydrate metabolism,Polysaccharide metabolism,Beta-1,3 glucan metabolism,Beta-1,3 glucan catabolism	.	.	-1.84	.	VVTU25516_s_at VVTU3175_at
VVTU3118_s_at	VIT_13s0019g01180	glucan endo-1,3-beta-glucosidase precursor	Metabolism,Primary metabolism,Carbohydrate metabolism,Polysaccharide metabolism,Beta-1,3 glucan metabolism,Beta-1,3 glucan catabolism	.	-1.72	.	.	VVTU3118_s_at
VVTU38765_at	VIT_01s0011g00570	glucan endo-1,3-beta-glucosidase 3 precursor	Metabolism,Primary metabolism,Carbohydrate metabolism,Polysaccharide metabolism,Beta-1,3 glucan metabolism,Beta-1,3 glucan catabolism	.	.	1.84	.	VVTU38765_at VVTU19583_x_at
VVTU40225_s_at	VIT_02s0025g02770	glucan endo-1,3-beta-glucosidase 7 precursor	Metabolism,Primary metabolism,Carbohydrate metabolism,Polysaccharide metabolism,Beta-1,3 glucan metabolism,Beta-1,3 glucan catabolism	.	-1.61	.	.	VVTU40225_s_at
VVTU5253_at	VIT_06s0080g00420	glucan endo-1,3-beta-glucosidase 7 precursor	Metabolism,Primary metabolism,Carbohydrate metabolism,Polysaccharide metabolism,Beta-1,3 glucan metabolism,Beta-1,3 glucan catabolism	.	-4.53	-9.45	.	VVTU5253_at
VVTU5314_at	VVTU5314_at	glucan endo-1,3-beta-glucosidase 1 precursor	Metabolism,Primary metabolism,Carbohydrate metabolism,Polysaccharide metabolism,Beta-1,3 glucan metabolism,Beta-1,3 glucan catabolism	.	.	-2.07	.	VVTU5314_at
VVTU6287_at	VIT_03s0063g02490	glucan endo-1,3-beta-glucosidase 7 precursor	Metabolism,Primary metabolism,Carbohydrate metabolism,Polysaccharide metabolism,Beta-1,3 glucan metabolism,Beta-1,3 glucan catabolism	.	-1.61	-2.2	-1.75	VVTU6287_at VVTU17925_at
VVTU7272_at	VIT_12s0028g00050	beta-1,3 glucanase	Metabolism,Primary metabolism,Carbohydrate metabolism,Polysaccharide metabolism,Beta-1,3 glucan metabolism,Beta-1,3 glucan catabolism	.	.	-2.15	-2.05	VVTU7272_at
VVTU7438_at	VIT_08s0007g06060	Beta 1-3 glucanase	Metabolism,Primary metabolism,Carbohydrate metabolism,Polysaccharide metabolism,Beta-1,3 glucan metabolism,Beta-1,3 glucan catabolism	.	.	6.54	.	VVTU7438_at
VVTU7655_at	VIT_19s0090g01070	glucan endo-1,3-beta-glucosidase 7 precursor	Metabolism,Primary metabolism,Carbohydrate metabolism,Polysaccharide metabolism,Beta-1,3 glucan metabolism,Beta-1,3 glucan catabolism	.	-3.13	.	.	VVTU7655_at
VVTU7938_at	VIT_05s0029g00190	glucan endo-1,3-beta-glucosidase 4 precursor	Metabolism,Primary metabolism,Carbohydrate metabolism,Polysaccharide metabolism,Beta-1,3 glucan metabolism,Beta-1,3 glucan catabolism	.	.	2.05	3.48	VVTU7938_at
VVTU82_at	VIT_06s0004g00720	glucan endo-1,3-beta-glucosidase 4 precursor	Metabolism,Primary metabolism,Carbohydrate metabolism,Polysaccharide metabolism,Beta-1,3 glucan metabolism,Beta-1,3 glucan catabolism	.	.	-2.12	.	VVTU82_at VVTU26039_at
VVTU9618_at	VIT_00s0780g00020	glucan endo-1,3-beta-glucosidase 5 precursor	Metabolism,Primary metabolism,Carbohydrate metabolism,Polysaccharide metabolism,Beta-1,3 glucan metabolism,Beta-1,3 glucan catabolism	.	-2.3	-8.63	-2.27	VVTU9618_at
VVTU9789_at	VIT_10s0116g01640	glucan endo-1,3-beta-glucosidase 3 precursor	Metabolism,Primary metabolism,Carbohydrate metabolism,Polysaccharide metabolism,Beta-1,3 glucan metabolism,Beta-1,3 glucan catabolism	.	.	1.79	.	VVTU9789_at
VVTU25143_at	VIT_13s0156g00210	Callose synthase	Metabolism,Primary metabolism,Carbohydrate metabolism,Polysaccharide metabolism,Beta-1,3 glucan metabolism,Callose biosynthesis	.	-1.61	.	.	VVTU27883_at VVTU27888_at VVTU8549_at VVTU25143_at
VVTU25800_at	VVTU25800_at	beta-1,3-glucan synthase	Metabolism,Primary metabolism,Carbohydrate metabolism,Polysaccharide metabolism,Beta-1,3 glucan metabolism,Callose biosynthesis	.	.	-1.94	.	VVTU25800_at
VVTU30535_at	VIT_06s0004g01200	beta-1,3-glucan synthase	Metabolism,Primary metabolism,Carbohydrate metabolism,Polysaccharide metabolism,Beta-1,3 glucan metabolism,Callose biosynthesis	.	-2.61	.	.	VVTU30535_at VVTU35879_at VVTU16760_s_at VVTU6761_at
VVTU35879_at	VIT_06s0004g01200	beta-1,3-glucan synthase	Metabolism,Primary metabolism,Carbohydrate metabolism,Polysaccharide metabolism,Beta-1,3 glucan metabolism,Callose biosynthesis	.	-2.52	.	.	VVTU30535_at VVTU35879_at VVTU16760_s_at VVTU6761_at
VVTU38493_at	VIT_06s0004g01270	Callose synthase catalytic subunit	Metabolism,Primary metabolism,Carbohydrate metabolism,Polysaccharide metabolism,Beta-1,3 glucan metabolism,Callose biosynthesis	.	-1.61	.	.	VVTU38493_at VVTU1323_at VVTU18131_s_at
VVTU4564_at	VIT_19s0138g00120	1,3-beta-glucan synthase	Metabolism,Primary metabolism,Carbohydrate metabolism,Polysaccharide metabolism,Beta-1,3 glucan metabolism,Callose biosynthesis	.	.	.	1.83	VVTU4564_at
VVTU4784_at	VIT_00s0265g00050	1,3-beta-glucan synthase	Metabolism,Primary metabolism,Carbohydrate metabolism,Polysaccharide metabolism,Beta-1,3 glucan metabolism,Callose biosynthesis	.	.	1.52	1.62	VVTU4784_at
VVTU6761_at	VIT_06s0004g01200	beta-1,3-glucan synthase	Metabolism,Primary metabolism,Carbohydrate metabolism,Polysaccharide metabolism,Beta-1,3 glucan metabolism,Callose biosynthesis	.	-1.76	.	.	VVTU30535_at VVTU35879_at VVTU16760_s_at VVTU6761_at
VVTU8549_at	VIT_13s0156g00210	Callose synthase	Metabolism,Primary metabolism,Carbohydrate metabolism,Polysaccharide metabolism,Beta-1,3 glucan metabolism,Callose biosynthesis	.	.	.	1.57	VVTU27883_at VVTU27888_at VVTU8549_at VVTU25143_at
VVTU11416_at	VIT_14s0108g00940	Glycogen synthase	Metabolism,Primary metabolism,Carbohydrate metabolism,Polysaccharide metabolism,Starch and sucrose metabolism	.	-1.75	-2.58	.	VVTU30912_at VVTU11416_at
VVTU14915_s_at	VIT_11s0016g00470	Sucrose synthase	Metabolism,Primary metabolism,Carbohydrate metabolism,Polysaccharide metabolism,Starch and sucrose metabolism	.	-1.89	.	.	VVTU16744_s_at VVTU14915_s_at
VVTU16744_s_at	VIT_11s0016g00470	Sucrose synthase	Metabolism,Primary metabolism,Carbohydrate metabolism,Polysaccharide metabolism,Starch and sucrose metabolism	.	-2.54	.	.	VVTU16744_s_at VVTU14915_s_at
VVTU2434_at	VVTU2434_at	glycogenin glucosyltransferase	Metabolism,Primary metabolism,Carbohydrate metabolism,Polysaccharide metabolism,Starch and sucrose metabolism	.	-1.75	.	.	VVTU2434_at
VVTU30912_at	VIT_14s0108g00940	Glycogen synthase	Metabolism,Primary metabolism,Carbohydrate metabolism,Polysaccharide metabolism,Starch and sucrose metabolism	.	-1.74	.	.	VVTU30912_at VVTU11416_at
VVTU39514_s_at	VIT_11s0065g00150	Glycogen synthase	Metabolism,Primary metabolism,Carbohydrate metabolism,Polysaccharide metabolism,Starch and sucrose metabolism	.	-1.85	.	-1.56	VVTU36938_at VVTU39514_s_at
VVTU5695_at	VIT_14s0036g00430	glycogenin glucosyltransferase (glycogenin)	Metabolism,Primary metabolism,Carbohydrate metabolism,Polysaccharide metabolism,Starch and sucrose metabolism	.	.	1.51	.	VVTU5695_at VVTU21556_at
VVTU14830_at	VIT_16s0022g02320	Phosphoglucomutase chloroplast precursor	Metabolism,Primary metabolism,Carbohydrate metabolism,Polysaccharide metabolism,Starch and sucrose metabolism,Starch biosynthesis catabolism	.	-1.72	.	.	VVTU14830_at
VVTU22112_at	VIT_15s0021g00470	beta-phosphoglucomutase	Metabolism,Primary metabolism,Carbohydrate metabolism,Polysaccharide metabolism,Starch and sucrose metabolism,Starch biosynthesis catabolism	.	1.71	2.54	.	VVTU22112_at
VVTU9152_at	VIT_01s0127g00060	Alpha-glucan water dikinase, chloroplast precursor	Metabolism,Primary metabolism,Carbohydrate metabolism,Polysaccharide metabolism,Starch and sucrose metabolism,Starch biosynthesis catabolism	.	-1.88	.	.	VVTU9152_at VVTU4331_at
VVTU1135_at	VIT_10s0116g01730	soluble starch synthase 3, chloroplast precursor	Metabolism,Primary metabolism,Carbohydrate metabolism,Polysaccharide metabolism,Starch and sucrose metabolism,Starch biosynthesis catabolism,Starch biosynthesis	.	.	4.78	2.48	VVTU1135_at
VVTU13257_s_at	VIT_02s0025g02790	starch synthase	Metabolism,Primary metabolism,Carbohydrate metabolism,Polysaccharide metabolism,Starch and sucrose metabolism,Starch biosynthesis catabolism,Starch biosynthesis	.	5.18	2.54	2.57	VVTU13257_s_at VVTU757_at
VVTU23087_s_at	VIT_16s0098g01780	soluble starch synthase 1, chloroplast precursor	Metabolism,Primary metabolism,Carbohydrate metabolism,Polysaccharide metabolism,Starch and sucrose metabolism,Starch biosynthesis catabolism,Starch biosynthesis	.	1.78	2.81	1.86	VVTU3541_at VVTU23087_s_at VVTU34952_s_at
VVTU27971_at	VIT_10s0003g02880	Starch synthase protein	Metabolism,Primary metabolism,Carbohydrate metabolism,Polysaccharide metabolism,Starch and sucrose metabolism,Starch biosynthesis catabolism,Starch biosynthesis	.	.	1.6	.	VVTU4840_at VVTU1854_at VVTU27971_at VVTU27966_at VVTU28395_s_at
VVTU34952_s_at	VIT_16s0098g01780	soluble starch synthase 1, chloroplast precursor	Metabolism,Primary metabolism,Carbohydrate metabolism,Polysaccharide metabolism,Starch and sucrose metabolism,Starch biosynthesis catabolism,Starch biosynthesis	.	2.07	2.42	2.06	VVTU3541_at VVTU23087_s_at VVTU34952_s_at
VVTU3541_at	VIT_16s0098g01780	soluble starch synthase 1, chloroplast precursor	Metabolism,Primary metabolism,Carbohydrate metabolism,Polysaccharide metabolism,Starch and sucrose metabolism,Starch biosynthesis catabolism,Starch biosynthesis	.	2.45	2.62	2.18	VVTU3541_at VVTU23087_s_at VVTU34952_s_at
VVTU13947_s_at	VIT_11s0078g00310	isoamylase-type starch-debranching enzyme 1	Metabolism,Primary metabolism,Carbohydrate metabolism,Polysaccharide metabolism,Starch and sucrose metabolism,Starch biosynthesis catabolism,Starch branching	.	-3.9	-2.6	-2.19	VVTU9510_at VVTU13947_s_at
VVTU2352_s_at	VIT_18s0001g00060	1,4-alpha-glucan branching enzyme, chloroplast precursor	Metabolism,Primary metabolism,Carbohydrate metabolism,Polysaccharide metabolism,Starch and sucrose metabolism,Starch biosynthesis catabolism,Starch branching	.	-1.54	.	.	VVTU2352_s_at
VVTU5803_s_at	VIT_18s0001g06520	isoamylase protein,	Metabolism,Primary metabolism,Carbohydrate metabolism,Polysaccharide metabolism,Starch and sucrose metabolism,Starch biosynthesis catabolism,Starch branching	.	2.01	2.32	.	VVTU22653_at VVTU5803_s_at
VVTU9510_at	VIT_11s0078g00310	isoamylase-type starch-debranching enzyme 1	Metabolism,Primary metabolism,Carbohydrate metabolism,Polysaccharide metabolism,Starch and sucrose metabolism,Starch biosynthesis catabolism,Starch branching	.	-3.46	-3.13	-2.31	VVTU9510_at VVTU13947_s_at
VVTU11051_at	VIT_06s0004g06020	Alpha-glucan phosphorylase, H isozyme	Metabolism,Primary metabolism,Carbohydrate metabolism,Polysaccharide metabolism,Starch and sucrose metabolism,Starch biosynthesis catabolism,Starch catabolism	.	-2.4	.	.	VVTU11051_at VVTU6785_s_at
VVTU11679_at	VIT_01s0026g01660	alpha-amylase isozyme C2 precursor	Metabolism,Primary metabolism,Carbohydrate metabolism,Polysaccharide metabolism,Starch and sucrose metabolism,Starch biosynthesis catabolism,Starch catabolism	.	.	3.03	2.51	VVTU17278_at VVTU11679_at VVTU25878_at
VVTU1257_at	VIT_15s0046g02620	beta-amylase 9 BMY9	Metabolism,Primary metabolism,Carbohydrate metabolism,Polysaccharide metabolism,Starch and sucrose metabolism,Starch biosynthesis catabolism,Starch catabolism	.	1.51	.	.	VVTU1257_at
VVTU12614_at	VIT_14s0108g01560	alpha-1,4 glucan phosphorylase, L isozyme, chloroplast precursor	Metabolism,Primary metabolism,Carbohydrate metabolism,Polysaccharide metabolism,Starch and sucrose metabolism,Starch biosynthesis catabolism,Starch catabolism	.	-4.08	.	-1.91	VVTU37657_at VVTU12614_at
VVTU12925_at	VIT_02s0012g00170	1,4-alpha-D-glucan maltohydrolase	Metabolism,Primary metabolism,Carbohydrate metabolism,Polysaccharide metabolism,Starch and sucrose metabolism,Starch biosynthesis catabolism,Starch catabolism	.	.	2.3	1.75	VVTU12925_at
VVTU17278_at	VIT_01s0026g01660	alpha-amylase isozyme C2 precursor	Metabolism,Primary metabolism,Carbohydrate metabolism,Polysaccharide metabolism,Starch and sucrose metabolism,Starch biosynthesis catabolism,Starch catabolism	.	.	2.67	2.02	VVTU17278_at VVTU11679_at VVTU25878_at
VVTU25878_at	VIT_01s0026g01660	alpha-amylase isozyme C2 precursor	Metabolism,Primary metabolism,Carbohydrate metabolism,Polysaccharide metabolism,Starch and sucrose metabolism,Starch biosynthesis catabolism,Starch catabolism	.	.	2.09	.	VVTU17278_at VVTU11679_at VVTU25878_at
VVTU37657_at	VIT_14s0108g01560	alpha-1,4 glucan phosphorylase, L isozyme, chloroplast precursor	Metabolism,Primary metabolism,Carbohydrate metabolism,Polysaccharide metabolism,Starch and sucrose metabolism,Starch biosynthesis catabolism,Starch catabolism	.	-5.18	.	-1.98	VVTU37657_at VVTU12614_at
VVTU38448_at	VIT_19s0015g00500	1,4-alpha-D-glucan maltohydrolase	Metabolism,Primary metabolism,Carbohydrate metabolism,Polysaccharide metabolism,Starch and sucrose metabolism,Starch biosynthesis catabolism,Starch catabolism	.	-1.91	.	.	VVTU22998_at VVTU38448_at
VVTU39942_at	VIT_03s0063g00400	alpha-amylase / 1,4-alpha-D-glucan glucanohydrolase	Metabolism,Primary metabolism,Carbohydrate metabolism,Polysaccharide metabolism,Starch and sucrose metabolism,Starch biosynthesis catabolism,Starch catabolism	.	1.64	.	2.06	VVTU39942_at
VVTU6785_s_at	VIT_06s0004g06020	Alpha-glucan phosphorylase, H isozyme	Metabolism,Primary metabolism,Carbohydrate metabolism,Polysaccharide metabolism,Starch and sucrose metabolism,Starch biosynthesis catabolism,Starch catabolism	.	-1.71	.	-1.85	VVTU11051_at VVTU6785_s_at
VVTU13740_at	VIT_05s0062g00890	Alpha-glucan water dikinase isoform 3, Chloroplast	Metabolism,Primary metabolism,Carbohydrate metabolism,Polysaccharide metabolism,Starch and sucrose metabolism,Starch biosynthesis catabolism,Starch catabolism inhibitor	.	1.66	2.64	1.7	VVTU13740_at VVTU20883_at
VVTU26722_at	VIT_05s0062g00900	Alpha-glucan water dikinase isoform 3, Chloroplast	Metabolism,Primary metabolism,Carbohydrate metabolism,Polysaccharide metabolism,Starch and sucrose metabolism,Starch biosynthesis catabolism,Starch catabolism inhibitor	.	.	1.63	.	VVTU26722_at
VVTU9364_at	VIT_00s0270g00120	alpha-amylase/subtilisin inhibitor	Metabolism,Primary metabolism,Carbohydrate metabolism,Polysaccharide metabolism,Starch and sucrose metabolism,Starch biosynthesis catabolism,Starch catabolism inhibitor	.	.	2.81	2.11	VVTU9364_at
VVTU21174_s_at	VIT_08s0032g00840	Sucrose-phosphatase,	Metabolism,Primary metabolism,Carbohydrate metabolism,Polysaccharide metabolism,Starch and sucrose metabolism,Sucrose biosynthesis	.	1.58	2.01	2.43	VVTU21174_s_at
VVTU3395_x_at	VIT_11s0118g00200	sucrose-phosphate synthase	Metabolism,Primary metabolism,Carbohydrate metabolism,Polysaccharide metabolism,Starch and sucrose metabolism,Sucrose biosynthesis	.	2	3.83	.	VVTU3395_x_at VVTU7220_x_at
VVTU4280_at	VIT_18s0089g00410	Sucrose-phosphate synthase 1	Metabolism,Primary metabolism,Carbohydrate metabolism,Polysaccharide metabolism,Starch and sucrose metabolism,Sucrose biosynthesis	.	1.83	5.17	2.92	VVTU4280_at
VVTU7220_x_at	VIT_11s0118g00200	sucrose-phosphate synthase	Metabolism,Primary metabolism,Carbohydrate metabolism,Polysaccharide metabolism,Starch and sucrose metabolism,Sucrose biosynthesis	.	2.09	3.72	.	VVTU3395_x_at VVTU7220_x_at
VVTU13187_at	VIT_16s0022g00670	Vacuolar invertase 1, GIN1	Metabolism,Primary metabolism,Carbohydrate metabolism,Polysaccharide metabolism,Starch and sucrose metabolism,Sucrose catabolism	.	-22.87	-26.8	-33.59	VVTU13187_at VVTU1234_at
VVTU13624_at	VIT_03s0038g01480	Beta-fructofuranosidase	Metabolism,Primary metabolism,Carbohydrate metabolism,Polysaccharide metabolism,Starch and sucrose metabolism,Sucrose catabolism	.	1.53	.	.	VVTU13624_at
VVTU18548_s_at	VIT_06s0061g01520	Beta-fructofuranosidase	Metabolism,Primary metabolism,Carbohydrate metabolism,Polysaccharide metabolism,Starch and sucrose metabolism,Sucrose catabolism	.	.	.	1.71	VVTU18548_s_at VVTU37531_at
VVTU222_at	VIT_18s0072g01040	Invertase, neutral/alkaline	Metabolism,Primary metabolism,Carbohydrate metabolism,Polysaccharide metabolism,Starch and sucrose metabolism,Sucrose catabolism	.	-1.99	.	-2.29	VVTU222_at
VVTU3710_at	VIT_02s0154g00090	Vacuolar invertase 2, GIN2	Metabolism,Primary metabolism,Carbohydrate metabolism,Polysaccharide metabolism,Starch and sucrose metabolism,Sucrose catabolism	.	-3.03	-2.03	-5.65	VVTU3710_at
VVTU37531_at	VIT_06s0061g01520	Beta-fructofuranosidase	Metabolism,Primary metabolism,Carbohydrate metabolism,Polysaccharide metabolism,Starch and sucrose metabolism,Sucrose catabolism	.	.	.	1.65	VVTU18548_s_at VVTU37531_at
VVTU4491_at	VIT_00s2527g00010	Beta-fructosidase (BFRUCT3)	Metabolism,Primary metabolism,Carbohydrate metabolism,Polysaccharide metabolism,Starch and sucrose metabolism,Sucrose catabolism	.	-3.2	.	-3.21	VVTU4491_at
VVTU5002_at	VIT_05s0077g00510	Beta-fructofuranosidase	Metabolism,Primary metabolism,Carbohydrate metabolism,Polysaccharide metabolism,Starch and sucrose metabolism,Sucrose catabolism	.	.	2.1	.	VVTU5002_at
VVTU5567_at	VIT_14s0060g00860	Beta-fructofuranosidase	Metabolism,Primary metabolism,Carbohydrate metabolism,Polysaccharide metabolism,Starch and sucrose metabolism,Sucrose catabolism	.	.	1.89	.	VVTU5567_at
VVTU658_at	VIT_13s0074g00720	Neutral/alkaline invertase	Metabolism,Primary metabolism,Carbohydrate metabolism,Polysaccharide metabolism,Starch and sucrose metabolism,Sucrose catabolism	.	.	1.54	.	VVTU658_at
VVTU13795_at	VIT_05s0020g02310	pyruvate,orthophosphate dikinase	Metabolism,Primary metabolism,Carbon fixation	.	-3.53	-3.26	-2.69	VVTU13795_at
VVTU21380_at	VIT_06s0004g00390	holocarboxylase synthetase	Metabolism,Primary metabolism,Coenzyme and prosthetic group metabolism,Biotin metabolism	.	1.58	.	1.87	VVTU21380_at VVTU40440_at
VVTU40440_at	VIT_06s0004g00390	holocarboxylase synthetase	Metabolism,Primary metabolism,Coenzyme and prosthetic group metabolism,Biotin metabolism	.	1.69	.	.	VVTU21380_at VVTU40440_at
VVTU53_at	VIT_11s0052g01390	adenosylmethionine-8-amino-7- oxononanoate aminotransferase	Metabolism,Primary metabolism,Coenzyme and prosthetic group metabolism,Biotin metabolism	.	-1.63	-2.01	.	VVTU53_at
VVTU8840_at	VIT_05s0102g00090	biotin synthase (BioB) (BIO2)	Metabolism,Primary metabolism,Coenzyme and prosthetic group metabolism,Biotin metabolism	.	.	1.92	.	VVTU8840_at
VVTU3619_at	VIT_00s1274g00010	Phosphosulfolactate synthase protein	Metabolism,Primary metabolism,Coenzyme and prosthetic group metabolism,Coenzyme M metabolism,Coenzyme M biosynthesis	.	.	-2.09	.	VVTU3619_at
VVTU1802_at	VIT_03s0038g04500	Bifunctional dihydrofolate reductase-thymidylate synthase 1	Metabolism,Primary metabolism,Coenzyme and prosthetic group metabolism,Folate metabolism	.	1.95	.	.	VVTU1802_at
VVTU3257_at	VIT_17s0000g05350	5-formyltetrahydrofolate cycloligase	Metabolism,Primary metabolism,Coenzyme and prosthetic group metabolism,Folate metabolism	.	.	-1.9	-1.79	VVTU3257_at
VVTU35714_at	VIT_03s0132g00150	GTP cyclohydrolase I	Metabolism,Primary metabolism,Coenzyme and prosthetic group metabolism,Folate metabolism	.	1.61	.	.	VVTU35714_at
VVTU6778_at	VIT_01s0026g02630	GTP cyclohydrolase I	Metabolism,Primary metabolism,Coenzyme and prosthetic group metabolism,Folate metabolism	.	2.49	2.33	.	VVTU6778_at
VVTU8526_at	VIT_00s0229g00160	formyltetrahydrofolate deformylase	Metabolism,Primary metabolism,Coenzyme and prosthetic group metabolism,Folate metabolism	.	-1.81	.	.	VVTU8526_at
VVTU896_at	VIT_06s0004g01160	10-formyltetrahydrofolate synthetase	Metabolism,Primary metabolism,Coenzyme and prosthetic group metabolism,Folate metabolism	.	-1.75	-1.78	-3.13	VVTU896_at
VVTU15716_at	VIT_13s0019g04170	para-aminobenzoate (PABA) synthase	Metabolism,Primary metabolism,Coenzyme and prosthetic group metabolism,Folate metabolism,Folate biosynthesis	.	.	.	1.52	VVTU15716_at
VVTU1049_at	VVTU1049_at	Phospholipid-hydroperoxide glutathione peroxidase,	Metabolism,Primary metabolism,Coenzyme and prosthetic group metabolism,Glutathione metabolism	.	.	-1.55	.	VVTU1049_at
VVTU1071_at	VIT_07s0104g01800	Glutathione S-transferase 13 GSTF13	Metabolism,Primary metabolism,Coenzyme and prosthetic group metabolism,Glutathione metabolism	.	.	-1.71	.	VVTU1071_at
VVTU1147_at	VIT_00s0317g00050	Dehydroascorbate reductase	Metabolism,Primary metabolism,Coenzyme and prosthetic group metabolism,Glutathione metabolism	.	.	-1.94	.	VVTU1147_at VVTU5671_s_at
VVTU11584_at	VIT_07s0005g04180	glutathione S-transferase	Metabolism,Primary metabolism,Coenzyme and prosthetic group metabolism,Glutathione metabolism	.	.	-2.13	.	VVTU11584_at
VVTU13030_at	VIT_08s0040g03040	Glutathione S-transferase GSTO1	Metabolism,Primary metabolism,Coenzyme and prosthetic group metabolism,Glutathione metabolism	.	1.52	2.11	.	VVTU13030_at VVTU21222_s_at
VVTU13118_x_at	VIT_19s0093g00220	Glutathione S-transferase 8 GSTU19	Metabolism,Primary metabolism,Coenzyme and prosthetic group metabolism,Glutathione metabolism	.	-2.09	-1.68	.	VVTU13118_x_at VVTU37818_x_at
VVTU13131_s_at	VIT_19s0093g00310	Glutathione S-transferase 8 GSTU19	Metabolism,Primary metabolism,Coenzyme and prosthetic group metabolism,Glutathione metabolism	.	-3.55	-7.74	-2.68	VVTU13131_s_at
VVTU13534_s_at	VIT_04s0079g00690	Glutathione S-transferase 26 GSTF12	Metabolism,Primary metabolism,Coenzyme and prosthetic group metabolism,Glutathione metabolism	.	2.52	3.87	.	VVTU1974_s_at VVTU22790_s_at VVTU13534_s_at
VVTU1475_at	VIT_02s0025g03590	phospholipid hydroperoxide glutathione peroxidase	Metabolism,Primary metabolism,Coenzyme and prosthetic group metabolism,Glutathione metabolism	.	-2.38	-2.44	.	VVTU1475_at
VVTU1497_s_at	VIT_07s0005g00010	Glutathione S-transferase 8 GSTF8	Metabolism,Primary metabolism,Coenzyme and prosthetic group metabolism,Glutathione metabolism	.	-2.29	.	-2.01	VVTU15805_x_at VVTU1497_s_at VVTU2820_s_at VVTU22569_s_at
VVTU1504_at	VIT_04s0159g00040	glutathione transferase microsomal	Metabolism,Primary metabolism,Coenzyme and prosthetic group metabolism,Glutathione metabolism	.	1.8	.	1.71	VVTU1504_at
VVTU15957_s_at	VIT_19s0093g00350	Glutathione S-transferase 25 GSTU25	Metabolism,Primary metabolism,Coenzyme and prosthetic group metabolism,Glutathione metabolism	.	-2.92	-2.41	-2.54	VVTU15957_s_at
VVTU16784_s_at	VIT_02s0025g03600	phospholipid hydroperoxide glutathione peroxidase	Metabolism,Primary metabolism,Coenzyme and prosthetic group metabolism,Glutathione metabolism	.	1.59	2.79	1.68	VVTU16784_s_at
VVTU17567_at	VIT_12s0028g00920	Glutathione S-transferase 9 GSTF9	Metabolism,Primary metabolism,Coenzyme and prosthetic group metabolism,Glutathione metabolism	.	.	11.4	.	VVTU17567_at
VVTU1974_s_at	VIT_04s0079g00690	Glutathione S-transferase 26 GSTF12	Metabolism,Primary metabolism,Coenzyme and prosthetic group metabolism,Glutathione metabolism	.	16.12	182.98	.	VVTU1974_s_at VVTU22790_s_at VVTU13534_s_at
VVTU2013_at	VIT_18s0001g00690	Glutathione S-transferase 8 GSTF8	Metabolism,Primary metabolism,Coenzyme and prosthetic group metabolism,Glutathione metabolism	.	.	.	1.66	VVTU2013_at
VVTU2052_s_at	VIT_07s0104g00320	glutathione peroxidase 4	Metabolism,Primary metabolism,Coenzyme and prosthetic group metabolism,Glutathione metabolism	.	.	-1.75	.	VVTU2052_s_at
VVTU20767_at	VIT_15s0048g00950	glutathione S-transferase Z2 GSTZ2	Metabolism,Primary metabolism,Coenzyme and prosthetic group metabolism,Glutathione metabolism	.	.	-1.82	.	VVTU20767_at
VVTU21222_s_at	VIT_08s0040g03040	Glutathione S-transferase GSTO1	Metabolism,Primary metabolism,Coenzyme and prosthetic group metabolism,Glutathione metabolism	.	1.79	2.03	1.57	VVTU13030_at VVTU21222_s_at
VVTU21800_s_at	VIT_12s0035g02100	Glutathione S-transferase Z1 GSTZ1	Metabolism,Primary metabolism,Coenzyme and prosthetic group metabolism,Glutathione metabolism	.	.	.	2.86	VVTU21800_s_at
VVTU22569_s_at	VIT_07s0005g00010	Glutathione S-transferase 8 GSTF8	Metabolism,Primary metabolism,Coenzyme and prosthetic group metabolism,Glutathione metabolism	.	.	.	-2.86	VVTU15805_x_at VVTU1497_s_at VVTU2820_s_at VVTU22569_s_at
VVTU22790_s_at	VIT_04s0079g00690	Glutathione S-transferase 26 GSTF12	Metabolism,Primary metabolism,Coenzyme and prosthetic group metabolism,Glutathione metabolism	.	2.91	8.22	.	VVTU1974_s_at VVTU22790_s_at VVTU13534_s_at
VVTU24140_at	VIT_05s0077g01470	phytochelatin synthetase	Metabolism,Primary metabolism,Coenzyme and prosthetic group metabolism,Glutathione metabolism	.	2.11	2.59	2.46	VVTU24140_at VVTU4763_at
VVTU24291_s_at	VIT_00s0153g00050	Glutathione S-transferase 8 GSTU8	Metabolism,Primary metabolism,Coenzyme and prosthetic group metabolism,Glutathione metabolism	.	-3.66	-2.11	-2.1	VVTU24291_s_at VVTU40876_s_at
VVTU2820_s_at	VIT_07s0005g00010	Glutathione S-transferase 8 GSTF8	Metabolism,Primary metabolism,Coenzyme and prosthetic group metabolism,Glutathione metabolism	.	-2.32	.	-1.96	VVTU15805_x_at VVTU1497_s_at VVTU2820_s_at VVTU22569_s_at
VVTU28941_s_at	VIT_19s0093g00160	Glutathione S-transferase 8 GSTU19	Metabolism,Primary metabolism,Coenzyme and prosthetic group metabolism,Glutathione metabolism	.	-2.75	.	.	VVTU14633_x_at VVTU40263_x_at VVTU40582_s_at VVTU29825_s_at VVTU28941_s_at
VVTU28941_x_at	VIT_19s0015g02880	Glutathione S-transferase 20 GSTU20	Metabolism,Primary metabolism,Coenzyme and prosthetic group metabolism,Glutathione metabolism	.	.	.	1.58	VVTU28941_x_at VVTU33653_x_at
VVTU2944_at	VIT_12s0028g00930	Glutathione S-transferase 9 GSTF9	Metabolism,Primary metabolism,Coenzyme and prosthetic group metabolism,Glutathione metabolism	.	.	1.91	.	VVTU2944_at
VVTU29518_x_at	VVTU29518_x_at	Glutathione S-transferase 25 GSTU25	Metabolism,Primary metabolism,Coenzyme and prosthetic group metabolism,Glutathione metabolism	.	-2.1	.	.	VVTU29518_x_at
VVTU29585_at	VIT_02s0025g03270	aminopeptidase N	Metabolism,Primary metabolism,Coenzyme and prosthetic group metabolism,Glutathione metabolism	.	-1.91	.	.	VVTU34684_s_at VVTU38126_at VVTU29585_at
VVTU29825_s_at	VIT_19s0093g00160	Glutathione S-transferase 8 GSTU19	Metabolism,Primary metabolism,Coenzyme and prosthetic group metabolism,Glutathione metabolism	.	-2.72	.	.	VVTU14633_x_at VVTU40263_x_at VVTU40582_s_at VVTU29825_s_at VVTU28941_s_at
VVTU31465_s_at	VIT_06s0004g03690	Glutathione S-transferase GSTO1	Metabolism,Primary metabolism,Coenzyme and prosthetic group metabolism,Glutathione metabolism	.	-2.84	-2.57	-3.21	VVTU31465_s_at
VVTU33048_at	VIT_06s0004g05670	Glutathione S-transferase 25 GSTU7	Metabolism,Primary metabolism,Coenzyme and prosthetic group metabolism,Glutathione metabolism	.	-2.07	.	.	VVTU33048_at
VVTU3328_at	VIT_16s0039g00970	Glutathione S-transferase 8 GSTU8	Metabolism,Primary metabolism,Coenzyme and prosthetic group metabolism,Glutathione metabolism	.	-6.7	-8.01	-2.32	VVTU3328_at
VVTU34684_s_at	VIT_02s0025g03270	aminopeptidase N	Metabolism,Primary metabolism,Coenzyme and prosthetic group metabolism,Glutathione metabolism	.	-2.18	.	.	VVTU34684_s_at VVTU38126_at VVTU29585_at
VVTU35596_s_at	VVTU35596_s_at	Glutathione S-transferase 8 GSTU8	Metabolism,Primary metabolism,Coenzyme and prosthetic group metabolism,Glutathione metabolism	.	-5.25	-3.66	-4.75	VVTU35596_s_at
VVTU37818_x_at	VIT_19s0093g00220	Glutathione S-transferase 8 GSTU19	Metabolism,Primary metabolism,Coenzyme and prosthetic group metabolism,Glutathione metabolism	.	-1.72	.	.	VVTU13118_x_at VVTU37818_x_at
VVTU38126_at	VIT_02s0025g03270	aminopeptidase N	Metabolism,Primary metabolism,Coenzyme and prosthetic group metabolism,Glutathione metabolism	.	-1.51	.	.	VVTU34684_s_at VVTU38126_at VVTU29585_at
VVTU3962_s_at	VIT_07s0005g04890	Glutathione S-transferase 25 GSTU7	Metabolism,Primary metabolism,Coenzyme and prosthetic group metabolism,Glutathione metabolism	.	6.24	4.76	9.09	VVTU3962_s_at
VVTU40144_at	VVTU40144_at	Dehydroascorbate reductase	Metabolism,Primary metabolism,Coenzyme and prosthetic group metabolism,Glutathione metabolism	.	.	-1.55	.	VVTU40144_at
VVTU40582_s_at	VIT_19s0093g00160	Glutathione S-transferase 8 GSTU19	Metabolism,Primary metabolism,Coenzyme and prosthetic group metabolism,Glutathione metabolism	.	-2.79	.	.	VVTU14633_x_at VVTU40263_x_at VVTU40582_s_at VVTU29825_s_at VVTU28941_s_at
VVTU40876_s_at	VIT_00s0153g00050	Glutathione S-transferase 8 GSTU8	Metabolism,Primary metabolism,Coenzyme and prosthetic group metabolism,Glutathione metabolism	.	-3.51	-2.21	-2.18	VVTU24291_s_at VVTU40876_s_at
VVTU4763_at	VIT_05s0077g01470	phytochelatin synthetase	Metabolism,Primary metabolism,Coenzyme and prosthetic group metabolism,Glutathione metabolism	.	2.47	2.71	2.46	VVTU24140_at VVTU4763_at
VVTU4990_at	VIT_02s0025g03530	Gamma-glutamylcysteine synthetase	Metabolism,Primary metabolism,Coenzyme and prosthetic group metabolism,Glutathione metabolism	.	.	1.58	.	VVTU28078_at VVTU4990_at
VVTU5671_s_at	VIT_00s0317g00050	Dehydroascorbate reductase	Metabolism,Primary metabolism,Coenzyme and prosthetic group metabolism,Glutathione metabolism	.	.	-2.28	.	VVTU1147_at VVTU5671_s_at
VVTU5683_at	VIT_17s0000g02950	Glutathione S-transferase 25 GSTU7	Metabolism,Primary metabolism,Coenzyme and prosthetic group metabolism,Glutathione metabolism	.	.	3.52	-1.8	VVTU5683_at
VVTU7319_x_at	VIT_06s0004g05680	Glutathione S-transferase 25 GSTU7	Metabolism,Primary metabolism,Coenzyme and prosthetic group metabolism,Glutathione metabolism	.	-5.09	-3.66	-4.88	VVTU7319_x_at
VVTU736_at	VIT_17s0000g05070	Phytochelatin synthetase	Metabolism,Primary metabolism,Coenzyme and prosthetic group metabolism,Glutathione metabolism	.	-2.18	-3.89	-2.5	VVTU736_at
VVTU7764_at	VIT_05s0049g01120	Glutathione S-transferase 25 GSTU7	Metabolism,Primary metabolism,Coenzyme and prosthetic group metabolism,Glutathione metabolism	.	-5.39	-7.64	-1.98	VVTU7764_at
VVTU28079_at	VIT_13s0156g00170	molybdopterin synthase (CNX2)	Metabolism,Primary metabolism,Coenzyme and prosthetic group metabolism,Mo-Molybdopterin metabolism,Mo-Molybdopterin biosynthesis	.	1.51	2.43	1.66	VVTU28079_at
VVTU1448_s_at	VIT_08s0007g04760	tankyrase 1	Metabolism,Primary metabolism,Coenzyme and prosthetic group metabolism,Nicotinate and nicotinamide metabolism	.	1.69	1.75	2.02	VVTU1448_s_at VVTU22028_at
VVTU3288_at	VIT_06s0004g02410	ATP-NAD kinase	Metabolism,Primary metabolism,Coenzyme and prosthetic group metabolism,Nicotinate and nicotinamide metabolism	.	1.51	.	.	VVTU37050_at VVTU3288_at
VVTU3559_at	VIT_18s0001g08290	Poly(ADP-ribose) polymerase	Metabolism,Primary metabolism,Coenzyme and prosthetic group metabolism,Nicotinate and nicotinamide metabolism	.	1.97	2.21	2.09	VVTU3559_at
VVTU4227_at	VIT_01s0127g00680	SRO2 (SIMILAR TO RCD ONE 2)	Metabolism,Primary metabolism,Coenzyme and prosthetic group metabolism,Nicotinate and nicotinamide metabolism	.	3.5	8.55	4.53	VVTU4227_at
VVTU10825_at	VIT_07s0031g00460	nicotinate phosphoribosyltransferase	Metabolism,Primary metabolism,Coenzyme and prosthetic group metabolism,Nicotinate and nicotinamide metabolism,NAD biosynthesis	.	.	4.16	2.1	VVTU10825_at VVTU26487_at VVTU9759_at
VVTU26487_at	VIT_07s0031g00460	nicotinate phosphoribosyltransferase	Metabolism,Primary metabolism,Coenzyme and prosthetic group metabolism,Nicotinate and nicotinamide metabolism,NAD biosynthesis	.	.	4.01	2.29	VVTU10825_at VVTU26487_at VVTU9759_at
VVTU35374_at	VIT_17s0000g09490	QUINOLINATE SYNTHASE	Metabolism,Primary metabolism,Coenzyme and prosthetic group metabolism,Nicotinate and nicotinamide metabolism,NAD biosynthesis	.	.	2.32	.	VVTU35374_at
VVTU35417_at	VIT_01s0137g00670	QUINOLINATE SYNTHASE	Metabolism,Primary metabolism,Coenzyme and prosthetic group metabolism,Nicotinate and nicotinamide metabolism,NAD biosynthesis	.	2.89	1.78	3.29	VVTU35417_at
VVTU9759_at	VIT_07s0031g00460	nicotinate phosphoribosyltransferase	Metabolism,Primary metabolism,Coenzyme and prosthetic group metabolism,Nicotinate and nicotinamide metabolism,NAD biosynthesis	.	.	2.66	1.7	VVTU10825_at VVTU26487_at VVTU9759_at
VVTU21325_at	VIT_13s0074g00040	Phytol kinase 2, chloroplast precursor	Metabolism,Primary metabolism,Coenzyme and prosthetic group metabolism,Pantothenate and CoA metabolism,Pantothenate and CoA biosynthesis	.	.	-2.52	-1.59	VVTU21325_at VVTU24337_at
VVTU24337_at	VIT_13s0074g00040	Phytol kinase 2, chloroplast precursor	Metabolism,Primary metabolism,Coenzyme and prosthetic group metabolism,Pantothenate and CoA metabolism,Pantothenate and CoA biosynthesis	.	.	-1.98	.	VVTU21325_at VVTU24337_at
VVTU2527_at	VIT_15s0046g02170	3-methyl-2-oxobutanoate hydroxy-methyl-transferase	Metabolism,Primary metabolism,Coenzyme and prosthetic group metabolism,Pantothenate and CoA metabolism,Pantothenate and CoA biosynthesis	.	.	4.15	.	VVTU2527_at
VVTU5942_at	VIT_17s0000g08520	Pantothenate kinase	Metabolism,Primary metabolism,Coenzyme and prosthetic group metabolism,Pantothenate and CoA metabolism,Pantothenate and CoA biosynthesis	.	1.62	.	.	VVTU5942_at
VVTU13220_at	VIT_09s0002g04490	PDX1 (PYRIDOXINE BIOSYNTHESIS 1,3)	Metabolism,Primary metabolism,Coenzyme and prosthetic group metabolism,Pyridoxine metabolism	.	-1.83	-2.1	-1.66	VVTU5947_s_at VVTU13220_at
VVTU15949_at	VIT_03s0038g01350	Glutamine amidotransferase class-I	Metabolism,Primary metabolism,Coenzyme and prosthetic group metabolism,Pyridoxine metabolism	.	-3.32	-4.35	-2.24	VVTU15949_at
VVTU413_at	VIT_06s0004g03000	SNO glutamine amidotransferase	Metabolism,Primary metabolism,Coenzyme and prosthetic group metabolism,Pyridoxine metabolism	.	-1.81	-2.91	.	VVTU413_at
VVTU5947_s_at	VIT_09s0002g04490	PDX1 (PYRIDOXINE BIOSYNTHESIS 1,3)	Metabolism,Primary metabolism,Coenzyme and prosthetic group metabolism,Pyridoxine metabolism	.	-1.87	-2.16	-1.62	VVTU5947_s_at VVTU13220_at
VVTU5996_s_at	VIT_08s0007g07350	pyridoxamine 5'-phosphate oxidase	Metabolism,Primary metabolism,Coenzyme and prosthetic group metabolism,Pyridoxine metabolism	.	1.67	.	1.56	VVTU5996_s_at
VVTU3763_at	VIT_00s0274g00080	Benzoquinone reductase	Metabolism,Primary metabolism,Coenzyme and prosthetic group metabolism,Riboflavin metabolism	.	.	2.67	.	VVTU3763_at
VVTU11190_at	VIT_12s0028g03780	riboflavin synthase alpha chain	Metabolism,Primary metabolism,Coenzyme and prosthetic group metabolism,Riboflavin metabolism,Riboflavin biosynthesis	.	1.97	.	.	VVTU11190_at
VVTU13383_s_at	VIT_05s0094g01490	6,7-dimethyl-8-ribityllumazine synthase, chloroplast precursor	Metabolism,Primary metabolism,Coenzyme and prosthetic group metabolism,Riboflavin metabolism,Riboflavin biosynthesis	.	1.76	.	.	VVTU13383_s_at
VVTU30581_at	VIT_06s0004g04080	GTP cyclohydrolase II; 3 4-dihydroxy-2-butanone-4-phoshate synthase	Metabolism,Primary metabolism,Coenzyme and prosthetic group metabolism,Riboflavin metabolism,Riboflavin biosynthesis	.	-1.58	.	.	VVTU30587_at VVTU30581_at
VVTU34936_at	VIT_03s0017g00650	GTP cyclohydrolase II	Metabolism,Primary metabolism,Coenzyme and prosthetic group metabolism,Riboflavin metabolism,Riboflavin biosynthesis	.	-1.54	.	.	VVTU34936_at VVTU8972_at
VVTU38204_at	VIT_15s0046g02860	riboflavin biosynthesis protein ribD	Metabolism,Primary metabolism,Coenzyme and prosthetic group metabolism,Riboflavin metabolism,Riboflavin biosynthesis	.	.	-3.1	.	VVTU38204_at
VVTU8972_at	VIT_03s0017g00650	GTP cyclohydrolase II	Metabolism,Primary metabolism,Coenzyme and prosthetic group metabolism,Riboflavin metabolism,Riboflavin biosynthesis	.	-1.97	.	.	VVTU34936_at VVTU8972_at
VVTU10182_at	VIT_14s0030g02240	carbon-sulfur lyase	Metabolism,Primary metabolism,Coenzyme and prosthetic group metabolism,Thiamine metabolism,Thiamine biosynthesis	.	.	-1.78	.	VVTU10182_at
VVTU14679_s_at	TC53638	Cysteine desulfurase	Metabolism,Primary metabolism,Coenzyme and prosthetic group metabolism,Thiamine metabolism,Thiamine biosynthesis	.	.	-1.77	1.59	VVTU40316_at VVTU14679_s_at
VVTU14992_at	VVTU14992_at	Cysteine desulfuration protein SufE	Metabolism,Primary metabolism,Coenzyme and prosthetic group metabolism,Thiamine metabolism,Thiamine biosynthesis	.	2.23	.	.	VVTU14992_at
VVTU16778_at	VIT_09s0018g00640	thiamine biosynthesis protein ThiF	Metabolism,Primary metabolism,Coenzyme and prosthetic group metabolism,Thiamine metabolism,Thiamine biosynthesis	.	2.42	.	.	VVTU16778_at
VVTU18059_s_at	VIT_10s0116g00530	thiazole biosynthetic enzyme, chloroplast (ARA6)	Metabolism,Primary metabolism,Coenzyme and prosthetic group metabolism,Thiamine metabolism,Thiamine biosynthesis	.	-2.41	.	.	VVTU5985_s_at VVTU12410_at VVTU18059_s_at
VVTU18419_s_at	VIT_19s0177g00140	thiazole biosynthetic enzyme, chloroplast (ARA6)	Metabolism,Primary metabolism,Coenzyme and prosthetic group metabolism,Thiamine metabolism,Thiamine biosynthesis	.	2.37	2.43	.	VVTU18419_s_at VVTU28263_s_at
VVTU28263_s_at	VIT_19s0177g00140	thiazole biosynthetic enzyme, chloroplast (ARA6)	Metabolism,Primary metabolism,Coenzyme and prosthetic group metabolism,Thiamine metabolism,Thiamine biosynthesis	.	1.8	1.74	.	VVTU18419_s_at VVTU28263_s_at
VVTU28263_x_at	VVTU28263_at	thiazole biosynthetic enzyme, chloroplast (ARA6)	Metabolism,Primary metabolism,Coenzyme and prosthetic group metabolism,Thiamine metabolism,Thiamine biosynthesis	.	1.58	.	.	VVTU28263_x_at VVTU28263_at
VVTU5985_s_at	VIT_10s0116g00530	thiazole biosynthetic enzyme, chloroplast (ARA6)	Metabolism,Primary metabolism,Coenzyme and prosthetic group metabolism,Thiamine metabolism,Thiamine biosynthesis	.	-2.45	.	.	VVTU5985_s_at VVTU12410_at VVTU18059_s_at
VVTU8753_at	VIT_06s0004g06130	thiamine biosynthesis protein ThiC	Metabolism,Primary metabolism,Coenzyme and prosthetic group metabolism,Thiamine metabolism,Thiamine biosynthesis	.	.	1.83	.	VVTU8753_at
VVTU1326_at	VIT_13s0106g00620	nitrogen fixation NifU	Metabolism,Primary metabolism,Cofactor metabolism,Iron-sulur cluster metabolism,Iron-sulfur cluster assembly	.	.	.	1.56	VVTU1326_at
VVTU12864_s_at	VIT_03s0017g02330	coproporphyrinogen III oxidase, chloroplast precursor	Metabolism,Primary metabolism,Cofactor metabolism,Tetrapyrrole metabolism	.	1.67	.	.	VVTU12864_s_at
VVTU14465_at	VIT_13s0064g01470	urophorphyrin III methylase	Metabolism,Primary metabolism,Cofactor metabolism,Tetrapyrrole metabolism	.	1.89	1.62	2.3	VVTU14465_at
VVTU15889_at	VIT_18s0001g02550	delta-aminolevulinic acid dehydratase, chloroplast precursor	Metabolism,Primary metabolism,Cofactor metabolism,Tetrapyrrole metabolism	.	.	.	-1.51	VVTU15889_at VVTU9121_s_at
VVTU38267_s_at	VIT_00s0759g00010	porphobilinogen deaminase, chloroplast precursor	Metabolism,Primary metabolism,Cofactor metabolism,Tetrapyrrole metabolism	.	-1.7	-2.4	-2.52	VVTU38267_s_at
VVTU40015_at	VIT_07s0005g02540	protoporphyrinogen oxidase (PPOX)	Metabolism,Primary metabolism,Cofactor metabolism,Tetrapyrrole metabolism	.	.	.	-1.56	VVTU40015_at
VVTU7581_at	VIT_13s0067g02450	Uroporphyrinogen decarboxylase	Metabolism,Primary metabolism,Cofactor metabolism,Tetrapyrrole metabolism	.	.	.	-1.78	VVTU7581_at
VVTU9121_s_at	VIT_18s0001g02550	delta-aminolevulinic acid dehydratase, chloroplast precursor	Metabolism,Primary metabolism,Cofactor metabolism,Tetrapyrrole metabolism	.	.	-1.62	.	VVTU15889_at VVTU9121_s_at
VVTU11780_s_at	VIT_19s0014g03160	NADPH:protochlorophyllide oxidoreductase	Metabolism,Primary metabolism,Cofactor metabolism,Tetrapyrrole metabolism,Chlorophyll metabolism,Chlorophyll biosynthesis	.	-3.14	-6.35	-6.91	VVTU17495_s_at VVTU19154_s_at VVTU11780_s_at VVTU27646_s_at
VVTU11941_at	VIT_18s0001g02700	chlorophyll a oxygenase (CAO)	Metabolism,Primary metabolism,Cofactor metabolism,Tetrapyrrole metabolism,Chlorophyll metabolism,Chlorophyll biosynthesis	.	-1.61	.	.	VVTU11941_at
VVTU12200_at	VIT_12s0059g00270	NADPH-protochlorophyllide oxidoreductase	Metabolism,Primary metabolism,Cofactor metabolism,Tetrapyrrole metabolism,Chlorophyll metabolism,Chlorophyll biosynthesis	.	-2.44	-5.31	-6.39	VVTU12200_at
VVTU13050_s_at	VIT_08s0105g00590	chlorophyll synthetase	Metabolism,Primary metabolism,Cofactor metabolism,Tetrapyrrole metabolism,Chlorophyll metabolism,Chlorophyll biosynthesis	.	.	-1.6	.	VVTU13050_s_at VVTU5439_at
VVTU17495_s_at	VIT_19s0014g03160	NADPH:protochlorophyllide oxidoreductase	Metabolism,Primary metabolism,Cofactor metabolism,Tetrapyrrole metabolism,Chlorophyll metabolism,Chlorophyll biosynthesis	.	-3.29	-6.76	-9.77	VVTU17495_s_at VVTU19154_s_at VVTU11780_s_at VVTU27646_s_at
VVTU18125_s_at	VIT_08s0007g08540	Mg-chelatase subunit XANTHA-F	Metabolism,Primary metabolism,Cofactor metabolism,Tetrapyrrole metabolism,Chlorophyll metabolism,Chlorophyll biosynthesis	.	-5.7	-5.5	-6.96	VVTU18125_s_at VVTU18132_s_at VVTU35580_at
VVTU18132_s_at	VIT_08s0007g08540	Mg-chelatase subunit XANTHA-F	Metabolism,Primary metabolism,Cofactor metabolism,Tetrapyrrole metabolism,Chlorophyll metabolism,Chlorophyll biosynthesis	.	-5.04	-6.06	-6.78	VVTU18125_s_at VVTU18132_s_at VVTU35580_at
VVTU19154_s_at	VIT_19s0014g03160	NADPH:protochlorophyllide oxidoreductase	Metabolism,Primary metabolism,Cofactor metabolism,Tetrapyrrole metabolism,Chlorophyll metabolism,Chlorophyll biosynthesis	.	-3.44	-6.85	-7.12	VVTU17495_s_at VVTU19154_s_at VVTU11780_s_at VVTU27646_s_at
VVTU2215_at	VIT_17s0000g00280	magnesium-protoporphyrin O-methyltransferase	Metabolism,Primary metabolism,Cofactor metabolism,Tetrapyrrole metabolism,Chlorophyll metabolism,Chlorophyll biosynthesis	.	.	-2.16	-1.79	VVTU2215_at
VVTU27518_s_at	VIT_08s0040g00390	Magnesium-protoporphyrin IX monomethyl ester [oxidative] cyclase	Metabolism,Primary metabolism,Cofactor metabolism,Tetrapyrrole metabolism,Chlorophyll metabolism,Chlorophyll biosynthesis	.	-2.64	-1.93	-2.88	VVTU27518_s_at
VVTU27646_s_at	VIT_19s0014g03160	NADPH:protochlorophyllide oxidoreductase	Metabolism,Primary metabolism,Cofactor metabolism,Tetrapyrrole metabolism,Chlorophyll metabolism,Chlorophyll biosynthesis	.	-3.38	-6.48	-8.55	VVTU17495_s_at VVTU19154_s_at VVTU11780_s_at VVTU27646_s_at
VVTU29982_x_at	VVTU29982_x_at	Magnesium-protoporphyrin IX monomethyl ester [oxidative] cyclase	Metabolism,Primary metabolism,Cofactor metabolism,Tetrapyrrole metabolism,Chlorophyll metabolism,Chlorophyll biosynthesis	.	.	.	-1.56	VVTU29982_x_at
VVTU3026_at	VIT_06s0061g00010	magnesium-chelatase subunit chlD, chloroplast precursor	Metabolism,Primary metabolism,Cofactor metabolism,Tetrapyrrole metabolism,Chlorophyll metabolism,Chlorophyll biosynthesis	.	-2	-3.18	-2.63	VVTU3026_at
VVTU40551_at	VIT_10s0003g00890	magnesium-chelatase subunit chlI, chloroplast precursor	Metabolism,Primary metabolism,Cofactor metabolism,Tetrapyrrole metabolism,Chlorophyll metabolism,Chlorophyll biosynthesis	.	-1.56	-2.5	-1.71	VVTU40551_at
VVTU5439_at	VIT_08s0105g00590	chlorophyll synthetase	Metabolism,Primary metabolism,Cofactor metabolism,Tetrapyrrole metabolism,Chlorophyll metabolism,Chlorophyll biosynthesis	.	.	-2.04	.	VVTU13050_s_at VVTU5439_at
VVTU8336_at	VVTU8336_at	3,8-divinyl protochlorophyllide a 8-vinyl reductase	Metabolism,Primary metabolism,Cofactor metabolism,Tetrapyrrole metabolism,Chlorophyll metabolism,Chlorophyll biosynthesis	.	.	-1.84	-1.61	VVTU8336_at
VVTU14127_s_at	VIT_06s0004g00610	ACCELERATED CELL DEATH 1 ACD1	Metabolism,Primary metabolism,Cofactor metabolism,Tetrapyrrole metabolism,Chlorophyll metabolism,Chlorophyll catabolism	.	-4.4	-3.79	-4.11	VVTU2962_at VVTU14127_s_at
VVTU27516_at	VIT_06s0004g00620	ACCELERATED CELL DEATH 1 ACD1	Metabolism,Primary metabolism,Cofactor metabolism,Tetrapyrrole metabolism,Chlorophyll metabolism,Chlorophyll catabolism	.	-6.4	-9.4	-9.96	VVTU27516_at
VVTU2962_at	VIT_06s0004g00610	ACCELERATED CELL DEATH 1 ACD1	Metabolism,Primary metabolism,Cofactor metabolism,Tetrapyrrole metabolism,Chlorophyll metabolism,Chlorophyll catabolism	.	-4.62	-4.01	-3.39	VVTU2962_at VVTU14127_s_at
VVTU4589_at	VIT_07s0031g00680	red chlorophyll catabolite reductase (accelerated cell death 2)	Metabolism,Primary metabolism,Cofactor metabolism,Tetrapyrrole metabolism,Chlorophyll metabolism,Chlorophyll catabolism	.	-1.73	-3.01	-1.89	VVTU4589_at
VVTU4634_at	VIT_18s0001g01210	Senescence-inducible chloroplast stay-green protein 2	Metabolism,Primary metabolism,Cofactor metabolism,Tetrapyrrole metabolism,Chlorophyll metabolism,Chlorophyll catabolism	.	.	-2.06	-2.19	VVTU4634_at
VVTU5271_at	VIT_05s0020g04040	chlorophyllase (CLH2)	Metabolism,Primary metabolism,Cofactor metabolism,Tetrapyrrole metabolism,Chlorophyll metabolism,Chlorophyll catabolism	.	-2.13	-1.97	-1.97	VVTU5271_at
VVTU15806_at	VIT_19s0015g01340	cytochrome oxidase assembly	Metabolism,Primary metabolism,Cofactor metabolism,Tetrapyrrole metabolism,Heme metabolism,Heme biosynthesis	.	1.71	.	1.64	VVTU15806_at
VVTU671_at	VIT_11s0016g05300	Heme oxygenase 1	Metabolism,Primary metabolism,Cofactor metabolism,Tetrapyrrole metabolism,Heme metabolism,Heme biosynthesis	.	.	-2.06	.	VVTU671_at
VVTU1142_at	VIT_10s0003g01000	Malate dehydrogenase	Metabolism,Primary metabolism,Generation of metabolite precursors and energy,Citric acid cycle	.	.	.	-2.06	VVTU1142_at
VVTU11528_at	VIT_14s0066g02530	Fumarate reductase/succinate dehydrogenase flavoprotein	Metabolism,Primary metabolism,Generation of metabolite precursors and energy,Citric acid cycle	.	.	-2.14	.	VVTU11528_at
VVTU11931_at	VIT_14s0219g00150	Succinate dehydrogenase iron-protein subunit	Metabolism,Primary metabolism,Generation of metabolite precursors and energy,Citric acid cycle	.	.	1.6	.	VVTU11931_at VVTU14556_at
VVTU1408_s_at	VIT_00s0264g00030	aconitate hydratase, cytoplasmic	Metabolism,Primary metabolism,Generation of metabolite precursors and energy,Citric acid cycle	.	.	1.56	.	VVTU25084_at VVTU1043_at VVTU1408_s_at
VVTU15505_s_at	VIT_05s0077g00950	ATP citrate lyase a-subunit	Metabolism,Primary metabolism,Generation of metabolite precursors and energy,Citric acid cycle	.	.	2.26	.	VVTU19351_x_at VVTU15505_s_at
VVTU1903_at	VIT_13s0019g05250	Malate dehydrogenase [NADP], chloroplast precursor (NADP-MDH)	Metabolism,Primary metabolism,Generation of metabolite precursors and energy,Citric acid cycle	.	-1.82	-1.89	-1.67	VVTU1903_at
VVTU1935_at	VIT_13s0156g00180	citrate synthase 4	Metabolism,Primary metabolism,Generation of metabolite precursors and energy,Citric acid cycle	.	.	1.95	.	VVTU37188_at VVTU17252_at VVTU1935_at
VVTU19351_x_at	VIT_05s0077g00950	ATP citrate lyase a-subunit	Metabolism,Primary metabolism,Generation of metabolite precursors and energy,Citric acid cycle	.	.	1.8	.	VVTU19351_x_at VVTU15505_s_at
VVTU22958_at	VIT_14s0068g00640	Acetyl-CoA synthetase	Metabolism,Primary metabolism,Generation of metabolite precursors and energy,Citric acid cycle	.	.	2.81	.	VVTU5287_at VVTU22958_at
VVTU2438_s_at	VIT_12s0142g00610	citrate synthase, glyoxysomal precursor	Metabolism,Primary metabolism,Generation of metabolite precursors and energy,Citric acid cycle	.	.	1.85	1.9	VVTU2438_s_at
VVTU2535_at	VIT_19s0014g01640	Malate dehydrogenase	Metabolism,Primary metabolism,Generation of metabolite precursors and energy,Citric acid cycle	.	1.88	.	.	VVTU2535_at
VVTU31335_s_at	VVTU31335_s_at	citrate synthase 4	Metabolism,Primary metabolism,Generation of metabolite precursors and energy,Citric acid cycle	.	1.66	2.22	.	VVTU31335_s_at
VVTU3166_at	VIT_03s0038g03120	isocitrate dehydrogenase subunit 1	Metabolism,Primary metabolism,Generation of metabolite precursors and energy,Citric acid cycle	.	.	1.62	.	VVTU3166_at VVTU24549_at
VVTU37188_at	VIT_13s0156g00180	citrate synthase 4	Metabolism,Primary metabolism,Generation of metabolite precursors and energy,Citric acid cycle	.	1.51	2.09	.	VVTU37188_at VVTU17252_at VVTU1935_at
VVTU3737_at	VVTU3737_at	Succinate dehydrogenase subunit 3	Metabolism,Primary metabolism,Generation of metabolite precursors and energy,Citric acid cycle	.	1.52	.	.	VVTU3737_at
VVTU37457_s_at	VIT_01s0127g00260	ATP-citrate synthase	Metabolism,Primary metabolism,Generation of metabolite precursors and energy,Citric acid cycle	.	2.36	3.2	1.68	VVTU37457_s_at
VVTU4095_at	VIT_03s0088g01190	malate dehydrogenase, glyoxysomal precursor	Metabolism,Primary metabolism,Generation of metabolite precursors and energy,Citric acid cycle	.	-2.55	-4.9	-2.4	VVTU4095_at
VVTU4299_at	VIT_12s0059g02150	aconitate hydratase, cytoplasmic	Metabolism,Primary metabolism,Generation of metabolite precursors and energy,Citric acid cycle	.	-1.67	.	-1.78	VVTU4299_at
VVTU4698_at	VIT_08s0040g01700	Isocitrate dehydrogenase (NAD+) precursor	Metabolism,Primary metabolism,Generation of metabolite precursors and energy,Citric acid cycle	.	.	1.61	.	VVTU4698_at
VVTU5246_at	VIT_00s0373g00040	malate dehydrogenase Glyoxysomal	Metabolism,Primary metabolism,Generation of metabolite precursors and energy,Citric acid cycle	.	2.47	1.91	.	VVTU5246_at
VVTU5287_at	VIT_14s0068g00640	Acetyl-CoA synthetase	Metabolism,Primary metabolism,Generation of metabolite precursors and energy,Citric acid cycle	.	.	2.42	.	VVTU5287_at VVTU22958_at
VVTU6903_at	VIT_19s0090g00460	aconitate hydratase, cytoplasmic	Metabolism,Primary metabolism,Generation of metabolite precursors and energy,Citric acid cycle	.	1.63	2.09	.	VVTU6903_at
VVTU880_at	VIT_17s0053g00120	Succinyl-CoA ligase alpha 2 subunit	Metabolism,Primary metabolism,Generation of metabolite precursors and energy,Citric acid cycle	.	.	1.6	.	VVTU880_at
VVTU10689_at	VIT_09s0002g04010	Ferredoxin	Metabolism,Primary metabolism,Generation of metabolite precursors and energy,Electron transport	.	.	-2.16	.	VVTU10689_at
VVTU12075_at	VIT_15s0021g00880	ferredoxin-related	Metabolism,Primary metabolism,Generation of metabolite precursors and energy,Electron transport	.	-3.16	-3.25	-1.74	VVTU12075_at
VVTU12087_s_at	VIT_19s0014g03850	cytochrome B6-F complex iron-sulfur subunit, PETC	Metabolism,Primary metabolism,Generation of metabolite precursors and energy,Electron transport	.	-6.15	-6.36	-3.35	VVTU16016_x_at VVTU12087_s_at VVTU16016_s_at VVTU12087_x_at
VVTU12087_x_at	VIT_19s0014g03850	cytochrome B6-F complex iron-sulfur subunit, PETC	Metabolism,Primary metabolism,Generation of metabolite precursors and energy,Electron transport	.	-1.79	-1.97	-1.74	VVTU16016_x_at VVTU12087_s_at VVTU16016_s_at VVTU12087_x_at
VVTU12187_at	VIT_14s0108g01320	Plastocyanin domain-containing protein	Metabolism,Primary metabolism,Generation of metabolite precursors and energy,Electron transport	.	-1.95	.	.	VVTU12187_at VVTU12187_s_at
VVTU12187_s_at	VIT_14s0108g01320	Plastocyanin domain-containing protein	Metabolism,Primary metabolism,Generation of metabolite precursors and energy,Electron transport	.	-2.98	-4.26	-2.56	VVTU12187_at VVTU12187_s_at
VVTU12455_at	VIT_18s0001g00760	plastocyanin, chloroplast precursor	Metabolism,Primary metabolism,Generation of metabolite precursors and energy,Electron transport	.	-4.26	-5.17	-5.07	VVTU12455_at
VVTU12524_at	VIT_15s0048g01420	plastocyanin domain-containing protein	Metabolism,Primary metabolism,Generation of metabolite precursors and energy,Electron transport	.	.	3.29	.	VVTU12524_at VVTU15039_at
VVTU12573_s_at	VIT_04s0008g01910	ferredoxin-related	Metabolism,Primary metabolism,Generation of metabolite precursors and energy,Electron transport	.	-1.9	-4.11	-2.47	VVTU16185_s_at VVTU12573_s_at VVTU38123_s_at VVTU35185_s_at
VVTU12680_at	VIT_04s0023g03510	Ferredoxin:nadp+ Oxidoreductase PETH	Metabolism,Primary metabolism,Generation of metabolite precursors and energy,Electron transport	.	-2.42	-3.28	-3.84	VVTU12680_at
VVTU13022_s_at	VIT_11s0016g05520	Plastocyanin domain-containing protein	Metabolism,Primary metabolism,Generation of metabolite precursors and energy,Electron transport	.	-4.86	-3.67	-2.35	VVTU13022_s_at
VVTU13586_at	VIT_05s0020g03490	ferredoxin	Metabolism,Primary metabolism,Generation of metabolite precursors and energy,Electron transport	.	-3.96	-5.31	-3.13	VVTU26017_s_at VVTU13586_at
VVTU1397_at	VIT_18s0001g14450	Ferredoxin:nadp+ Oxidoreductase PETH	Metabolism,Primary metabolism,Generation of metabolite precursors and energy,Electron transport	.	-9.27	-10.82	-3.1	VVTU1397_at
VVTU15039_at	VIT_15s0048g01420	plastocyanin domain-containing protein	Metabolism,Primary metabolism,Generation of metabolite precursors and energy,Electron transport	.	.	3.86	.	VVTU12524_at VVTU15039_at
VVTU15667_s_at	VIT_12s0035g00270	ferredoxin, chloroplast (PETF)	Metabolism,Primary metabolism,Generation of metabolite precursors and energy,Electron transport	.	-4.56	-4.5	-5.46	VVTU15667_x_at VVTU28006_x_at VVTU15667_s_at VVTU18168_s_at VVTU31880_x_at
VVTU15667_x_at	VIT_12s0035g00270	ferredoxin, chloroplast (PETF)	Metabolism,Primary metabolism,Generation of metabolite precursors and energy,Electron transport	.	-2.92	-2.92	-3.29	VVTU15667_x_at VVTU28006_x_at VVTU15667_s_at VVTU18168_s_at VVTU31880_x_at
VVTU16016_s_at	VIT_19s0014g03850	cytochrome B6-F complex iron-sulfur subunit, PETC	Metabolism,Primary metabolism,Generation of metabolite precursors and energy,Electron transport	.	-6.06	-5.75	-3.13	VVTU16016_x_at VVTU12087_s_at VVTU16016_s_at VVTU12087_x_at
VVTU16016_x_at	VIT_19s0014g03850	cytochrome B6-F complex iron-sulfur subunit, PETC	Metabolism,Primary metabolism,Generation of metabolite precursors and energy,Electron transport	.	.	-1.52	-1.73	VVTU16016_x_at VVTU12087_s_at VVTU16016_s_at VVTU12087_x_at
VVTU16185_s_at	VIT_04s0008g01910	ferredoxin-related	Metabolism,Primary metabolism,Generation of metabolite precursors and energy,Electron transport	.	-2.17	-6.9	-2.59	VVTU16185_s_at VVTU12573_s_at VVTU38123_s_at VVTU35185_s_at
VVTU1650_s_at	VIT_13s0064g01450	Electron carrier/ protein disulfide oxidoreductase	Metabolism,Primary metabolism,Generation of metabolite precursors and energy,Electron transport	.	.	.	1.95	VVTU1650_s_at
VVTU1788_at	VIT_09s0018g00520	Plastocyanin domain-containing protein	Metabolism,Primary metabolism,Generation of metabolite precursors and energy,Electron transport	.	-4.3	-7.85	-5.58	VVTU1788_at
VVTU1810_at	VIT_03s0063g01460	cytochrome b6f complex subunit (petM)	Metabolism,Primary metabolism,Generation of metabolite precursors and energy,Electron transport	.	-4.47	-4.3	.	VVTU1810_at
VVTU18168_s_at	VIT_12s0035g00270	ferredoxin, chloroplast (PETF)	Metabolism,Primary metabolism,Generation of metabolite precursors and energy,Electron transport	.	-4.74	-4.58	-5.08	VVTU15667_x_at VVTU28006_x_at VVTU15667_s_at VVTU18168_s_at VVTU31880_x_at
VVTU19184_s_at	VIT_12s0034g01140	Plastocyanin domain-containing protein	Metabolism,Primary metabolism,Generation of metabolite precursors and energy,Electron transport	.	.	2.13	.	VVTU19184_s_at VVTU38114_s_at VVTU3263_s_at
VVTU1945_at	VIT_08s0056g01150	NADH-cytochrome b5 reductase	Metabolism,Primary metabolism,Generation of metabolite precursors and energy,Electron transport	.	1.58	1.91	.	VVTU1945_at
VVTU201_at	VVTU201_at	Alternative oxidase 4, chloroplastic/chromoplastic	Metabolism,Primary metabolism,Generation of metabolite precursors and energy,Electron transport	.	1.96	1.71	1.93	VVTU201_at
VVTU2096_at	VIT_05s0020g03130	Plastocyanin domain-containing protein	Metabolism,Primary metabolism,Generation of metabolite precursors and energy,Electron transport	.	-2.51	-2.96	-2.8	VVTU2096_at
VVTU21122_s_at	VIT_06s0080g00410	ferredoxin	Metabolism,Primary metabolism,Generation of metabolite precursors and energy,Electron transport	.	.	-1.61	.	VVTU21122_s_at VVTU3544_at
VVTU24382_s_at	VIT_12s0134g00510	cytochrome B6-F complex iron-sulfur subunit, PETC	Metabolism,Primary metabolism,Generation of metabolite precursors and energy,Electron transport	.	.	-3.07	-2.58	VVTU24382_s_at VVTU8810_s_at
VVTU248_at	VIT_06s0009g02500	plastocyanin domain-containing protein	Metabolism,Primary metabolism,Generation of metabolite precursors and energy,Electron transport	.	-1.59	.	-2.2	VVTU248_at
VVTU26017_s_at	VIT_05s0020g03490	ferredoxin	Metabolism,Primary metabolism,Generation of metabolite precursors and energy,Electron transport	.	-2.78	-4.38	-2.84	VVTU26017_s_at VVTU13586_at
VVTU27078_s_at	VVTU27078_s_at	plastocyanin domain-containing protein	Metabolism,Primary metabolism,Generation of metabolite precursors and energy,Electron transport	.	-2.55	-3.2	-2.36	VVTU27078_s_at VVTU27078_x_at
VVTU28006_x_at	VIT_12s0035g00270	ferredoxin, chloroplast (PETF)	Metabolism,Primary metabolism,Generation of metabolite precursors and energy,Electron transport	.	-3.08	-3.39	-3.16	VVTU15667_x_at VVTU28006_x_at VVTU15667_s_at VVTU18168_s_at VVTU31880_x_at
VVTU3038_at	VIT_04s0008g07020	Tic55 (translocon at the inner envelope membrane of chloroplasts 55)	Metabolism,Primary metabolism,Generation of metabolite precursors and energy,Electron transport	.	-2.65	-1.93	-2.18	VVTU3038_at
VVTU31786_at	CB344886	cytochrome b6/f complex subunit IV petD	Metabolism,Primary metabolism,Generation of metabolite precursors and energy,Electron transport	.	.	-1.62	.	VVTU31786_at
VVTU32056_s_at	VIT_02s0025g02410	Plastocyanin domain-containing protein	Metabolism,Primary metabolism,Generation of metabolite precursors and energy,Electron transport	.	.	2.2	.	VVTU32056_s_at VVTU8002_at
VVTU33511_at	VVTU33511_at	SURF1 (SURFEIT 1)	Metabolism,Primary metabolism,Generation of metabolite precursors and energy,Electron transport	.	.	-1.52	.	VVTU33511_at
VVTU348_at	VIT_18s0001g06720	Rieske [2Fe-2S] domain	Metabolism,Primary metabolism,Generation of metabolite precursors and energy,Electron transport	.	-2.35	-4.49	-4.72	VVTU348_at
VVTU34857_at	VIT_18s0001g11370	cytochrome b6f complex subunit (petM)	Metabolism,Primary metabolism,Generation of metabolite precursors and energy,Electron transport	.	-3.19	-4.6	-3.32	VVTU34857_at
VVTU3491_at	VVTU3491_at	cytochrome B561	Metabolism,Primary metabolism,Generation of metabolite precursors and energy,Electron transport	.	.	1.75	1.91	VVTU3491_at
VVTU35185_s_at	VIT_04s0008g01910	ferredoxin-related	Metabolism,Primary metabolism,Generation of metabolite precursors and energy,Electron transport	.	-1.56	-5.08	-2.51	VVTU16185_s_at VVTU12573_s_at VVTU38123_s_at VVTU35185_s_at
VVTU38123_s_at	VIT_04s0008g01910	ferredoxin-related	Metabolism,Primary metabolism,Generation of metabolite precursors and energy,Electron transport	.	-1.61	-4.75	-2.78	VVTU16185_s_at VVTU12573_s_at VVTU38123_s_at VVTU35185_s_at
VVTU38479_s_at	VIT_11s0016g05530	Plastocyanin domain-containing protein	Metabolism,Primary metabolism,Generation of metabolite precursors and energy,Electron transport	.	1.74	12.32	2.91	VVTU38479_s_at
VVTU39873_s_at	VIT_03s0017g00940	cytochrome B6-F complex iron-sulfur subunit, PETC	Metabolism,Primary metabolism,Generation of metabolite precursors and energy,Electron transport	.	-5.98	-6.85	-3.3	VVTU39873_s_at
VVTU6073_at	VIT_05s0049g00470	Electron transfer flavoprotein beta-subunit	Metabolism,Primary metabolism,Generation of metabolite precursors and energy,Electron transport	.	2.27	2.06	2.21	VVTU6073_at
VVTU8276_at	VIT_04s0008g04240	ferredoxin	Metabolism,Primary metabolism,Generation of metabolite precursors and energy,Electron transport	.	-6.38	-6.83	-3.22	VVTU8276_at
VVTU8291_at	VIT_01s0011g01850	cytochrome c6 (ATC6)	Metabolism,Primary metabolism,Generation of metabolite precursors and energy,Electron transport	.	.	-1.83	.	VVTU8291_at
VVTU8507_at	VIT_18s0001g15710	Electron carrier/ oxidoreductase	Metabolism,Primary metabolism,Generation of metabolite precursors and energy,Electron transport	.	.	-2.79	-1.76	VVTU8507_at
VVTU8810_s_at	VIT_12s0134g00510	cytochrome B6-F complex iron-sulfur subunit, PETC	Metabolism,Primary metabolism,Generation of metabolite precursors and energy,Electron transport	.	-2.09	-3.19	-2.13	VVTU24382_s_at VVTU8810_s_at
VVTU11245_at	VIT_00s0505g00030	NADH dehydrogenase subunit 2	Metabolism,Primary metabolism,Generation of metabolite precursors and energy,Electron transport,Respiratory-chain phosphorylation	.	1.88	.	.	VVTU11245_at
VVTU11897_at	VIT_04s0023g00840	MITOCHONDRIAL ACYL CARRIER PROTEIN 2	Metabolism,Primary metabolism,Generation of metabolite precursors and energy,Electron transport,Respiratory-chain phosphorylation	.	.	1.52	.	VVTU11897_at
VVTU11956_at	VIT_18s0164g00030	ATP synthase delta chain, chloroplast precursor	Metabolism,Primary metabolism,Generation of metabolite precursors and energy,Electron transport,Respiratory-chain phosphorylation	.	-2.82	-4	-3.47	VVTU11956_at
VVTU12982_x_at	VIT_01s0150g00160	ubiquinol-cytochrome C reductase iron-sulfur subunit, mitochondrial	Metabolism,Primary metabolism,Generation of metabolite precursors and energy,Electron transport,Respiratory-chain phosphorylation	.	1.55	2.24	1.91	VVTU12982_x_at VVTU16710_s_at
VVTU13051_s_at	VIT_18s0072g00810	ubiquinol-cytochrome c reductase subunit 6	Metabolism,Primary metabolism,Generation of metabolite precursors and energy,Electron transport,Respiratory-chain phosphorylation	.	.	1.79	1.55	VVTU16847_at VVTU13051_s_at
VVTU13886_at	VIT_13s0084g00610	NADH dehydrogenase (ubiquinone) 1 alpha subcomplex 6	Metabolism,Primary metabolism,Generation of metabolite precursors and energy,Electron transport,Respiratory-chain phosphorylation	.	.	1.63	.	VVTU13886_at
VVTU13924_at	VIT_12s0057g00260	external rotenone-insensitive NADPH dehydrogenase	Metabolism,Primary metabolism,Generation of metabolite precursors and energy,Electron transport,Respiratory-chain phosphorylation	.	1.57	2.18	.	VVTU13924_at VVTU21347_s_at
VVTU14467_at	VIT_02s0025g00960	V-type H+-transporting ATPase subunit E	Metabolism,Primary metabolism,Generation of metabolite precursors and energy,Electron transport,Respiratory-chain phosphorylation	.	-2.34	-2	.	VVTU14467_at
VVTU14478_x_at	VIT_04s0023g02050	inorganic pyrophosphatase	Metabolism,Primary metabolism,Generation of metabolite precursors and energy,Electron transport,Respiratory-chain phosphorylation	.	.	2.83	.	VVTU14478_x_at VVTU10034_at
VVTU14596_at	VIT_19s0014g02730	cytochrome c oxidase subunit XVII assembly protein	Metabolism,Primary metabolism,Generation of metabolite precursors and energy,Electron transport,Respiratory-chain phosphorylation	.	1.85	.	1.65	VVTU14596_at VVTU34209_x_at VVTU33308_x_at VVTU33518_x_at VVTU33518_at VVTU33664_x_at VVTU15143_at VVTU32853_x_at VVTU33187_x_at VVTU31782_x_at VVTU33664_at
VVTU15092_at	VIT_07s0031g02690	NADH dehydrogenase	Metabolism,Primary metabolism,Generation of metabolite precursors and energy,Electron transport,Respiratory-chain phosphorylation	.	-1.61	.	.	VVTU36985_at VVTU15092_at
VVTU15439_s_at	VIT_07s0151g00090	Quinone-oxidoreductase QR1	Metabolism,Primary metabolism,Generation of metabolite precursors and energy,Electron transport,Respiratory-chain phosphorylation	.	-2.25	-2.8	.	VVTU15439_s_at
VVTU16538_s_at	VIT_05s0062g00210	Vacuolar ATP synthase subunit F	Metabolism,Primary metabolism,Generation of metabolite precursors and energy,Electron transport,Respiratory-chain phosphorylation	.	.	1.52	.	VVTU16538_s_at
VVTU16710_s_at	VIT_01s0150g00160	ubiquinol-cytochrome C reductase iron-sulfur subunit, mitochondrial	Metabolism,Primary metabolism,Generation of metabolite precursors and energy,Electron transport,Respiratory-chain phosphorylation	.	1.8	1.81	.	VVTU12982_x_at VVTU16710_s_at
VVTU17018_s_at	GSVIVT00012686001	NADH dehydrogenase subunit 1	Metabolism,Primary metabolism,Generation of metabolite precursors and energy,Electron transport,Respiratory-chain phosphorylation	.	-2.85	-4.99	.	VVTU17018_s_at
VVTU17099_s_at	VIT_04s0008g05590	F-type H+-transporting ATPase b chain CfoII	Metabolism,Primary metabolism,Generation of metabolite precursors and energy,Electron transport,Respiratory-chain phosphorylation	.	-1.9	-6.5	-3.01	VVTU17099_s_at
VVTU1763_at	VIT_05s0020g02150	NADH dehydrogenase (ubiquinone) 1 alpha subcomplex 8	Metabolism,Primary metabolism,Generation of metabolite precursors and energy,Electron transport,Respiratory-chain phosphorylation	.	1.6	.	.	VVTU1763_at
VVTU17774_s_at	VIT_15s0021g00920	ATP synthase delta' chain, mitochondrial	Metabolism,Primary metabolism,Generation of metabolite precursors and energy,Electron transport,Respiratory-chain phosphorylation	.	1.52	.	.	VVTU3253_s_at VVTU17774_s_at
VVTU19630_x_at	VVTU19630_x_at	cytochrome c oxidase subunit XVII assembly protein	Metabolism,Primary metabolism,Generation of metabolite precursors and energy,Electron transport,Respiratory-chain phosphorylation	.	.	-1.65	.	VVTU19630_x_at
VVTU2122_at	VIT_18s0001g01660	NADH dehydrogenase I subunit M	Metabolism,Primary metabolism,Generation of metabolite precursors and energy,Electron transport,Respiratory-chain phosphorylation	.	-2.53	-4.98	-2.17	VVTU2122_at
VVTU21347_s_at	VIT_12s0057g00260	external rotenone-insensitive NADPH dehydrogenase	Metabolism,Primary metabolism,Generation of metabolite precursors and energy,Electron transport,Respiratory-chain phosphorylation	.	.	1.89	.	VVTU13924_at VVTU21347_s_at
VVTU2270_at	VIT_10s0092g00780	F-type H+-transporting ATPase alpha chain	Metabolism,Primary metabolism,Generation of metabolite precursors and energy,Electron transport,Respiratory-chain phosphorylation	.	1.91	.	.	VVTU2270_at
VVTU25317_s_at	VIT_18s0001g01020	V-type H+-transporting ATPase subunit B	Metabolism,Primary metabolism,Generation of metabolite precursors and energy,Electron transport,Respiratory-chain phosphorylation	.	.	1.75	.	VVTU25317_s_at
VVTU2591_s_at	VVTU2591_s_at	NADH-plastoquinone oxidoreductase subunit 4	Metabolism,Primary metabolism,Generation of metabolite precursors and energy,Electron transport,Respiratory-chain phosphorylation	.	-1.73	-2.76	.	VVTU2591_s_at
VVTU27087_at	VIT_13s0084g00880	NADPH:quinone oxidoreductase	Metabolism,Primary metabolism,Generation of metabolite precursors and energy,Electron transport,Respiratory-chain phosphorylation	.	.	-2.09	-1.6	VVTU27087_at
VVTU27182_s_at	VIT_07s0005g00530	NADH glutamate synthase	Metabolism,Primary metabolism,Generation of metabolite precursors and energy,Electron transport,Respiratory-chain phosphorylation	.	-1.82	.	.	VVTU27182_s_at VVTU28015_s_at VVTU27182_x_at
VVTU2748_s_at	GSVIVT00035587001	F-type H+-transporting ATPase b chain CfoII	Metabolism,Primary metabolism,Generation of metabolite precursors and energy,Electron transport,Respiratory-chain phosphorylation	.	-1.54	-2.82	.	VVTU2748_s_at
VVTU29184_s_at	VIT_17s0000g00460	V-type H+-transporting ATPase subunit C	Metabolism,Primary metabolism,Generation of metabolite precursors and energy,Electron transport,Respiratory-chain phosphorylation	.	.	.	-1.56	VVTU8633_s_at VVTU29184_s_at
VVTU30163_s_at	VIT_10s0116g00060	NADH dehydrogenase subunit 7	Metabolism,Primary metabolism,Generation of metabolite precursors and energy,Electron transport,Respiratory-chain phosphorylation	.	-1.87	-2.19	.	VVTU30163_s_at
VVTU30786_at	vvTU30786_at	F-type H+-transporting ATPase epsilon chain	Metabolism,Primary metabolism,Generation of metabolite precursors and energy,Electron transport,Respiratory-chain phosphorylation	.	-1.91	.	.	VVTU35201_x_at VVTU30786_at
VVTU31528_x_at	GSVIVT00006956001	NADH dehydrogenase ND4 subunit	Metabolism,Primary metabolism,Generation of metabolite precursors and energy,Electron transport,Respiratory-chain phosphorylation	.	.	-2.34	.	VVTU33580_x_at VVTU31528_x_at VVTU33605_x_at VVTU31583_at
VVTU32218_x_at	VVTU32218_x_at	cytochrome c oxidase subunit XVII assembly protein	Metabolism,Primary metabolism,Generation of metabolite precursors and energy,Electron transport,Respiratory-chain phosphorylation	.	-12.46	-3.84	-1.72	VVTU32218_x_at
VVTU32608_s_at	GSVIVT00013193001	NADH dehydrogenase subunit K	Metabolism,Primary metabolism,Generation of metabolite precursors and energy,Electron transport,Respiratory-chain phosphorylation	.	-2.17	-3.12	.	VVTU32608_s_at
VVTU32853_x_at	VIT_19s0014g02730	cytochrome c oxidase subunit XVII assembly protein	Metabolism,Primary metabolism,Generation of metabolite precursors and energy,Electron transport,Respiratory-chain phosphorylation	.	-5	-3.08	.	VVTU14596_at VVTU34209_x_at VVTU33308_x_at VVTU33518_x_at VVTU33518_at VVTU33664_x_at VVTU15143_at VVTU32853_x_at VVTU33187_x_at VVTU31782_x_at VVTU33664_at
VVTU33308_x_at	VIT_19s0014g02730	cytochrome c oxidase subunit XVII assembly protein	Metabolism,Primary metabolism,Generation of metabolite precursors and energy,Electron transport,Respiratory-chain phosphorylation	.	.	.	-2.01	VVTU14596_at VVTU34209_x_at VVTU33308_x_at VVTU33518_x_at VVTU33518_at VVTU33664_x_at VVTU15143_at VVTU32853_x_at VVTU33187_x_at VVTU31782_x_at VVTU33664_at
VVTU33580_x_at	GSVIVT00006956001	NADH dehydrogenase ND4 subunit	Metabolism,Primary metabolism,Generation of metabolite precursors and energy,Electron transport,Respiratory-chain phosphorylation	.	.	-2.51	.	VVTU33580_x_at VVTU31528_x_at VVTU33605_x_at VVTU31583_at
VVTU33605_x_at	GSVIVT00006956001	NADH dehydrogenase ND4 subunit	Metabolism,Primary metabolism,Generation of metabolite precursors and energy,Electron transport,Respiratory-chain phosphorylation	.	.	-2.62	.	VVTU33580_x_at VVTU31528_x_at VVTU33605_x_at VVTU31583_at
VVTU33664_x_at	VIT_19s0014g02730	cytochrome c oxidase subunit XVII assembly protein	Metabolism,Primary metabolism,Generation of metabolite precursors and energy,Electron transport,Respiratory-chain phosphorylation	.	1.63	.	.	VVTU14596_at VVTU34209_x_at VVTU33308_x_at VVTU33518_x_at VVTU33518_at VVTU33664_x_at VVTU15143_at VVTU32853_x_at VVTU33187_x_at VVTU31782_x_at VVTU33664_at
VVTU34856_s_at	VIT_04s0008g04760	V-type H+-transporting ATPase 21kDa proteolipid subunit	Metabolism,Primary metabolism,Generation of metabolite precursors and energy,Electron transport,Respiratory-chain phosphorylation	.	.	1.53	.	VVTU34856_s_at
VVTU34917_at	VIT_14s0066g02550	H(+)-ATPase 4 AHA4	Metabolism,Primary metabolism,Generation of metabolite precursors and energy,Electron transport,Respiratory-chain phosphorylation	.	1.69	.	.	VVTU34917_at VVTU4804_at
VVTU3509_at	VIT_06s0004g07410	NADH dehydrogenase subunit 7	Metabolism,Primary metabolism,Generation of metabolite precursors and energy,Electron transport,Respiratory-chain phosphorylation	.	-2.19	-2.95	.	VVTU3509_at
VVTU3551_at	GSVIVT00013236001	NADH-plastoquinone oxidoreductase subunit 5	Metabolism,Primary metabolism,Generation of metabolite precursors and energy,Electron transport,Respiratory-chain phosphorylation	.	.	-1.57	.	VVTU3551_at
VVTU35827_s_at	VIT_07s0005g04970	NADH dehydrogenase	Metabolism,Primary metabolism,Generation of metabolite precursors and energy,Electron transport,Respiratory-chain phosphorylation	.	.	1.54	.	VVTU35827_s_at
VVTU3583_at	VIT_07s0151g00200	Quinone-oxidoreductase, Chloroplast	Metabolism,Primary metabolism,Generation of metabolite precursors and energy,Electron transport,Respiratory-chain phosphorylation	.	.	.	1.6	VVTU3583_at
VVTU359_at	VIT_04s0044g01310	NADH-plastoquinone oxidoreductase subunit o	Metabolism,Primary metabolism,Generation of metabolite precursors and energy,Electron transport,Respiratory-chain phosphorylation	.	-2.53	-3.87	-1.65	VVTU359_at
VVTU3658_at	VIT_12s0028g02450	cytochrome oxidase, subunit I	Metabolism,Primary metabolism,Generation of metabolite precursors and energy,Electron transport,Respiratory-chain phosphorylation	.	.	-2.48	-2.42	VVTU3658_at
VVTU37355_at	VIT_09s0002g00130	H(+)-ATPASE AHA10 (autoinhibited H(+)-ATPase isoform 10)	Metabolism,Primary metabolism,Generation of metabolite precursors and energy,Electron transport,Respiratory-chain phosphorylation	.	-1.69	.	.	VVTU38437_at VVTU8231_at VVTU37355_at
VVTU38437_at	VIT_09s0002g00130	H(+)-ATPASE AHA10 (autoinhibited H(+)-ATPase isoform 10)	Metabolism,Primary metabolism,Generation of metabolite precursors and energy,Electron transport,Respiratory-chain phosphorylation	.	-2.01	.	.	VVTU38437_at VVTU8231_at VVTU37355_at
VVTU38599_at	TC67818	F-type H+-transporting ATPase subunit a	Metabolism,Primary metabolism,Generation of metabolite precursors and energy,Electron transport,Respiratory-chain phosphorylation	.	2.03	.	2.43	VVTU38599_at
VVTU3909_at	VIT_01s0127g00740	quinone oxidoreductase, chloroplast precursor	Metabolism,Primary metabolism,Generation of metabolite precursors and energy,Electron transport,Respiratory-chain phosphorylation	.	-3.86	-3.88	-1.98	VVTU3909_at
VVTU39758_at	VIT_13s0175g00190	V-type H+-transporting ATPase subunit I	Metabolism,Primary metabolism,Generation of metabolite precursors and energy,Electron transport,Respiratory-chain phosphorylation	.	.	.	2	VVTU39758_at
VVTU4214_at	VIT_03s0038g00790	V-type H+-transporting ATPase 16kDa proteolipid subunit	Metabolism,Primary metabolism,Generation of metabolite precursors and energy,Electron transport,Respiratory-chain phosphorylation	.	.	1.9	.	VVTU4214_at
VVTU4374_at	VIT_19s0090g01330	V-type H+-transporting ATPase subunit H	Metabolism,Primary metabolism,Generation of metabolite precursors and energy,Electron transport,Respiratory-chain phosphorylation	.	.	.	1.53	VVTU4374_at
VVTU4804_at	VIT_14s0066g02550	H(+)-ATPase 4 AHA4	Metabolism,Primary metabolism,Generation of metabolite precursors and energy,Electron transport,Respiratory-chain phosphorylation	.	2.38	.	1.53	VVTU34917_at VVTU4804_at
VVTU5060_s_at	VIT_12s0028g02170	ATP synthase protein I	Metabolism,Primary metabolism,Generation of metabolite precursors and energy,Electron transport,Respiratory-chain phosphorylation	.	2.03	2.94	1.98	VVTU5060_s_at
VVTU732_at	VIT_11s0052g00620	AHA2 (Arabidopsis H(+)-ATPase 2)	Metabolism,Primary metabolism,Generation of metabolite precursors and energy,Electron transport,Respiratory-chain phosphorylation	.	-7.8	.	.	VVTU732_at
VVTU8223_at	VIT_14s0006g02020	NADH dehydrogenase (ubiquinone) Fe-S protein 1	Metabolism,Primary metabolism,Generation of metabolite precursors and energy,Electron transport,Respiratory-chain phosphorylation	.	1.55	1.82	.	VVTU8223_at
VVTU8231_at	VIT_09s0002g00130	H(+)-ATPASE AHA10 (autoinhibited H(+)-ATPase isoform 10)	Metabolism,Primary metabolism,Generation of metabolite precursors and energy,Electron transport,Respiratory-chain phosphorylation	.	-1.51	.	-1.76	VVTU38437_at VVTU8231_at VVTU37355_at
VVTU9862_at	VIT_06s0004g08360	NADH dehydrogenase I subunit N	Metabolism,Primary metabolism,Generation of metabolite precursors and energy,Electron transport,Respiratory-chain phosphorylation	.	-4.43	-5.25	.	VVTU9862_at
VVTU15630_at	VIT_10s0003g05420	S-2-hydroxy-acid oxidase, peroxisomal	Metabolism,Primary metabolism,Generation of metabolite precursors and energy,Glyoxylate and dicarboxylate metabolism	.	.	1.78	.	VVTU15630_at
VVTU3409_at	VVTU3409_at	glyoxylate reductase	Metabolism,Primary metabolism,Generation of metabolite precursors and energy,Glyoxylate and dicarboxylate metabolism	.	-3.06	.	.	VVTU3409_at
VVTU3499_at	VIT_19s0093g00510	S-2-hydroxy-acid oxidase, peroxisomal	Metabolism,Primary metabolism,Generation of metabolite precursors and energy,Glyoxylate and dicarboxylate metabolism	.	-4.07	-6.33	-2.31	VVTU3499_at
VVTU957_at	VIT_09s0002g00810	S-2-hydroxy-acid oxidase, peroxisomal	Metabolism,Primary metabolism,Generation of metabolite precursors and energy,Glyoxylate and dicarboxylate metabolism	.	-2.4	-1.87	-2.64	VVTU957_at
VVTU9635_s_at	VIT_03s0038g02510	glyoxylate reductase	Metabolism,Primary metabolism,Generation of metabolite precursors and energy,Glyoxylate and dicarboxylate metabolism	.	-3.06	-4	-2.9	VVTU9635_s_at
VVTU5381_at	VIT_05s0124g00020	Isocitrate lyase	Metabolism,Primary metabolism,Generation of metabolite precursors and energy,Glyoxylate and dicarboxylate metabolism,Glyoxylate cycle	.	-1.53	.	.	VVTU5381_at
VVTU2641_at	VIT_17s0000g01240	GAMMA CARBONIC ANHYDRASE-LIKE 2 (GAMMA CAL2)	Metabolism,Primary metabolism,Generation of metabolite precursors and energy,Photorespiration	.	1.64	1.74	.	VVTU2641_at
VVTU12084_s_at	VIT_19s0014g00160	LHCII type I CAB-1	Metabolism,Primary metabolism,Generation of metabolite precursors and energy,Photosynthesis,Antenna proteins	.	.	-5.71	-2.58	VVTU12084_s_at
VVTU12543_s_at	VIT_10s0003g02900	LHCII type I CAB-1	Metabolism,Primary metabolism,Generation of metabolite precursors and energy,Photosynthesis,Antenna proteins	.	-65.79	-123.44	-43.56	VVTU12543_s_at VVTU6510_s_at VVTU38140_s_at
VVTU12576_at	VIT_07s0031g01530	stress enhanced protein 2 (SEP2)	Metabolism,Primary metabolism,Generation of metabolite precursors and energy,Photosynthesis,Antenna proteins	.	-2.07	.	-1.55	VVTU12576_at
VVTU12791_s_at	VIT_13s0019g04140	LHCA1	Metabolism,Primary metabolism,Generation of metabolite precursors and energy,Photosynthesis,Antenna proteins	.	-20.71	-39.98	-31.59	VVTU12791_s_at
VVTU13629_x_at	VIT_07s0005g02220	LHCII type I CAB-1	Metabolism,Primary metabolism,Generation of metabolite precursors and energy,Photosynthesis,Antenna proteins	.	-2.31	-4.4	.	VVTU13629_x_at
VVTU17450_s_at	VIT_12s0055g01110	LHCB6 (LIGHT HARVESTING COMPLEX PSII)	Metabolism,Primary metabolism,Generation of metabolite precursors and energy,Photosynthesis,Antenna proteins	.	-4.6	-15.26	-6.15	VVTU17450_s_at
VVTU1799_at	VIT_11s0016g00730	LHCA6 (Photosystem I light harvesting complex gene 6)	Metabolism,Primary metabolism,Generation of metabolite precursors and energy,Photosynthesis,Antenna proteins	.	-6.35	-10.06	.	VVTU1799_at
VVTU2161_s_at	VIT_17s0000g06350	LHCA4 (Photosystem I light harvesting complex gene 4)	Metabolism,Primary metabolism,Generation of metabolite precursors and energy,Photosynthesis,Antenna proteins	.	-15.01	-42.47	-26.16	VVTU2161_s_at VVTU16734_at
VVTU2316_s_at	VIT_12s0057g00630	LHCB2,1 (Photosystem II light harvesting complex gene 2,1)	Metabolism,Primary metabolism,Generation of metabolite precursors and energy,Photosynthesis,Antenna proteins	.	-3.69	-5.38	-6.22	VVTU27076_x_at VVTU27118_x_at VVTU27118_at VVTU2316_s_at VVTU27076_s_at
VVTU27073_x_at	VIT_08s0007g02190	LHCB4 chlorophyll A-B binding protein CP29	Metabolism,Primary metabolism,Generation of metabolite precursors and energy,Photosynthesis,Antenna proteins	.	.	.	-1.51	VVTU27073_x_at VVTU5350_s_at VVTU36179_s_at VVTU40846_s_at
VVTU27076_s_at	VIT_12s0057g00630	LHCB2,1 (Photosystem II light harvesting complex gene 2,1)	Metabolism,Primary metabolism,Generation of metabolite precursors and energy,Photosynthesis,Antenna proteins	.	-3.71	-5.42	-6.4	VVTU27076_x_at VVTU27118_x_at VVTU27118_at VVTU2316_s_at VVTU27076_s_at
VVTU27505_at	VVTU27505_at	LHCII type I CAB-1	Metabolism,Primary metabolism,Generation of metabolite precursors and energy,Photosynthesis,Antenna proteins	.	.	-2.81	.	VVTU27505_x_at VVTU27505_at
VVTU27602_s_at	VIT_18s0089g01170	LHCB5 (light harvesting complex of photosystem ii 5)	Metabolism,Primary metabolism,Generation of metabolite precursors and energy,Photosynthesis,Antenna proteins	.	-4.42	-6.48	-6.61	VVTU27602_s_at VVTU33522_s_at
VVTU31606_s_at	VIT_15s0024g00040	LHCA3 (Photosystem I light harvesting complex gene 3)	Metabolism,Primary metabolism,Generation of metabolite precursors and energy,Photosynthesis,Antenna proteins	.	-6.58	-12.67	-11.92	VVTU31681_s_at VVTU7453_at VVTU31606_s_at VVTU40361_at
VVTU3168_s_at	VIT_18s0001g10550	LHCA5 (Photosystem I light harvesting complex gene 5)	Metabolism,Primary metabolism,Generation of metabolite precursors and energy,Photosynthesis,Antenna proteins	.	-3.03	-5.46	-2.77	VVTU3168_s_at
VVTU31681_s_at	VIT_15s0024g00040	LHCA3 (Photosystem I light harvesting complex gene 3)	Metabolism,Primary metabolism,Generation of metabolite precursors and energy,Photosynthesis,Antenna proteins	.	-1.62	-4.19	-4.04	VVTU31681_s_at VVTU7453_at VVTU31606_s_at VVTU40361_at
VVTU33522_s_at	VIT_18s0089g01170	LHCB5 (light harvesting complex of photosystem ii 5)	Metabolism,Primary metabolism,Generation of metabolite precursors and energy,Photosynthesis,Antenna proteins	.	-5.21	-9.28	-7.04	VVTU27602_s_at VVTU33522_s_at
VVTU34940_at	VIT_19s0014g03660	LHCII type III, chloroplast precursor	Metabolism,Primary metabolism,Generation of metabolite precursors and energy,Photosynthesis,Antenna proteins	.	-5.11	-14.84	-8.35	VVTU34940_at
VVTU36179_s_at	VIT_08s0007g02190	LHCB4 chlorophyll A-B binding protein CP29	Metabolism,Primary metabolism,Generation of metabolite precursors and energy,Photosynthesis,Antenna proteins	.	-5.4	-9.37	-9.19	VVTU27073_x_at VVTU5350_s_at VVTU36179_s_at VVTU40846_s_at
VVTU38140_s_at	VIT_10s0003g02900	LHCII type I CAB-1	Metabolism,Primary metabolism,Generation of metabolite precursors and energy,Photosynthesis,Antenna proteins	.	-63.49	-120.61	-44.07	VVTU12543_s_at VVTU6510_s_at VVTU38140_s_at
VVTU40361_at	VIT_15s0024g00040	LHCA3 (Photosystem I light harvesting complex gene 3)	Metabolism,Primary metabolism,Generation of metabolite precursors and energy,Photosynthesis,Antenna proteins	.	-3.28	-3.97	-3.68	VVTU31681_s_at VVTU7453_at VVTU31606_s_at VVTU40361_at
VVTU40846_s_at	VIT_08s0007g02190	LHCB4 chlorophyll A-B binding protein CP29	Metabolism,Primary metabolism,Generation of metabolite precursors and energy,Photosynthesis,Antenna proteins	.	-5.53	-9.46	-8.48	VVTU27073_x_at VVTU5350_s_at VVTU36179_s_at VVTU40846_s_at
VVTU5350_s_at	VIT_08s0007g02190	LHCB4 chlorophyll A-B binding protein CP29	Metabolism,Primary metabolism,Generation of metabolite precursors and energy,Photosynthesis,Antenna proteins	.	-5.7	-9.5	-8.74	VVTU27073_x_at VVTU5350_s_at VVTU36179_s_at VVTU40846_s_at
VVTU6510_s_at	VIT_10s0003g02900	LHCII type I CAB-1	Metabolism,Primary metabolism,Generation of metabolite precursors and energy,Photosynthesis,Antenna proteins	.	-58.35	-127.53	-41.66	VVTU12543_s_at VVTU6510_s_at VVTU38140_s_at
VVTU7453_at	VIT_15s0024g00040	LHCA3 (Photosystem I light harvesting complex gene 3)	Metabolism,Primary metabolism,Generation of metabolite precursors and energy,Photosynthesis,Antenna proteins	.	.	.	-2.22	VVTU31681_s_at VVTU7453_at VVTU31606_s_at VVTU40361_at
VVTU8647_s_at	VIT_00s0181g00180	LHCB3 (light-harvesting chlorophyll binding protein 3)	Metabolism,Primary metabolism,Generation of metabolite precursors and energy,Photosynthesis,Antenna proteins	.	-2.65	-4.7	.	VVTU8647_s_at
VVTU10762_at	VIT_09s0018g01270	ribulose bisphosphate carboxylase/oxygenase activase 2	Metabolism,Primary metabolism,Generation of metabolite precursors and energy,Photosynthesis,Calvin cycle	.	.	-1.67	.	VVTU10762_at
VVTU1127_x_at	VIT_08s0007g00840	Ribulose bisphosphate carboxylase/oxygenase activase, chloroplast	Metabolism,Primary metabolism,Generation of metabolite precursors and energy,Photosynthesis,Calvin cycle	.	-4.92	-6.83	-4.47	VVTU1127_x_at VVTU20872_s_at VVTU40177_x_at
VVTU1150_s_at	VIT_04s0023g03010	fructose-bisphosphate aldolase, chloroplast precursor	Metabolism,Primary metabolism,Generation of metabolite precursors and energy,Photosynthesis,Calvin cycle	.	-5.22	-9.09	-4.49	VVTU25347_x_at VVTU14038_s_at VVTU25347_at VVTU1150_s_at
VVTU13285_at	VIT_12s0028g02160	Ribulose bisphosphate carboxylase, large chain	Metabolism,Primary metabolism,Generation of metabolite precursors and energy,Photosynthesis,Calvin cycle	.	.	-4.14	.	VVTU13285_at
VVTU14038_s_at	VIT_04s0023g03010	fructose-bisphosphate aldolase, chloroplast precursor	Metabolism,Primary metabolism,Generation of metabolite precursors and energy,Photosynthesis,Calvin cycle	.	-3.96	-6.39	-3.45	VVTU25347_x_at VVTU14038_s_at VVTU25347_at VVTU1150_s_at
VVTU14178_at	VIT_06s0004g05180	Ribulose bisphosphate carboxylase/oxygenase activase, chloroplast	Metabolism,Primary metabolism,Generation of metabolite precursors and energy,Photosynthesis,Calvin cycle	.	-1.8	-1.55	-1.72	VVTU14178_at
VVTU1418_at	VIT_03s0038g00370	fructose-1,6-bisphosphatase, chloroplast precursor	Metabolism,Primary metabolism,Generation of metabolite precursors and energy,Photosynthesis,Calvin cycle	.	.	-2.32	.	VVTU1418_at VVTU34460_at
VVTU15161_x_at	VIT_17s0000g03690	Ribulose-1,5-bisphophate carboxylase/oxygenase small subunit	Metabolism,Primary metabolism,Generation of metabolite precursors and energy,Photosynthesis,Calvin cycle	.	.	-3.68	.	VVTU35787_x_at VVTU40360_x_at VVTU15161_x_at VVTU7435_x_at VVTU33258_x_at VVTU39898_x_at VVTU33167_x_at VVTU40410_at VVTU31685_x_at VVTU31888_at VVTU33405_at VVTU19304_at VVTU40166_x_at VVTU32826_at
VVTU16362_at	VIT_14s0036g00540	Ribulose bisphosphate carboxylase, large chain	Metabolism,Primary metabolism,Generation of metabolite precursors and energy,Photosynthesis,Calvin cycle	.	.	-1.74	.	VVTU8846_at VVTU16362_at
VVTU16699_s_at	VIT_03s0038g00670	fructose-bisphosphate aldolase, chloroplast precursor	Metabolism,Primary metabolism,Generation of metabolite precursors and energy,Photosynthesis,Calvin cycle	.	-5.71	-10.9	-4.5	VVTU33404_s_at VVTU16699_s_at VVTU33175_s_at VVTU3920_s_at VVTU36139_s_at
VVTU1719_s_at	VIT_13s0019g03350	Sedoheptulose-1,7-bisphosphatase (SBPase), Chloroplast	Metabolism,Primary metabolism,Generation of metabolite precursors and energy,Photosynthesis,Calvin cycle	.	-7.04	-9.27	-4.05	VVTU1719_s_at
VVTU19386_at	VVTU19386_at	Ribulose bisphosphate carboxylase/oxygenase activase, chloroplast	Metabolism,Primary metabolism,Generation of metabolite precursors and energy,Photosynthesis,Calvin cycle	.	.	-1.93	-1.78	VVTU19386_at
VVTU20872_s_at	VIT_08s0007g00840	Ribulose bisphosphate carboxylase/oxygenase activase, chloroplast	Metabolism,Primary metabolism,Generation of metabolite precursors and energy,Photosynthesis,Calvin cycle	.	-4.96	-6.01	-3.68	VVTU1127_x_at VVTU20872_s_at VVTU40177_x_at
VVTU2355_s_at	VIT_02s0109g00080	Phosphoribulokinase	Metabolism,Primary metabolism,Generation of metabolite precursors and energy,Photosynthesis,Calvin cycle	.	-5.21	-5.97	-5.92	VVTU2355_s_at
VVTU2742_at	VIT_10s0003g01280	Ribulose bisphosphate carboxylase, large chain	Metabolism,Primary metabolism,Generation of metabolite precursors and energy,Photosynthesis,Calvin cycle	.	-1.55	-2.08	.	VVTU2742_at
VVTU31227_at	CB343453	Ribulose bisphosphate carboxylase/oxygenase activase, chloroplast	Metabolism,Primary metabolism,Generation of metabolite precursors and energy,Photosynthesis,Calvin cycle	.	.	-2.41	-1.81	VVTU31227_at
VVTU33167_x_at	VIT_17s0000g03690	Ribulose-1,5-bisphophate carboxylase/oxygenase small subunit	Metabolism,Primary metabolism,Generation of metabolite precursors and energy,Photosynthesis,Calvin cycle	.	-2.82	.	-2.99	VVTU35787_x_at VVTU40360_x_at VVTU15161_x_at VVTU7435_x_at VVTU33258_x_at VVTU39898_x_at VVTU33167_x_at VVTU40410_at VVTU31685_x_at VVTU31888_at VVTU33405_at VVTU19304_at VVTU40166_x_at VVTU32826_at
VVTU33175_s_at	VIT_03s0038g00670	fructose-bisphosphate aldolase, chloroplast precursor	Metabolism,Primary metabolism,Generation of metabolite precursors and energy,Photosynthesis,Calvin cycle	.	-7.67	-15.82	-5.33	VVTU33404_s_at VVTU16699_s_at VVTU33175_s_at VVTU3920_s_at VVTU36139_s_at
VVTU33258_x_at	VIT_17s0000g03690	Ribulose-1,5-bisphophate carboxylase/oxygenase small subunit	Metabolism,Primary metabolism,Generation of metabolite precursors and energy,Photosynthesis,Calvin cycle	.	-2.77	-3.82	-3.65	VVTU35787_x_at VVTU40360_x_at VVTU15161_x_at VVTU7435_x_at VVTU33258_x_at VVTU39898_x_at VVTU33167_x_at VVTU40410_at VVTU31685_x_at VVTU31888_at VVTU33405_at VVTU19304_at VVTU40166_x_at VVTU32826_at
VVTU33404_s_at	VIT_03s0038g00670	fructose-bisphosphate aldolase, chloroplast precursor	Metabolism,Primary metabolism,Generation of metabolite precursors and energy,Photosynthesis,Calvin cycle	.	-6.89	-14.66	-4.78	VVTU33404_s_at VVTU16699_s_at VVTU33175_s_at VVTU3920_s_at VVTU36139_s_at
VVTU33622_at	VVTU33622_at	ribulose-1,5-bisphophate carboxylase/oxygenase small subunit	Metabolism,Primary metabolism,Generation of metabolite precursors and energy,Photosynthesis,Calvin cycle	.	-2.33	-2.01	-2.3	VVTU33622_at
VVTU34460_at	VIT_03s0038g00370	fructose-1,6-bisphosphatase, chloroplast precursor	Metabolism,Primary metabolism,Generation of metabolite precursors and energy,Photosynthesis,Calvin cycle	.	.	-1.78	.	VVTU1418_at VVTU34460_at
VVTU34811_s_at	VIT_19s0014g01350	Ribulose bisphosphate carboxylase, large chain	Metabolism,Primary metabolism,Generation of metabolite precursors and energy,Photosynthesis,Calvin cycle	.	-1.8	-3.49	-2.12	VVTU34811_s_at
VVTU35787_x_at	VIT_17s0000g03690	Ribulose-1,5-bisphophate carboxylase/oxygenase small subunit	Metabolism,Primary metabolism,Generation of metabolite precursors and energy,Photosynthesis,Calvin cycle	.	-3.58	-3.74	-4.16	VVTU35787_x_at VVTU40360_x_at VVTU15161_x_at VVTU7435_x_at VVTU33258_x_at VVTU39898_x_at VVTU33167_x_at VVTU40410_at VVTU31685_x_at VVTU31888_at VVTU33405_at VVTU19304_at VVTU40166_x_at VVTU32826_at
VVTU36139_s_at	VIT_03s0038g00670	fructose-bisphosphate aldolase, chloroplast precursor	Metabolism,Primary metabolism,Generation of metabolite precursors and energy,Photosynthesis,Calvin cycle	.	-6.85	-11.58	-4.39	VVTU33404_s_at VVTU16699_s_at VVTU33175_s_at VVTU3920_s_at VVTU36139_s_at
VVTU38653_at	VIT_13s0019g02050	Ribulose bisphosphate carboxylase/oxygenase activase, chloroplast	Metabolism,Primary metabolism,Generation of metabolite precursors and energy,Photosynthesis,Calvin cycle	.	-2.02	-2.98	.	VVTU38653_at VVTU40517_s_at
VVTU3920_s_at	VIT_03s0038g00670	fructose-bisphosphate aldolase, chloroplast precursor	Metabolism,Primary metabolism,Generation of metabolite precursors and energy,Photosynthesis,Calvin cycle	.	-5.39	-10.69	-4.06	VVTU33404_s_at VVTU16699_s_at VVTU33175_s_at VVTU3920_s_at VVTU36139_s_at
VVTU40166_x_at	VIT_17s0000g03690	Ribulose-1,5-bisphophate carboxylase/oxygenase small subunit	Metabolism,Primary metabolism,Generation of metabolite precursors and energy,Photosynthesis,Calvin cycle	.	-3.7	-4.57	-4.14	VVTU35787_x_at VVTU40360_x_at VVTU15161_x_at VVTU7435_x_at VVTU33258_x_at VVTU39898_x_at VVTU33167_x_at VVTU40410_at VVTU31685_x_at VVTU31888_at VVTU33405_at VVTU19304_at VVTU40166_x_at VVTU32826_at
VVTU40177_x_at	VIT_08s0007g00840	Ribulose bisphosphate carboxylase/oxygenase activase, chloroplast	Metabolism,Primary metabolism,Generation of metabolite precursors and energy,Photosynthesis,Calvin cycle	.	.	.	-1.62	VVTU1127_x_at VVTU20872_s_at VVTU40177_x_at
VVTU40360_x_at	VIT_17s0000g03690	Ribulose-1,5-bisphophate carboxylase/oxygenase small subunit	Metabolism,Primary metabolism,Generation of metabolite precursors and energy,Photosynthesis,Calvin cycle	.	-3.95	-4.22	-3.67	VVTU35787_x_at VVTU40360_x_at VVTU15161_x_at VVTU7435_x_at VVTU33258_x_at VVTU39898_x_at VVTU33167_x_at VVTU40410_at VVTU31685_x_at VVTU31888_at VVTU33405_at VVTU19304_at VVTU40166_x_at VVTU32826_at
VVTU40517_s_at	VIT_13s0019g02050	Ribulose bisphosphate carboxylase/oxygenase activase, chloroplast	Metabolism,Primary metabolism,Generation of metabolite precursors and energy,Photosynthesis,Calvin cycle	.	-4.39	-6.36	.	VVTU38653_at VVTU40517_s_at
VVTU7435_x_at	VIT_17s0000g03690	Ribulose-1,5-bisphophate carboxylase/oxygenase small subunit	Metabolism,Primary metabolism,Generation of metabolite precursors and energy,Photosynthesis,Calvin cycle	.	-2.61	-3.31	-2.81	VVTU35787_x_at VVTU40360_x_at VVTU15161_x_at VVTU7435_x_at VVTU33258_x_at VVTU39898_x_at VVTU33167_x_at VVTU40410_at VVTU31685_x_at VVTU31888_at VVTU33405_at VVTU19304_at VVTU40166_x_at VVTU32826_at
VVTU8369_at	VIT_10s0003g05690	Ribulose bisphosphate carboxylase, large chain	Metabolism,Primary metabolism,Generation of metabolite precursors and energy,Photosynthesis,Calvin cycle	.	2.48	.	.	VVTU8369_at
VVTU12055_s_at	VIT_07s0005g04920	Photosystem I reaction center subunit IV B (PSAE B)	Metabolism,Primary metabolism,Generation of metabolite precursors and energy,Photosynthesis,Photosystem I	.	-6.16	-8.29	-6.01	VVTU6684_s_at VVTU12055_s_at
VVTU12702_at	VIT_05s0020g03180	Photosystem I reaction center subunit II, chloroplast precursor	Metabolism,Primary metabolism,Generation of metabolite precursors and energy,Photosynthesis,Photosystem I	.	-10.97	-12.6	-7.71	VVTU12702_at VVTU35303_s_at
VVTU12794_at	VIT_04s0044g01410	Photosystem I reaction center subunit N (PSAN)	Metabolism,Primary metabolism,Generation of metabolite precursors and energy,Photosynthesis,Photosystem I	.	-10.29	-16.47	-6.98	VVTU21770_s_at VVTU12794_at VVTU20078_s_at
VVTU13249_s_at	VIT_06s0080g00920	photosystem I subunit O (PSAO)	Metabolism,Primary metabolism,Generation of metabolite precursors and energy,Photosynthesis,Photosystem I	.	.	-1.83	-1.78	VVTU13249_s_at
VVTU19411_s_at	VIT_19s0015g01760	photosystem I reaction center subunit V (PSAG)	Metabolism,Primary metabolism,Generation of metabolite precursors and energy,Photosynthesis,Photosystem I	.	-3.56	-11.89	-7.42	VVTU19411_s_at
VVTU20078_s_at	VIT_04s0044g01410	Photosystem I reaction center subunit N (PSAN)	Metabolism,Primary metabolism,Generation of metabolite precursors and energy,Photosynthesis,Photosystem I	.	-6.92	-17.09	-5.76	VVTU21770_s_at VVTU12794_at VVTU20078_s_at
VVTU21770_s_at	VIT_04s0044g01410	Photosystem I reaction center subunit N (PSAN)	Metabolism,Primary metabolism,Generation of metabolite precursors and energy,Photosynthesis,Photosystem I	.	.	.	-1.9	VVTU21770_s_at VVTU12794_at VVTU20078_s_at
VVTU27164_s_at	VIT_04s0023g00410	photosystem I subunit XI (PSAL)	Metabolism,Primary metabolism,Generation of metabolite precursors and energy,Photosynthesis,Photosystem I	.	-5.66	-9.11	-6.03	VVTU27164_s_at VVTU38119_s_at
VVTU31545_s_at	VVTU14899_at	photosystem I subunit X (PSAK)	Metabolism,Primary metabolism,Generation of metabolite precursors and energy,Photosynthesis,Photosystem I	.	-6.61	-9.02	-8.44	VVTU14899_at VVTU31545_s_at
VVTU35303_s_at	VIT_05s0020g03180	Photosystem I reaction center subunit II, chloroplast precursor	Metabolism,Primary metabolism,Generation of metabolite precursors and energy,Photosynthesis,Photosystem I	.	-2.77	-5.38	-4.31	VVTU12702_at VVTU35303_s_at
VVTU38119_s_at	VIT_04s0023g00410	photosystem I subunit XI (PSAL)	Metabolism,Primary metabolism,Generation of metabolite precursors and energy,Photosynthesis,Photosystem I	.	-4.28	-7.46	-3.82	VVTU27164_s_at VVTU38119_s_at
VVTU38238_s_at	VIT_09s0002g04320	Photosystem I reaction center subunit VI PSAH	Metabolism,Primary metabolism,Generation of metabolite precursors and energy,Photosynthesis,Photosystem I	.	-3.07	-4.34	-2.8	VVTU31859_at VVTU5556_x_at VVTU5556_at VVTU38238_s_at
VVTU6684_s_at	VIT_07s0005g04920	Photosystem I reaction center subunit IV B (PSAE B)	Metabolism,Primary metabolism,Generation of metabolite precursors and energy,Photosynthesis,Photosystem I	.	-3.99	-7.36	-6.52	VVTU6684_s_at VVTU12055_s_at
VVTU1194_at	VIT_07s0005g04400	photosystem II reaction centre W (PsbW)	Metabolism,Primary metabolism,Generation of metabolite precursors and energy,Photosynthesis,Photosystem II	.	-3.86	-3.71	-3.74	VVTU1194_at
VVTU11969_at	VIT_13s0019g00260	photosystem II reaction center PsbP	Metabolism,Primary metabolism,Generation of metabolite precursors and energy,Photosynthesis,Photosystem II	.	-2.72	-3.92	-2.34	VVTU11969_at
VVTU12298_at	VIT_11s0016g01400	PSBX (photosystem II subunit X)	Metabolism,Primary metabolism,Generation of metabolite precursors and energy,Photosynthesis,Photosystem II	.	-7.77	-22.86	-12.35	VVTU12298_at
VVTU14223_at	VIT_07s0005g00100	LPA1 (LOW PSII ACCUMULATION1)	Metabolism,Primary metabolism,Generation of metabolite precursors and energy,Photosynthesis,Photosystem II	.	-1.58	-1.61	.	VVTU14223_at
VVTU17823_s_at	VIT_00s0904g00010	Photosystem II oxygen-evolving enhancer protein PSBQ	Metabolism,Primary metabolism,Generation of metabolite precursors and energy,Photosynthesis,Photosystem II	.	-4.86	-10.25	-7.74	VVTU17823_s_at
VVTU19187_s_at	VIT_07s0141g00570	photosystem II reaction centre W (PsbW)	Metabolism,Primary metabolism,Generation of metabolite precursors and energy,Photosynthesis,Photosystem II	.	-4.3	-8.41	-3.72	VVTU14365_at VVTU19187_s_at VVTU39378_x_at
VVTU1950_s_at	VIT_12s0028g01080	Photosystem II oxygen-evolving complex precursor, 23kda PSBP	Metabolism,Primary metabolism,Generation of metabolite precursors and energy,Photosynthesis,Photosystem II	.	-6.47	-8.62	-5.23	VVTU1950_s_at VVTU34635_s_at
VVTU25236_s_at	TC59666	photosystem II protein K	Metabolism,Primary metabolism,Generation of metabolite precursors and energy,Photosynthesis,Photosystem II	.	-1.89	-2.53	.	VVTU31757_x_at VVTU25236_s_at VVTU3336_s_at
VVTU27083_s_at	VIT_01s0137g00210	photosystem II core complex proteins psbY, chloroplast precursor	Metabolism,Primary metabolism,Generation of metabolite precursors and energy,Photosynthesis,Photosystem II	.	-12.72	-25.55	-11.04	VVTU27083_s_at
[truncated: 6,706 more rows]

## Sheet: commongeneset
Grapegen_12xProbesets_ProbeID	Unique gene 12x ID V1	Annotation	Functional category 1	Trincadeira2008	TourigaNacional2008	Aragonês2008	Redundant_grapegen_probesets
[truncated: 2,255 more rows]
