# Supplementary material for: Search for Transcriptional and Metabolic Markers of Grape Pre-Ripening and Ripening and Insights into Specific Aroma Development in Three Portuguese Cultivars
Source: PLoS One. 2013 Apr 2;8(4):e60422. doi: 10.1371/journal.pone.0060422 (PMC3614522; doi:10.1371/journal.pone.0060422)
Supplement: File S4 — Weather conditions from April to September in 2008 season. (XLSX) [file pone.0060422.s007.xlsx]

## Sheet: data
Information provided by INSTITUTO DE METEOROLOGIA,I.P. (Portugal)
Values per month (Évora- 35km distant from Montemor-o-Novo)
TMIN » Average of minimal temperature of the air (°C)
TMAX »Average of maximal temperature of the air (°C)
HR » Average of relative humidity (%)
PREC » Rain totals (mm)
INS » Insolation totals (h)
2008	April	May	June	July	August	September			Average
TMIN	8.8	10.1	13.6	14.9	14.8	13.6			12.6333
TMAX	21.4	21.7	30.9	32	32.3	28.3			27.7667
HR	75	81	59	59	59	68			66.8333
PREC	150.7	73	1.6	0.1	0.6	19.1			40.85
INS	258	232.1	367.4	377.4	344.4	255.4			305.783
